# Supplementary material for: Identification of dynamic gene expression profiles during sequential vaccination with ChAdOx1/BNT162b2 using machine learning methods
Source: Front Microbiol. 2023 Mar 17;14:1138674. doi: 10.3389/fmicb.2023.1138674 (PMC10063797; doi:10.3389/fmicb.2023.1138674)
Supplement: SUPPLEMENTARY TABLE S1 — Feature lists obtained using Lasso, LightGBM, MCFS, mRMR and PFI. [file Table_1.XLSX]

## Sheet: Sheet1
Rank	Lasso feature list	LightGBM feature list	MCFS feature list	mRMR feature list	PFI feature list
1	CENPF	RPRD1B	NEU3	FAM98B	SLC16A14
2	NDUFB9	ITM2C	C2	TSSK4	THRAP3
3	BRCA2	HSP90B1	SMC5	CSF1R	STAC3
4	LOC102031319	TK1	ZFC3H1	TOP1	ATF5
5	SSBP1	LPAR3	GLS2	NEU3	RAD51
6	PDP1	CENPF	NFE2L2	UBE2H	CDC45
7	LINC01089	TPX2	C1QC	ATP6V1E1	GABPB1
8	C2orf16	ITGAE	SDC1	SRPRB	CTNNBL1
9	ID2	SPATA24	CAV1	ZNF672	ARHGAP42
10	LINC00630	GTSE1	SNORA2B	CUL3	PSME2
11	MIR4434	RSPH14	TTBK2	DNASE2	MAX
12	LINC01159	FAM86B1	SNRPG	HNRNPF	RALGAPA1
13	LOC101927305	OLFML2B	TSSK4	CD86	ARIH1
14	UNC13B	IFI27	IGF1	RNF219	SNORA76A
15	ZBTB26	C1QB	MAX	CYB561D1	ING4
16	LOC101928977	TOP1	C1QB	MACC1	TSSK4
17	LINC01433	LOC100507634	NT5DC2	GPR132	MOXD1
18	EPN2-AS1	DCLRE1C	IFI27	METTL14	HJURP
19	ZNF676	CDC45	SLFN12L	TRIM52	GAB1
20	CRTAC1	RAB35	DNASE2	CCDC28A	CHEK1
21	LINC00850	SNRPG	ITM2C	RBBP6	ANLN
22	LOC100652999	MED14	NID2	DENND5B	ATPIF1
23	PLA2G2F	TAGAP	ZNF852	NFE2L2	DLG1
24	LOC100129027	MIR7161	DTL	LOC100270804	NMT1
25	DNAH8	MED8	PPAP2B	SLC35F6	GDF15
26	TRIM31-AS1	COX6B1	FUT8	CDK1	CENPN
27	DNAH9	NFE2L2	RYBP	THRAP3	ZMAT2
28	C2orf72	ZNF350-AS1	TOPBP1	YWHAG	CEP128
29	LINC00696	E2F8	IGLL5	CD55	EXTL3
30	TRIM6	ALPK1	MFAP1	MIR25	TSPO2
31	IRF2BPL	SMC5	UBE2H	SLC16A1	CROCCP3
32	SNORD70	RNF213	GPR132	YY1	NT5M
33	NEUROG2	PAXBP1	MZB1	MFAP1	CORO1C
34	HOXA-AS3	PARP6	LOC100506639	EEF1B2	RNF121
35	SULT1C2	LYG2	KANTR	CWC22	LEFTY1
36	MIR361	GP9	FAM98B	ZFC3H1	C2
37	BOC	GDAP1L1	TGIF2	ZBTB26	TRMT13
38	C3orf58	ZNF836	LOC100506321	ARMCX3	LOC728323
39	SPRY3	DNASE2	TM2D3	TPP1	ZBTB32
40	PXK	BHLHE41	MIXL1	MGAT2	CDC42EP2
41	BMP10	ZNF846	ELL2	COBLL1	LACE1
42	LOC387810	ZNF521	ZNF672	INTS10	NODAL
43	MIR1273G	RNF185	CDC45	TPI1	ABCB4
44	OR13D1	PARP14	LINC00641	SDPR	CEP350
45	LINC01586	PALM	CCDC28A	SMC5	TSHR
46	TNFRSF6B	NEU3	TRIM52	CASP3	ESPL1
47	NT5DC2	LOC100270804	TRIM23	TGIF2	YIPF1
48	FCRL4	KRBA2	BHLHE41	YWHAE	NPC2
49	LOC101927911	CCDC117	ANP32A-IT1	EIF2AK3	ELMO2
50	MIR1976	TSG101	RPRD1B	ZNF75D	TNFSF9
51	FAXC	SEZ6	TK1	CD101	RNF126
52	HIST1H4H	METTL3	SDC3	ARCN1	NRG4
53	VAMP1	CDKL4	RORA-AS1	CEMIP	CPM
54	CCL17	BATF2	EIF2AK3	ZFAND6	ORAI3
55	MIR4261	YY1	LINC00342	ZNF852	MIR6747
56	CHAF1B	VAMP1	C1QA	POU2AF1	EIF3L
57	FYB	USP3	PAXBP1	MKI67	TNFAIP3
58	GPC6-AS1	SLC35F6	ACOXL	SNRPG	MRPS18B
59	MIR4660	NCOA5	ABCB9	HDAC3	ITGB4
60	TMEM52	MTFR2	ACTG1P20	IP6K1	CD81
61	UTS2R	MRPL27	JCHAIN	TOR4A	HSP90B1
62	SNORD116-2	MR1	TNFRSF17	TCP11L2	SLC27A2
63	MIR6513	KIF20A	CCRL2	C2orf88	EMID1
64	FAM209A	GPR132	GPRC5D	CCDC47	TRIM3
65	FAM83E	AGO3	CLSPN	HMBOX1	SF3B2
66	LRRD1	A1BG	MCM10	RAB30	M1AP
67	AGAP1-IT1	ZNF75D	E2F8	SLA	CCNC
68	SNORD16	UNC119	PTAR1	RPRD1B	SRGAP2B
69	DNAJC28	TYROBP	KIFC1	TCF7L2	MIR548N
70	MIR505	SNORD6	KLHL14	CELF2-AS1	LINC01095
71	RNU6-83P	RYBP	EIF1AX-AS1	TNF	ACAT2
72	AADACP1	RAD51	PPP2R2A	TIMM17A	ZFAND2A
73	CLDND1	PSMC3IP	OLFML2B	RNF213	RAD51-AS1
74	PLS3	PDGFA	YY1	LARP1B	KRT8
75	SERPINA10	PAPD7	FNIP1	MEPCE	SLC26A3
76	DEK	OSTN	RAD51-AS1	KIAA0754	NUDT16
77	OR4F13P	MIR3192	LOC101929516	BRCA1	MYO9A
78	MEX3B	LFNG	NUSAP1	FEN1	CCDC173
79	SCNN1G	KIAA0101	CHAC1	NODAL	CREB3L3
80	MAMDC2-AS1	GLS2	TOP1	HID1	LRRC37A4P
81	KCTD18	GIMAP7	TSHR	CCRL2	FLRT1
82	ZBTB20-AS4	EXOG	RNF219	SEC62	AMFR
83	LOC731157	ANP32A-IT1	LOC728323	MRPS18B	FAF2
84	PIWIL3	ABCB9	YWHAG	PTAR1	CDC25A
85	LINC01320	ZNF449	FPR2	CECR1	RALY-AS1
86	A1BG	ZNF182	CDC6	ARMC2	TFPI2
87	A1BG-AS1	TREML3P	NCOA3	C1orf198	DLSTP1
88	A1CF	SPPL3	LOC100270804	TTL	LOC102031319
89	A2M	SLC6A9	ASB8	LINC00342	ZMAT5
90	A2M-AS1	SLC25A25	CDCA5	SRP68	KLHL42
91	A2ML1	RPL26L1	KIAA0101	EMP3	ITGAX
92	A2MP1	RAD51AP1	CTSL	ULK2	APOL6
93	A3GALT2	MSTO1	ATP6V1E1	TOP2A	AP3S1
94	A4GALT	MCM10	CELF2-AS1	FNIP1	C6orf106
95	A4GNT	MAX	PSMD12	SNORA55	SDF2
96	AA06	LOC90246	ESPL1	PDIA4	ADCY7
97	AAAS	LOC101927472	LRTOMT	TOPBP1	NANOS3
98	AACS	COMMD4	ACP2	AK6	LOC101927620
99	AACSP1	CCRL2	EXO1	HIST1H4H	TNPO3
100	AADAC	CCNE2	METTL7B	TSPAN9	SNAPC5
101	AADACL2	CARD10	UPK3A	CAMK1	APMAP
102	AADACL2-AS1	C1QA	CDC25A	RYBP	ALG8
103	AADACL3	ARHGEF11	METRNL	ANKRD36C	WDPCP
104	AADACL4	ZNF852	XIST	OLFML2B	SLC35B1
105	AADAT	ZBTB37	CYB561D1	WDR33	GATB
106	AAED1	TSIX	SPC25	DNAH1	ANXA1
107	AAGAB	TMSB15A	MED8	MAPKAPK3	TF
108	AAK1	RAB33B	LOC153684	SIAH1	FAM222A
109	AAMDC	PRSS27	FER1L4	NIPBL-AS1	LOC646029
110	AAMP	OXTR	SLC16A14	NET1	KANSL1L
111	AANAT	MYCN	HMBOX1	BMP6	IL36A
112	AAR2	MIS18BP1	SEC11C	BRCA2	FOSB
113	AARD	MAPK3	GLDC	SNAPC1	UBXN4
114	AARS	LINC00667	RNF185	MPV17	TIFA
115	AARS2	KIAA1109	MKI67	LINC00641	SHPRH
116	AARSD1	KIAA0754	STAG3L2	RRN3	IL17B
117	AASDH	KBTBD2	RAD51	RNF185	CEP55
118	AASDHPPT	KANTR	LOC731424	MRPS27	BUD31
119	AASS	JUP	ZNF846	POGK	ZNF286A
120	AATBC	FAM98A	TCN2	FAF2	TAF1
121	AATF	DPP9-AS1	KRBA2	BET1	RHOBTB2
122	AATK	DBR1	RUFY4	GLS2	NEXN
123	AATK-AS1	AURKB	MS4A4A	TXNDC11	CCDC146
124	ABALON	ARV1	CHEK1	SNORA2B	TOB2
125	ABAT	ZNF768	RRM2	CRK	SEZ6
126	ABCA1	ZNF318	MEPCE	MBD2	KCNC2
127	ABCA10	UBE2H	SIGLEC1	SCFD1	MIR3124
128	ABCA11P	TMEM249	E2F7	ZNF784	LINC00869
129	ABCA12	TDRP	TMEM39A	TMBIM1	FAM157A
130	ABCA13	SPCS2	FAM174A	ITGAE	RFC1
131	ABCA17P	SHISA2	BUB1	HSPA13	GJC3
132	ABCA2	RAB6C-AS1	HSP90B1	ATP6V0A2	NECAB1
133	ABCA3	PSMD12	BIRC5	KIF18B	LOC400043
134	ABCA4	PRSS3P2	TNFRSF13B	ARHGEF11	LOC101929771
135	ABCA5	NRF1	MCM4	ITGB5	CACNA1G-AS1
136	ABCA6	NDUFV2	KCTD5	PPP1CB	FAM111A
137	ABCA7	NDUFB5	CUL3	XIST	CCDC25
138	ABCA8	MRPL36	LOC100419583	MANF	CC2D2B
139	ABCA9	MOV10L1	MTHFD2	NPLOC4	VASH1
140	ABCA9-AS1	MIR4434	ZNF227	LCOR	PLXNB3
141	ABCB1	METRNL	HJURP	MARCO	DAXX
142	ABCB10	MANEA	HSPA4	NOL11	ACTN1-AS1
143	ABCB11	MACC1	MIR25	TIGD1	ZNF664-FAM101A
144	ABCB4	LRTOMT	ZBTB26	SUMO2	ZFP36
145	ABCB5	LOC102724699	LCMT1-AS2	BMS1P4	ITIH3
146	ABCB6	LINC01185	TYMS	SEL1L3	EVA1B
147	ABCB7	KCNS1	TAS2R3	TMEM184C	PLEKHA8P1
148	ABCB8	HIST1H2BK	LOC101928323	PPBP	CLMN
149	ABCB9	HAPLN3	PBK	FUT8	QRICH1
150	ABCC1	GFOD2	BUB1B	C1RL-AS1	PPM1A
151	ABCC10	FUT8	KIF4A	NUSAP1	PCYOX1
152	ABCC11	ESPL1	EIF3L	TGOLN2	MRPL45P2
153	ABCC12	ERGIC2	KIF11	FCER1G	LOC401134
154	ABCC13	EML4	CDK1	USP3	LINC01366
155	ABCC2	DTL	SPPL3	XPOT	GCC2
156	ABCC3	DNMT3L	AGO3	IER5	ZNF75D
157	ABCC4	CXCR1	MIR3679	ZNF227	TRIO
158	ABCC5	CUL3	LOXL4	TTBK2	SNORA41
159	ABCC5-AS1	CPSF6	MELK	ARRB1	SLITRK5
160	ABCC6	CLSPN	CDCA2	NID2	NOL9
161	ABCC6P1	CENPN	FAM214A	CTDSPL	HTR2A
162	ABCC6P2	CD69	FFAR2	FBXO8	FHL3
163	ABCC8	C7orf72	ANKRD36C	TTN	ERICH3
164	ABCC9	BHLHA15	ARCN1	OSBPL9	CRKL
165	ABCD1	BFAR	MIR7161	LOC644656	VANGL1
166	ABCD2	ATP4A	TPI1	LOC202181	TNFSF13B
167	ABCD3	ATAD5	NPLOC4	SUFU	SMARCD3
168	ABCD4	ZNF829	TROAP	TXNDC12	PPAPDC3
169	ABCE1	YEATS2	TBC1D15	NCOA3	FAM206A
170	ABCF1	U2SURP	TSPAN9	KCTD5	ARHGAP1
171	ABCF2	TUBB4A	UBE2C	ACTG1P20	OSTC
172	ABCF3	TOPBP1	MIR4312	PRKAB2	LOC101928307
173	ABCG1	TNKS2	SECISBP2L	HIST1H2BJ	HNRNPA1L2
174	ABCG2	SRBD1	SERPING1	ERLEC1	DLG2
175	ABCG4	SNORA32	HIST1H4H	ZMYM2	DDX59
176	ABCG5	RRM1	ARR3	NUP98	RTN2
177	ABCG8	RPN1	TPX2	DPYSL2	RASSF8
178	ABHD1	RPL21P44	MRPS18B	RBM8A	LOC101928834
179	ABHD10	RNU4ATAC	ALDH1L2	PAFAH1B2	FKBP9P1
180	ABHD11	RNF150	SHCBP1	PSMD4	DISP2
181	ABHD11-AS1	RNF113A	CDC42EP2	KRBA2	ZMYND10
182	ABHD12	RBM12	MYBL2	SF3A1	SNORD38A
183	ABHD12B	PPAP2B	OTUD3	ELOVL7	SLC25A32
184	ABHD13	POLDIP2	JUP	HSPA4	SH3GL3
185	ABHD14A	NRIP2	RPL21P44	SDC1	RYR3
186	ABHD14A-ACY1	NQO1	KCNAB1	EIF2D	RTCA-AS1
187	ABHD14B	NPIPB9	NODAL	ZNF200	ROCK1
188	ABHD15	NIN	KIF15	VAMP1	RGN
189	ABHD16A	NCAPH	RAPGEF5	ORC1	PRB2
190	ABHD16B	MYBPC3	TOP2A	GPALPP1	NPTX2
191	ABHD17A	MTRNR2L4	JPH4	NCBP2	MGAT4C
192	ABHD17B	MKRN2OS	CASP3	OTUD3	MED25
193	ABHD17C	MIR6739	GPBAR1	DIABLO	LOC100128568
194	ABHD2	MIR624	CTSC	G3BP2	CSTF3
195	ABHD3	MIR548H4	AURKB	GCC2	BTNL2
196	ABHD4	MIR25	TCF7L2	KLHL14	BRAF
197	ABHD5	MFAP1	ZBTB37	CALML4	BEND5
198	ABHD6	MEPCE	PSTPIP2	LOC153684	TTC17
199	ABHD8	LOC283575	CENPF	LFNG	TBC1D1
200	ABI1	LOC100287944	SEC62	TRIM58	RNF175
201	ABI2	JADE3	ITIH1	COLGALT1	DYNLL1
202	ABI3	IL36A	XPOT	ADAM19	CLSTN1
203	ABI3BP	HEPHL1	DLGAP5	CLDN20	BRSK2
204	ABL1	GPR34	DIABLO	HLA-DPB1	ATP2B2
205	ABL2	GARS	OSBP	TARDBP	ANXA8L1
206	ABLIM1	FOXM1	ANLN	LINC00674	ZZZ3
207	ABLIM2	FBXO22	TSG101	RAB22A	ZZEF1
208	ABLIM3	ENTHD1	ZWINT	CARF	ZYX
209	ABO	DDI1	ITGAE	RRM1	ZYG11B
210	ABR	CMTM2	TGOLN2	TUBB1	ZYG11A
211	ABRA	CFB	SLC16A1	E2F1	ZXDC
212	ABRACL	CDV3	ZNF75D	ZNF426	ZXDB
213	ABT1	CCDC28A	GTSE1	SPRYD4	ZXDA
214	ABTB1	BIRC2	SLC6A12	TRPM7	ZWINT
215	ABTB2	ARL14EP	FKSG29	TMEM39A	ZWILCH
216	ACAA1	ACP5	INTS10	WASF2	ZW10
217	ACAA2	ZNF818P	SNIP1	FTL	ZUFSP
218	ACACA	ZNF784	ARMC2	RNPC3	ZSWIM8-AS1
219	ACACB	ZNF765	GPATCH2L	ARF4	ZSWIM8
220	ACAD10	ZNF706	RASGEF1B	TGIF1	ZSWIM7
221	ACAD11	ZNF432	RBPMS	GBA	ZSWIM6
222	ACAD8	XIST	STAC3	TREML1	ZSWIM5
223	ACAD9	VSIG8	PTCRA	ERGIC2	ZSWIM4
224	ACADL	UQCRHL	SLC39A11	ZBTB37	ZSWIM3
225	ACADM	TXNL4B	VAMP5	CCDC53	ZSWIM2
226	ACADS	TUBA3D	PEX5L	PRPF4	ZSWIM1
227	ACADSB	TMEM37	RPS16P5	MCM10	ZSCAN9
228	ACADVL	SUGP2	YWHAE	BFAR	ZSCAN5B
229	ACAN	SPON1	LOC202181	SLC39A11	ZSCAN5A
230	ACAP1	SNX25	TREML1	DNM1L	ZSCAN4
231	ACAP2	SNORD12B	TGFBRAP1	NEURL1	ZSCAN32
232	ACAP3	SNORA37	RSPRY1	SRSF4	ZSCAN31
233	ACAT1	SNORA19	CDKN1A	ARIH1	ZSCAN30
234	ACAT2	SMURF2	FAM172A	KDM1B	ZSCAN29
235	ACBD3	SLC10A7	SMCO4	UBAP1	ZSCAN26
236	ACBD4	SEC14L1	NAALAD2	SPCS2	ZSCAN25
237	ACBD5	SCN3B	EMP3	TPM4	ZSCAN23
238	ACBD6	RBKS	VPS13D	CEP128	ZSCAN22
239	ACBD7	RAPGEF5	CAMK1	NR1H3	ZSCAN21
240	ACCS	RAB25	ZNF830	RAB8B	ZSCAN20
241	ACCSL	RAB22A	ZNF81	S1PR1	ZSCAN2
242	ACD	PRSS35	MGAT2	ENTPD5	ZSCAN18
243	ACE	PNPT1	LAMB1	CTSC	ZSCAN16-AS1
244	ACE2	PLEKHM3	MANEA	ENKUR	ZSCAN16
245	ACER1	PIK3CD-AS2	KCNN3	TMCO3	ZSCAN12P1
246	ACER2	PHEX	CD101	ANKRD49	ZSCAN12
247	ACER3	PFDN4	HNRNPF	CXCR5	ZSCAN10
248	ACHE	PEX2	SPATS2	TIMP1	ZSCAN1
249	ACIN1	PCBP2	GPR82	MFAP3L	ZRSR2
250	ACKR1	PAXIP1-AS1	TMEM40	KIAA1109	ZRANB3
251	ACKR2	PAX8	SDHB	ARL4A	ZRANB2-AS2
252	ACKR3	PALD1	TGM2	PIP5K1A	ZRANB2-AS1
253	ACKR4	MYLK4	CEP55	PLEKHM3	ZRANB2
254	ACLY	MPPED2	SMOX	GLMP	ZRANB1
255	ACMSD	MMP24	BMS1P20	SEC11C	ZPR1
256	ACO1	MIR5581	MIR181A1HG	ADNP	ZPLD1
257	ACO2	MIR4425	LOC102723809	METTL8	ZPBP2
258	ACOT1	MIR2355	TPP1	PAIP2	ZPBP
259	ACOT11	MGAT2	POFUT1	DHX40	ZP4
260	ACOT12	MATN2	LONRF1	PPP2R2A	ZP3
261	ACOT13	LRRC18	DIAPH3	LRCH1	ZP2
262	ACOT2	LOC153684	ASPM	TNFRSF13B	ZP1
263	ACOT4	LOC101929089	SLC35F5	FAM21C	ZNRF4
264	ACOT6	LOC101927124	WASF2	C2orf68	ZNRF3-AS1
265	ACOT7	LINC01307	ANKRD61	TGS1	ZNRF3
266	ACOT8	LINC00607	RRAS	FTH1	ZNRF2P2
267	ACOT9	LAMC1	CSF1R	FAM63B	ZNRF2P1
268	ACOX1	KLF9	CD86	RAB21	ZNRF2
269	ACOX2	KCTD18	GPALPP1	WDR11-AS1	ZNRF1
270	ACOX3	ITPKC	ANKRD36	DDX47	ZNRD1-AS1
271	ACOXL	IL21-AS1	DCTN6	DNAJC7	ZNRD1
272	ACP1	HEXIM2	LOC102723766	CREM	ZNHIT6
273	ACP2	HCP5	OAS1	TBC1D14	ZNHIT3
274	ACP5	HCG27	DEXI	KIAA0100	ZNHIT2
275	ACP6	HACD3	NIN	GIMAP2	ZNHIT1
276	ACPP	GPR151	POU2AF1	RYR3	ZNFX1
277	ACPT	GLIPR1	VPS26A	JCHAIN	ZNF99
278	ACR	GDF10	E2F2	ABLIM3	ZNF98
279	ACRBP	FBXL19-AS1	TCP11L2	PERP	ZNF93
280	ACRC	FAM210B	PPARGC1B	TRIM23	ZNF92
281	ACRV1	FAM122A	BMP6	ZBTB25	ZNF91
282	ACSBG1	FA2H	PLK1	DEXI	ZNF90
283	ACSBG2	ERCC5	ORC1	TPT1	ZNF891
284	ACSF2	ERBB2IP	CTTN	CLPX	ZNF890P
285	ACSF3	DUSP1	PHKA2	ZNF106	ZNF888
286	ACSL1	DNAJC7	MSR1	ATP6V0E1	ZNF883
287	ACSL3	DEPDC1B	ITGA8	RHEB	ZNF880
288	ACSL4	CNTN4	TRIP13	TCEANC2	ZNF879
289	ACSL5	CIT	TTK	SERPINA1	ZNF878
290	ACSL6	CHRNG	LOC100506127	ZNF674-AS1	ZNF876P
291	ACSM1	CEP55	CCNB2	DNAJB6	ZNF865
292	ACSM2A	CDC42EP2	FOXM1	GAR1	ZNF862
293	ACSM2B	CAV1	MPZL3	NRGN	ZNF860
294	ACSM3	C1QC	AHCTF1	PARM1	ZNF853
295	ACSM4	C10orf76	ADPGK-AS1	GINS3	ZNF852
296	ACSM5	BYSL	C1orf198	VPS13A	ZNF850
297	ACSM6	ARHGAP23	NDUFB5	KLF3	ZNF85
298	ACSS1	ARCN1	CFB	CHMP1B	ZNF847P
299	ACSS2	AMPD1	FTL	LTBP1	ZNF846
300	ACSS3	ALG3	FAM21C	USP16	ZNF845
301	ACTA1	ADAM22	IP6K1	KCNE3	ZNF844
302	ACTA2	ABCA1	ESAM	RAC1	ZNF843
303	ACTA2-AS1	ZNF850	ZMYM5	PEX5L	ZNF841
304	ACTB	ZNF767P	TXNDC11	LYPLA1	ZNF84
305	ACTBL2	ZNF670	METTL14	TSPAN14	ZNF839
306	ACTC1	ZNF528	OTOF	WDR43	ZNF837
307	ACTG1	ZNF410	RNF213	ZNF81	ZNF836
308	ACTG1P17	ZNF221	KIF18B	CD68	ZNF835
309	ACTG1P20	ZNF174	WDR60	HIST1H2BG	ZNF833P
310	ACTG1P4	ZFC3H1	ARIH1	NHP2L1	ZNF831
311	ACTG2	ZFAND6	SKA1	CLU	ZNF830
312	ACTL10	YWHAG	WDR48	SUZ12	ZNF83
313	ACTL6A	XAF1	CDCA8	PSMD12	ZNF829
314	ACTL6B	VIPR2	SAMD4A	SDF2	ZNF827
315	ACTL7A	UBQLN2	BHLHA15	TMA7	ZNF826P
316	ACTL7B	UBE2B	SLC35F6	CAV1	ZNF823
317	ACTL8	TTLL11	KDM3A	EIF2AK4	ZNF821
318	ACTL9	TTBK2	CXCR2P1	PRR14L	ZNF818P
319	ACTN1	TRIM52	LOXL3	MRPS10	ZNF816-ZNF321P
320	ACTN1-AS1	TRANK1	MACC1	ICAM2	ZNF816
321	ACTN2	TOP1P1	CD55	SPARC	ZNF815P
322	ACTN3	TMEM67	ZNF106	PEF1	ZNF814
323	ACTN4	TMEM208	ADAP2	SLC2A5	ZNF813
324	ACTR10	TMCO3	SCNN1B	EIF3J	ZNF812
325	ACTR1A	TMC3-AS1	ERF	LOC100506321	ZNF81
326	ACTR1B	THOC7-AS1	FBXO6	ZBTB32	ZNF808
327	ACTR2	TDRD15	RBBP8	UQCRHL	ZNF806
328	ACTR3	TCF19	TDRP	LY6G6F	ZNF805
329	ACTR3B	TBX20	ELOVL7	B4GALT1	ZNF804B
330	ACTR3BP2	TATDN3	ELOVL3	ADNP-AS1	ZNF804A
331	ACTR3BP5	SUPT3H	XAF1	TMEM263	ZNF800
332	ACTR3C	SUOX	EEF1B2	NCAPH	ZNF80
333	ACTR5	SUCO	ARF4	IL15	ZNF8
334	ACTR6	SSR2	UBAP1	TMEM156	ZNF799
335	ACTR8	SRPRB	FBXO16	DERL1	ZNF793-AS1
336	ACTRT1	SRP68	POGK	SMOX	ZNF793
337	ACTRT2	SMG1	PSMA6	RBM33	ZNF792
338	ACTRT3	SMA5	LINC00260	RNF2	ZNF791
339	ACVR1	SLFN12L	C1RL-AS1	GGH	ZNF790-AS1
340	ACVR1B	SLC35G2	NCAPG	RNF181	ZNF790
341	ACVR1C	SLC35A3	MYOF	HACD3	ZNF79
342	ACVR2A	SIRT5	TDRD7	LAMC1	ZNF789
343	ACVR2B	SIRPD	ZNF784	GIMAP4	ZNF788
344	ACVR2B-AS1	SIAH1	PYCR1	JUND	ZNF787
345	ACVRL1	SERPING1	IER3	RGS18	ZNF786
346	ACY1	SEMA6A-AS1	CDT1	DDX6	ZNF785
347	ACY3	SDC1	TRPM7	KIF23	ZNF784
348	ACYP1	SCAND1	HIST1H2BJ	PRKXP1	ZNF783
349	ACYP2	SASH1	USP33	ZNF17	ZNF782
350	ADA	RORA-AS1	CMTM5	COA1	ZNF781
351	ADAD1	RND2	CLU	METAP2	ZNF780B
352	ADAD2	RMI2	ZNF746	PGRMC1	ZNF780A
353	ADAL	RGS17	TUBA3D	TMEM208	ZNF778
354	ADAM10	RFESD	ACRBP	SDHD	ZNF777
355	ADAM11	REEP3	B9D1	RAB5A	ZNF776
356	ADAM12	RAD51-AS1	TNF	ADRA2A	ZNF775
357	ADAM15	PZP	ARGFXP2	KLHDC10	ZNF774
358	ADAM17	PTRH2	BLVRA	WDR48	ZNF773
359	ADAM18	PTP4A2	TRPV4	FAM122C	ZNF772
360	ADAM19	PTGER4	PPBP	TGFBRAP1	ZNF771
361	ADAM1A	PSMD4	CECR1	RGS6	ZNF770
362	ADAM2	PRDX1	TXNDC12-AS1	AGO3	ZNF77
363	ADAM20	PRC1-AS1	KIAA1109	KPNA4	ZNF768
364	ADAM20P1	PPL	HMMR	MGC27345	ZNF767P
365	ADAM21	POU2F3	GP9	RPL27	ZNF766
366	ADAM21P1	POLR3A	COPB1	MCM4	ZNF765
367	ADAM22	POLR2K	PGRMC1	PLEKHF2	ZNF764
368	ADAM23	PLVAP	GFI1B	AIF1	ZNF763
369	ADAM28	PLCXD2	FCGR1A	PPP3R1	ZNF761
370	ADAM29	PEX6	GPR75	GIGYF2	ZNF76
371	ADAM30	PDIA3P1	SLA	LGALSL	ZNF75A
372	ADAM32	PDCD1LG2	DPYSL2	GIMAP7	ZNF750
373	ADAM33	PCNA	RYR3	PNISR	ZNF749
374	ADAM3A	PAWR	COBLL1	FBP1	ZNF747
375	ADAM5	PANK4	AMPD1	DCAF10	ZNF746
376	ADAM6	OSTC	ATP6V0A2	CDKN1A	ZNF740
377	ADAM7	OSBPL1A	TMCO3	NDUFS2	ZNF74
378	ADAM8	OR13J1	PEF1	RFC1	ZNF738
379	ADAM9	NUP98	UBE2L6	NFATC2IP	ZNF737
380	ADAMDEC1	NLRP14	CDC20	YOD1	ZNF736
381	ADAMTS1	NLRP1	BFAR	NDUFB5	ZNF735
382	ADAMTS10	NIFK	LTBP1	ZNF614	ZNF733P
383	ADAMTS13	NID1	RNPC3	SUSD1	ZNF732
384	ADAMTS14	NDUFS2	USP35	IFI27	ZNF730
385	ADAMTS15	NDUFB9	CCNA2	CMTM5	ZNF729
386	ADAMTS16	NCBP2	SIAH1	TPD52	ZNF728
387	ADAMTS17	NAA50	COL4A4	SRC	ZNF727
388	ADAMTS18	MZB1	IL1B	METTL3	ZNF726
389	ADAMTS19	MYO5A	PDIA5	TNPO3	ZNF724P
390	ADAMTS19-AS1	MYLPF	FAM122C	KIAA0319L	ZNF721
391	ADAMTS2	MRPS36	SRP68	ARHGAP42	ZNF720
392	ADAMTS20	MRGPRX2	LOC102724297	KLF4	ZNF718
393	ADAMTS3	MPP7	ADD1	SIGLEC10	ZNF717
394	ADAMTS4	MOXD1	TEX9	MTMR6	ZNF716
395	ADAMTS5	MOK	CRNKL1	STX2	ZNF714
396	ADAMTS6	MLXIPL	RBBP6	KLF6	ZNF713
397	ADAMTS7	MLANA	PHKA1	IPO9	ZNF711
398	ADAMTS7P1	MIR6832	MSMP	FAXDC2	ZNF710
399	ADAMTS8	MIR3679	ZNF576	CD300C	ZNF71
400	ADAMTS9	MIR27A	MTRNR2L3	ASB8	ZNF709
401	ADAMTS9-AS1	MIR142	CASC5	RPF2	ZNF708
402	ADAMTS9-AS2	MERTK	LOC101928100	LINC01125	ZNF707
403	ADAMTSL1	MAP4K3	PDIA4	GADD45A	ZNF706
404	ADAMTSL2	MALSU1	LGALS3BP	ACVRL1	ZNF705G
405	ADAMTSL3	LYVE1	KIF20A	TBL1XR1	ZNF705E
406	ADAMTSL4	LTC4S	SEL1L3	GPATCH2L	ZNF705D
407	ADAMTSL4-AS1	LSAMP	CCNC	RBX1	ZNF705B
408	ADAMTSL5	LRRC31	STRAP	EZR	ZNF705A
409	ADAP1	LOC202181	KCTD18	VCP	ZNF704
410	ADAP2	LOC102467147	KIF14	GNG11	ZNF703
411	ADAR	LOC101929415	C1orf162	H1F0	ZNF702P
412	ADARB1	LOC101928663	SERPINE1	ZBTB18	ZNF701
413	ADARB2	LOC101928323	DENND5B	TOR1AIP1	ZNF700
414	ADARB2-AS1	LOC101927620	RXFP4	GATAD1	ZNF70
415	ADAT1	LOC100996324	THRAP3	UBE2G1	ZNF7
416	ADAT2	LOC100506639	GALNT14	STAG3L2	ZNF699
417	ADAT3	LOC100506302	RAB5A	SERBP1	ZNF697
418	ADCK1	LOC100499489	EZR-AS1	CENPF	ZNF696
419	ADCK2	LOC100131564	NCAPH	ZNF432	ZNF695
420	ADCK3	LINC01358	RAB22A	TRAPPC13	ZNF692
421	ADCK4	LINC00881	KIF23	CTSA	ZNF691
422	ADCK5	LINC00641	ABLIM3	MTHFR	ZNF69
423	ADCY1	LIN9	TIMM17A	LUZP1	ZNF689
424	ADCY10	LGALS8-AS1	NEK2	HERPUD1	ZNF688
425	ADCY10P1	LENG8-AS1	C6orf25	SCFD2	ZNF687
426	ADCY2	LEFTY1	ITGB3	ZNF346	ZNF684
427	ADCY3	LARS2-AS1	DHX40	NIN	ZNF683
428	ADCY4	KSR1	LY6G6F	ZNF331	ZNF682
429	ADCY5	KIAA1211L	LINC01358	ITM2C	ZNF681
430	ADCY6	KCNK10	SLC16A3	ZMAT2	ZNF680
431	ADCY7	KCNJ15	G3BP2	DYRK2	ZNF679
432	ADCY8	KCNE3	SPARC	PHKA2	ZNF678
433	ADCY9	KAT2B	ZNF215	MIR378I	ZNF677
434	ADCYAP1	JAZF1	MYL6B	LOC102467147	ZNF676
435	ADCYAP1R1	ITPR2	DNAJB13	GLDC	ZNF675
436	ADD1	ISG20L2	RGS6	CRACR2A	ZNF674-AS1
437	ADD2	IP6K1	ITGA2B	KIAA0513	ZNF674
438	ADD3	INTS7	ITGB5	DPH7	ZNF672
439	ADD3-AS1	IGF1R	RAB35	KPNA3	ZNF671
440	ADGB	HSPB9	CALML4	COX15	ZNF670-ZNF695
441	ADGRA1	HIST1H4E	ZFAND6	HMOX1	ZNF670
442	ADGRA1-AS1	HDDC2	DCUN1D5	CBL	ZNF669
443	ADGRA2	HBEGF	ASF1B	GLB1	ZNF668
444	ADGRA3	GVINP1	PLEKHM3	KCTD18	ZNF667-AS1
445	ADGRB1	GRIN3A	MND1	LOC101927412	ZNF667
446	ADGRB2	GRHL3	CASP5	SLC1A4	ZNF665
447	ADGRB3	GPR87	FCER1G	BTAF1	ZNF664
448	ADGRD1	GPHA2	FMNL2	CEBPB	ZNF663P
449	ADGRE1	GNAS	PCMT1	PCIF1	ZNF662
450	ADGRE2	GLIS3	ALG10	TNFRSF8	ZNF660
451	ADGRE3	GLDC	LFNG	PSMD11	ZNF658B
452	ADGRE4P	FNIP2	SLC2A5	CHMP4A	ZNF658
453	ADGRE5	FNBP1	CDC25C	CLOCK	ZNF655
454	ADGRF1	FKBPL	MS4A7	RNF11	ZNF654
455	ADGRF2	FIGNL2	PDZD11	PSMA4	ZNF653
456	ADGRF3	FHAD1	CARF	SWAP70	ZNF652
457	ADGRF4	FH	APOL4	MRFAP1	ZNF649-AS1
458	ADGRF5	FBXO9	NIPAL2	ZG16B	ZNF649
459	ADGRG1	FBXO16	ATP5J2	SARNP	ZNF648
460	ADGRG2	FAM86B2	EPSTI1	BCL2L13	ZNF646
461	ADGRG3	FAM169A	CIT	TEX261	ZNF645
462	ADGRG4	EXOSC4	SEC14L5	CLTA	ZNF644
463	ADGRG5	EPHA10	PRPF4	USP33	ZNF641
464	ADGRG6	EML6	ZBTB25	ENSA	ZNF639
465	ADGRG7	EDEM1	CKAP2L	AVPR1A	ZNF638
466	ADGRL1	DUOX1	YME1L1	HEIH	ZNF630-AS1
467	ADGRL2	DNAJC13	WARS	CRNKL1	ZNF630
468	ADGRL3	DISP1	CDCA3	AHNAK	ZNF629
469	ADGRL3-AS1	DHRS4	RAD51AP1	GNAZ	ZNF628
470	ADGRL4	CYP4F35P	LILRB4	STAG2	ZNF627
471	ADGRV1	CYB561D1	SDPR	ATAD5	ZNF626
472	ADH1A	CUBN	PRKAB2	RAPGEF5	ZNF625-ZNF20
473	ADH1B	CSTF2T	HIST1H2AC	MCCC1	ZNF625
474	ADH1C	CSNK1A1	SRPRB	CAPN7	ZNF624
475	ADH4	CSGALNACT1	HTATIP2	TMEM189	ZNF623
476	ADH5	CPNE4	POLQ	C3orf33	ZNF622
477	ADH6	COA3	CTD-2201I18.1	DCPS	ZNF621
478	ADH7	CNN1	TSPO2	ZNF318	ZNF620
479	ADHFE1	CLEC4D	LGALSL	FUCA2	ZNF619
480	ADI1	CFAP57	PRKXP1	KLHL11	ZNF618
481	ADIG	CEMIP	RLF	TRIM14	ZNF616
482	ADIPOQ	CDK11A	PCYT1B	LOC100131564	ZNF615
483	ADIPOQ-AS1	CDC6	GCC2	MPDU1	ZNF614
484	ADIPOR1	CD40	ZMAT2	ALG10	ZNF613
485	ADIPOR2	CD34	VAMP1	RLF	ZNF611
486	ADIRF	CD300E	PRORSD1P	SLC39A7	ZNF610
487	ADK	CCDC89	LINC01484	RUFY1	ZNF609
488	ADM	CCDC85B	CSNK1G1	RPL32P3	ZNF608
489	ADM2	CCDC47	CBR1	PPP3CA	ZNF607
490	ADM5	CCDC39	PPIG	ZNF250	ZNF606
491	ADNP	CCDC158	SAMD9L	MAFB	ZNF605
492	ADNP-AS1	CCDC144B	IFI44L	LOC101928323	ZNF600
493	ADNP2	CCDC136	FAM225A	YTHDC1	ZNF599
494	ADO	C5orf17	PLEKHF2	COX7B	ZNF598
495	ADORA1	C2orf50	RB1CC1	PDLIM1	ZNF597
496	ADORA2A	C1orf198	MLANA	C2CD2	ZNF596
497	ADORA2A-AS1	C1orf106	MIR4434	SDHB	ZNF595
498	ADORA2B	C18orf32	CAPNS1	RPP14	ZNF594
499	ADORA3	C11orf85	EPB41L3	NIPAL2	ZNF593
500	ADPGK	C11orf24	DUSP26	HIST1H2BF	ZNF592
501	ADPGK-AS1	BRCA2	SPOCD1	CLIP1	ZNF589
502	ADPRH	BDP1	GBA	RNASE2	ZNF587B
503	ADPRHL1	BCAR3	TTL	ZNF558	ZNF587
504	ADPRHL2	BCAN	AHNAK	GNL3	ZNF586
505	ADPRM	ASF1B	ATP6V0E1	ESYT2	ZNF585B
506	ADRA1A	ARMCX5	PEAR1	CST3	ZNF585A
507	ADRA1B	ARHGAP31-AS1	ANKRD49	RPL7L1	ZNF584
508	ADRA1D	ARHGAP24	AATBC	ERF	ZNF583
509	ADRA2A	ANK1	DDX6	RNF169	ZNF582-AS1
510	ADRA2B	ALDH8A1	EGF	ZRANB1	ZNF582
511	ADRA2C	ADPRHL2	ZNF200	FANCI	ZNF581
512	ADRB1	ADGRE4P	RPL32P3	ACRBP	ZNF580
513	ADRB2	ADGRE1	NCBP2	ANAPC1P1	ZNF579
514	ADRB3	ACAA2	PKMYT1	CHD1	ZNF578
515	ADRBK1	ABCC3	CHAC2	LOC100419583	ZNF577
516	ADRBK2	ZNF98	SCARNA27	SNORA71D	ZNF576
517	ADRM1	ZNF90	HEIH	PPIF	ZNF575
518	ADSL	ZNF835	CENPN	PAN3	ZNF574
519	ADSS	ZNF80	NRGN	CLINT1	ZNF573
520	ADSSL1	ZNF714	CEP128	ZMYM5	ZNF572
521	ADTRP	ZNF710	MAFK	SLC43A3	ZNF571-AS1
522	AEBP1	ZNF71	LOC283710	RAB35	ZNF571
523	AEBP2	ZNF697	IFI35	ITCH	ZNF570
524	AEN	ZNF620	MFAP3L	PEX3	ZNF57
525	AES	ZNF607	ZBED2	CNIH4	ZNF569
526	AFAP1	ZNF593	LGALS9	TUBA8	ZNF568
527	AFAP1-AS1	ZNF576	CCDC47	HBP1	ZNF567
528	AFAP1L1	ZNF567	FIGNL2	QPCTL	ZNF566
529	AFAP1L2	ZNF503-AS2	TSSK3	SEC23B	ZNF565
530	AFF1	ZNF491	ERGIC2	NAPB	ZNF564
531	AFF2	ZNF480	MGC27345	ACAP2	ZNF563
532	AFF3	ZNF428	KLF4	PPARGC1B	ZNF562
533	AFF4	ZNF365	KCMF1	TMEM57	ZNF561-AS1
534	AFG3L1P	ZNF284	HID1	ADD1	ZNF561
535	AFG3L2	ZNF230	NR1H3	CRTAC1	ZNF560
536	AFM	ZNF23	PWWP2B	ZRANB2	ZNF559-ZNF177
537	AFMID	ZNF202	MYLK	MYLK	ZNF559
538	AFP	ZNF200	CLINT1	OSBP	ZNF558
539	AFTPH	ZNF18	PPP3R1	PDZD11	ZNF557
540	AGA	ZNF17	RNF169	MRPL27	ZNF556
541	AGAP1	ZIK1	GGH	LOC100506127	ZNF555
542	AGAP11	ZFP3	ZNF346	CAPN2	ZNF554
543	AGAP2	ZDHHC5	USP16	CXCR4	ZNF552
544	AGAP2-AS1	ZCCHC9	MAT2A	SPPL3	ZNF551
545	AGAP3	ZCCHC17	CFL1	HIST1H2BD	ZNF550
546	AGAP4	ZC3H12C	ZNF14	MICU1	ZNF549
547	AGAP5	ZC2HC1B	LCOR	ERCC8	ZNF548
548	AGAP6	ZBTB7C	TUBB1	TMEM133	ZNF547
549	AGAP7P	ZBED2	CEMIP	TCTA	ZNF546
550	AGAP9	YME1L1	ENTPD5	C17orf67	ZNF544
551	AGBL1	YIPF5	DEPDC1B	ZNF182	ZNF543
552	AGBL1-AS1	YIPF3	GINS2	ACAA1	ZNF542P
553	AGBL2	XRCC2	CHMP1B	SCAI	ZNF541
554	AGBL3	XKR3	MBD2	VIL1	ZNF540
555	AGBL4	WBP2	RAD54L	LINC01358	ZNF536
556	AGBL4-IT1	WARS2	PNPO	TSG101	ZNF534
557	AGBL5	VTN	NFATC2IP	CD48	ZNF532
558	AGBL5-AS1	VPS37C	ZMYM2	SOCS7	ZNF530
559	AGER	VPS26A	UBN2	PRCC	ZNF529-AS1
560	AGFG1	VNN3	FANCI	SLC13A4	ZNF529
561	AGFG2	USP35	TAP1	TXN2	ZNF528-AS1
562	AGGF1	USP14	MET	CCNC	ZNF528
563	AGK	USO1	TPM3	RC3H2	ZNF527
564	AGL	URB1-AS1	E2F1	CPSF6	ZNF526
565	AGMAT	UNG	PF4	STK39	ZNF525
566	AGMO	UBR2	RNASE2	LAMTOR5	ZNF524
567	AGO1	UBR1	MRPL27	SEC61A1	ZNF521
568	AGO2	UBE3C	NRIP2	CCDC43	ZNF519
569	AGO3	UBE2QL1	C2orf88	NUP54	ZNF518B
570	AGO4	UBALD2	ENAM	TSSK3	ZNF518A
571	AGPAT1	U2AF1	PPP1CB	LMAN1	ZNF517
572	AGPAT2	TYMP	SLCO2B1	CCDC112	ZNF516
573	AGPAT3	TTLL7	SUMO2	BEND2	ZNF514
574	AGPAT4	TTLL10	TRIM58	ZNF430	ZNF513
575	AGPAT4-IT1	TTC39B	CXCR6	PSMA6	ZNF512B
576	AGPAT5	TTC38	HMOX1	LONP2	ZNF512
577	AGPAT6	TTC3	DNAJC13	FAM60A	ZNF511
578	AGPAT9	TTC23L	OSBPL9	SMC4	ZNF510
579	AGPS	TTC21B-AS1	CNKSR1	LOC728323	ZNF507
580	AGR2	TSTA3	ATRN	WAC-AS1	ZNF506
581	AGR3	TSHR	NUF2	THTPA	ZNF503-AS2
582	AGRN	TRPS1	MRFAP1	C1QB	ZNF503-AS1
583	AGRP	TRPM6	DCC	SYF2	ZNF503
584	AGT	TRIP11	BMS1P4	LOXL3	ZNF502
585	AGTPBP1	TRIO	HIST1H2BG	BRCC3	ZNF501
586	AGTR1	TRIM55	BATF2	BHLHE41	ZNF500
587	AGTR2	TRIM39	CD300E	ANKLE2	ZNF497
588	AGTRAP	TRIM32	GSTK1	PPP1R11	ZNF496
589	AGXT	TRIB1	DNM1L	B4GALT4	ZNF493
590	AGXT2	TRERNA1	SLC35A3	NSD1	ZNF492
591	AHCTF1	TPRKB	TUBA8	L3HYPDH	ZNF491
592	AHCTF1P1	TPM3	MIR223	MGC16275	ZNF490
593	AHCY	TP53INP1	PSMD11	PVALB	ZNF488
594	AHCYL1	TOR1AIP1	PAFAH1B2	CDK14	ZNF487
595	AHCYL2	TNRC6C-AS1	STIL	GNA15	ZNF486
596	AHDC1	TNPO3	NDUFV2	ZNF165	ZNF485
597	AHI1	TNNT1	AK6	NDUFA6	ZNF484
598	AHNAK	TNFRSF4	LMAN1	GSTK1	ZNF483
599	AHNAK2	TNFRSF1A	CENPE	AP1G1	ZNF480
600	AHR	TNFAIP8L2	TPMT	CARD8-AS1	ZNF48
601	AHRR	TMEM63C	CWC22	TUBB	ZNF479
602	AHSA1	TMEM59	C2orf68	HACD4	ZNF474
603	AHSA2	TMEM56-RWDD3	ADNP-AS1	CPNE5	ZNF473
604	AHSG	TMEM56	TRAPPC13	ZNF222	ZNF471
605	AHSP	TMEM51	CRTAC1	C19orf38	ZNF470
606	AICDA	TMEM44-AS1	KLF10	CYCS	ZNF469
607	AIDA	TMEM234	MASP2	ITGA4	ZNF468
608	AIF1	TMEM200A	SLC1A5	HSBP1	ZNF467
609	AIF1L	TMEM198	RAB10	ZNF350	ZNF462
610	AIFM1	TMEM186	PDE6D	RSRP1	ZNF461
611	AIFM2	TMEM150B	GBP1P1	PTCRA	ZNF460
612	AIFM3	TMEM141	IPO9	GPRC5D	ZNF454
613	AIG1	TMEM139	FUCA2	MYSM1	ZNF451
614	AIM1	TMCO4	ZNF518A	SRPK2	ZNF45
615	AIM1L	TMC3	MIR3136	C1QA	ZNF449
616	AIM2	TMBIM4	SLC25A46	MYCT1	ZNF446
617	AIMP1	TM2D3	ADRA2A	YIPF5	ZNF445
618	AIMP2	TLX2	MBNL2	EFCAB7	ZNF444
619	AIP	TJP2	METTL3	VEPH1	ZNF443
620	AIPL1	TIMD4	DCAF10	SNORD12B	ZNF442
621	AIRE	TIGD4	FAM111A	PXK	ZNF441
622	AIRN	THTPA	ZNF816	ADAMTSL4	ZNF440
623	AJAP1	THAP8	LENG8-AS1	AGL	ZNF44
624	AJUBA	TGOLN2	TAL1	GNAI3	ZNF439
625	AK1	TFDP1	PHGR1	FAM32A	ZNF438
626	AK2	TFCP2L1	CEBPB	NUPL2	ZNF436-AS1
627	AK3	TEX14	MTMR6	MEI1	ZNF436
628	AK4	TERF1	LMOD2	LINC01389	ZNF433
629	AK5	TCF4	RAB30	MED6	ZNF432
630	AK6	TCF25	RRN3	FAM111A	ZNF431
631	AK7	TBC1D23	RPP14	PTP4A2	ZNF430
632	AK8	TBC1D20	KIF2C	FNDC3A	ZNF43
633	AK9	TBC1D14	POC1A	CEP55	ZNF429
634	AKAP1	TBATA	BTRC	MIR181A1HG	ZNF428
635	AKAP10	SYVN1	SRP54	LONRF1	ZNF426
636	AKAP11	SYS1	MIR3192	TBL2	ZNF425
637	AKAP12	SYNGR2	GNG11	RHBDD1	ZNF423
638	AKAP13	SYF2	XBP1	PRR13	ZNF420
639	AKAP14	SYAP1	BCAR3	PTGER2	ZNF419
640	AKAP17A	SUCLG1	TPT1	TNFAIP8L2	ZNF418
641	AKAP2	STX2	TXNDC12	MCM3AP	ZNF417
642	AKAP3	STT3B	PSME2	SNIP1	ZNF416
643	AKAP4	STRAP	FAM175B	HSP90B1	ZNF415
644	AKAP5	STMN4	TGM4	CABP5	ZNF414
645	AKAP6	STKLD1	PDE4B	ATP5H	ZNF410
646	AKAP7	STAC2	GIMAP2	SRP72	ZNF41
647	AKAP8	SSTR3	BRCA1	GNS	ZNF408
648	AKAP8L	SSR3	MMD	AFTPH	ZNF407
649	AKAP9	SSR1	UCHL1	TM2D3	ZNF404
650	AKIP1	SRP72	TIGD1	KIAA0907	ZNF398
651	AKIRIN1	SRP14	ZGRF1	ATG3	ZNF397
652	AKIRIN2	SRC	SCAI	GFI1B	ZNF396
653	AKNA	SPIDR	ATP5H	TBC1D15	ZNF395
654	AKNAD1	SPIB	MICU1	ZBED2	ZNF394
655	AKR1A1	SPG20	FNDC3A	UPK3A	ZNF391
656	AKR1B1	SPDYE5	ULK2	SDE2	ZNF385D-AS2
657	AKR1B10	SPATA9	MYCT1	C14orf119	ZNF385D-AS1
658	AKR1B15	SPATA5L1	RRM1	DNAJC13	ZNF385D
659	AKR1C1	SPATA1	ZNF17	NAA50	ZNF385C
660	AKR1C2	SPAG6	TMEM263	LRRC18	ZNF385B
661	AKR1C3	SPACA3	COA1	ZNF708	ZNF385A
662	AKR1C4	SORBS1	GNG7	PTCD3	ZNF384
663	AKR1C6P	SOAT2	ARHGAP42	ZNF417	ZNF383
664	AKR1C8P	SOAT1	CPNE5	TAOK1	ZNF382
665	AKR1D1	SNX30	EIF3J	NAGA	ZNF37BP
666	AKR1E2	SNRNP40	HIST1H2BK	PI4KA	ZNF37A
667	AKR7A2	SNORD8	KIAA0907	CENPN	ZNF367
668	AKR7A2P1	SNORD65	PAXBP1-AS1	OSER1	ZNF366
669	AKR7A3	SNORD41	GFOD2	ANKRD36B	ZNF365
670	AKR7L	SNORD20	SEC24A	TMEM40	ZNF362
671	AKT1	SNORD116-26	ETV7	RPL7	ZNF358
672	AKT1S1	SNORA80A	SLC13A4	ELMO1	ZNF354C
673	AKT2	SNORA69	NDUFB3	MBTPS1	ZNF354B
674	AKT3	SNORA51	ARMCX3	TINF2	ZNF354A
675	AKTIP	SNORA38	NHP2L1	DBF4	ZNF350-AS1
676	ALAD	SNORA28	IFT20	RNF170	ZNF350
677	ALAS1	SNORA24	MGC16275	UBE2V1	ZNF35
678	ALAS2	SMIM24	DDX46	TRA2B	ZNF347
679	ALB	SMCR2	GIMAP4	GRIN3A	ZNF346
680	ALCAM	SMCO2	POLDIP2	MCL1	ZNF345
681	ALDH16A1	SMC4	DMC1	EIF1B	ZNF343
682	ALDH18A1	SMAD7	SH3TC2	DMTF1	ZNF341-AS1
683	ALDH1A1	SLFN12	CROCCP3	LILRB1	ZNF341
684	ALDH1A2	SLC9C2	ESCO2	TYMS	ZNF34
685	ALDH1A3	SLC9A9-AS1	RHBDL3	EPM2AIP1	ZNF33BP1
686	ALDH1B1	SLC46A1	MBTPS1	VCPIP1	ZNF33B
687	ALDH1L1	SLC38A2	HIST1H2AE	IFI30	ZNF33A
688	ALDH1L1-AS1	SLC36A4	TTC14	GORASP2	ZNF337-AS1
689	ALDH1L1-AS2	SLC35C2	AP1G1	PRKAR2B	ZNF337
690	ALDH1L2	SLC35A2	CHKB-AS1	NR2C1	ZNF335
691	ALDH2	SLC2A5	FBL	H2AFZ	ZNF334
692	ALDH3A1	SLC27A3	LINC01504	HMCES	ZNF333
693	ALDH3A2	SLC26A3	RNF32	TMSB10	ZNF331
694	ALDH3B1	SLC13A4	SORT1	METRNL	ZNF330
695	ALDH3B2	SLC12A3	SNAPC1	TMBIM6	ZNF329
696	ALDH4A1	SLBP	P2RY6	MYCL	ZNF326
697	ALDH5A1	SLAMF7	PSMB9	COPG1	ZNF324B
698	ALDH6A1	SHMT1	ZNF426	MPZL3	ZNF324
699	ALDH7A1	SFT2D2	DEPDC1	ITFG1	ZNF322
700	ALDH8A1	SESN3	SPIC	TPX2	ZNF321P
701	ALDH9A1	SERP1	SUZ12	ZCCHC10	ZNF320
702	ALDOA	SERGEF	TYMP	SLC8A1	ZNF32-AS3
703	ALDOB	SEPP1	PSMA4	BCL3	ZNF32-AS2
704	ALDOC	SECTM1	RNF4	LINC00989	ZNF32-AS1
705	ALG1	SEC63	MAPKAP1	MED14	ZNF32
706	ALG10	SEC24A	PAXIP1-AS1	ZNF738	ZNF319
707	ALG10B	SEC23B	HDAC3	LOC389765	ZNF318
708	ALG11	SDS	SNORA55	RASGEF1B	ZNF317
709	ALG12	SCRN1	CRK	COPS3	ZNF316
710	ALG13	SCN4B	ESYT2	RORA-AS1	ZNF311
711	ALG14	SCARNA9	CDK5	TUBA4A	ZNF304
712	ALG1L	SBDSP1	CYP4F22	MZB1	ZNF302
713	ALG1L2	SATB1	CCDC136	LILRA5	ZNF300P1
714	ALG1L9P	SAMD4A	ZNF670	SLC35F5	ZNF300
715	ALG2	RUNX1	MCM2	C6orf25	ZNF30-AS1
716	ALG3	RUFY2	FAM200A	ZNF567	ZNF30
717	ALG5	RSBN1	DNAH1	SNX14	ZNF3
718	ALG6	RPS6KA6	GABPB1	PTPDC1	ZNF296
719	ALG8	RPS3	TNFSF4	HIGD1A	ZNF295-AS1
720	ALG9	RPN2	SGK494	LMBRD1	ZNF292
721	ALK	ROPN1B	CTCF	ADPGK-AS1	ZNF287
722	ALKBH1	RNVU1-20	MIR628	SLC39A1	ZNF286B
723	ALKBH2	RNPC3	CTNNBL1	ZNF846	ZNF285
724	ALKBH3	RNF4	LINC00887	YME1L1	ZNF284
725	ALKBH3-AS1	RNF219	CXCR4	BTBD10	ZNF283
726	ALKBH4	RNF212B	GNE	XK	ZNF282
727	ALKBH5	RNF149	VPS13A	ZNF767P	ZNF281
728	ALKBH6	RNF141	SYTL4	RHOT1	ZNF280D
729	ALKBH7	RLN3	CCDC110	UBE2B	ZNF280C
730	ALKBH8	RLF	LOC152225	RRP36	ZNF280B
731	ALLC	RHAG	LOC101927311	TRAF5	ZNF280A
732	ALMS1	RGS7BP	CASP1	B9D1	ZNF28
733	ALMS1-IT1	RFX3-AS1	PSMD4	ITGA2B	ZNF277
734	ALMS1P	RFK	ADAM19	STRBP	ZNF276
735	ALOX12	RENBP	KCNJ10	MMADHC	ZNF275
736	ALOX12-AS1	REEP6	FEN1	VAMP8	ZNF274
737	ALOX12B	RCC2	ANKRD36B	USP48	ZNF273
738	ALOX12P2	RBM8A	SELP	ZNF441	ZNF271P
739	ALOX15	RBM20	BRCA2	LAMTOR3	ZNF268
740	ALOX15B	RBBP9	KBTBD2	PRDX4	ZNF267
741	ALOX15P1	RASGEF1B	XK	INSIG1	ZNF266
742	ALOX5	RASD2	BATF3	FGL2	ZNF264
743	ALOX5AP	QPCTL	ERLEC1	ACTA2-AS1	ZNF263
744	ALOXE3	QPCT	GSG2	CFLAR-AS1	ZNF260
745	ALPI	PWP1	ARL10	LENG8-AS1	ZNF26
746	ALPK1	PTPRB	PTGER2	CAMK1D	ZNF257
747	ALPK2	PSMD11	GNB1	TK1	ZNF256
748	ALPK3	PSMD1	ENKUR	SORT1	ZNF254
749	ALPL	PSMB6	CLOCK	ARID2	ZNF253
750	ALPP	PSMA7	LOC100422556	RWDD4	ZNF252P-AS1
751	ALPPL2	PRX	HCP5	TDG	ZNF252P
752	ALS2	PRRC2C	PSAP	ZFP3	ZNF251
753	ALS2CL	PRR16	HSPA9	POMK	ZNF250
754	ALS2CR11	PRPF4	CBL	TOMM70A	ZNF25
755	ALS2CR12	PROSER2	ICAM2	SLC35A3	ZNF248
756	ALX1	PROSC	TRIM14	FBL	ZNF24
757	ALX3	PRODH	RGL1	CDC20	ZNF239
758	ALX4	PRKX-AS1	SSBP3-AS1	MMD	ZNF236
759	ALYREF	PRKCE	FAF2	ZC3HAV1	ZNF235
760	AMACR	PRICKLE2	CENPA	AHCTF1	ZNF234
761	AMBN	PRG2	PANK3	PFDN2	ZNF233
762	AMBP	PRDM11	PACSIN2	CD79A	ZNF232
763	AMBRA1	PPT2-EGFL8	IFITM3	CD4	ZNF230
764	AMD1	PPP5C	FAM63B	TMEM258	ZNF23
765	AMDHD1	PPP1R15B	LYPLAL1-AS1	ZDHHC3	ZNF229
766	AMDHD2	PPP1CB	MKRN2OS	IGLL5	ZNF227
767	AMELX	PPM1J	WDR11-AS1	RRM2	ZNF226
768	AMELY	PPFIA4	PWARSN	PDHB	ZNF225
769	AMER1	POLRMT	ARL4A	RAB12	ZNF224
770	AMER2	POLN	ANKRD33B	GSPT1	ZNF223
771	AMER3	POLM	OPA3	CROCCP3	ZNF222
772	AMFR	POLE2	LOC643355	SNORA54	ZNF221
773	AMH	PNRC1	SSBP1	CAPG	ZNF22
774	AMHR2	PNOC	HSPA13	SELP	ZNF219
775	AMICA1	PLEKHH1	LRCH1	GAB1	ZNF217
776	AMIGO1	PLEKHF2	RAB21	MCM3	ZNF215
777	AMIGO2	PLCG2	PFDN6	PIM2	ZNF214
778	AMIGO3	PLA2G2D	UBE2B	CCDC39	ZNF213-AS1
779	AMMECR1	PKIA	CD38	TFG	ZNF213
780	AMMECR1L	PKDREJ	TICRR	ZNF816	ZNF212
781	AMN	PKD1L1	TMEM184C	LOC100506258	ZNF211
782	AMN1	PIPOX	MCM3AP	USP8	ZNF208
783	AMOT	PIP5K1P1	NCKAP5	SNRK	ZNF207
784	AMOTL1	PIKFYVE	NET1	NSUN5P1	ZNF205-AS1
785	AMOTL2	PIK3IP1-AS1	ZNF891	RTP4	ZNF205
786	AMPD1	PIK3CD-AS1	SHISA4	ANKRD61	ZNF204P
787	AMPD2	PGBD4	TUBA1C	DUSP11	ZNF202
788	AMPD3	PFN4	KLHDC10	TRIP11	ZNF200
789	AMPH	PFDN5	C5orf63	KIF15	ZNF20
790	AMT	PEX14	SKA3	NDRG1	ZNF2
791	AMTN	PEX10	PCNA	LRRK1	ZNF197-AS1
792	AMY1A	PDXDC2P	YIPF4	KDM3A	ZNF197
793	AMY1B	PCDHGA9	OAS2	CDYL	ZNF195
794	AMY1C	PCDHGA8	RGS18	YIPF4	ZNF192P1
795	AMY2A	PARD6G-AS1	NAGA	CTSL	ZNF19
796	AMY2B	PAPSS1	PDLIM4	SSBP1	ZNF189
797	AMZ1	PANO1	KLF6	SLCO2B1	ZNF185
798	AMZ2	PANK3	TRAF3IP1	TTLL11	ZNF184
799	AMZ2P1	PALM2	TEX261	ACVR1	ZNF182
800	ANAPC1	OXT	TCTA	RABGEF1	ZNF181
801	ANAPC10	OXLD1	SIRPD	CTNNBL1	ZNF180
802	ANAPC11	OTOF	QPCTL	NBEAL1	ZNF18
803	ANAPC13	OR52K1	LOC101927854	SIN3A	ZNF177
804	ANAPC15	OR2A7	WDR5	CACNA1C	ZNF175
805	ANAPC16	OR2A20P	USP18	PLRG1	ZNF174
806	ANAPC1P1	OR11H4	ELMO1	CXCR3	ZNF17
807	ANAPC2	OIP5-AS1	FAM26E	JARID2	ZNF169
808	ANAPC4	OFD1	VAMP8	PSTPIP2	ZNF165
809	ANAPC5	NXT1	NUP98	CEBPZ	ZNF160
810	ANAPC7	NXPH3	PP2D1	LOC440434	ZNF16
811	ANG	NUSAP1	SLCO5A1	ATMIN	ZNF157
812	ANGEL1	NUS1	TFDP1	ALDH1L2	ZNF155
813	ANGEL2	NUP62	FAXDC2	SLC31A2	ZNF154
814	ANGPT1	NUCKS1	SNORD98	UBE2M	ZNF148
815	ANGPT2	NTSR1	MIR361	BTG1	ZNF146
816	ANGPT4	NSUN5P2	GLMP	MRPL3	ZNF143
817	ANGPTL1	NR5A1	SLBP	RAD54L2	ZNF142
818	ANGPTL2	NR4A2	SCARB2	KBTBD2	ZNF141
819	ANGPTL3	NPSR1	NFKBIB	WHSC1L1	ZNF140
820	ANGPTL4	NPIPB6	CHMP5	SEC14L5	ZNF14
821	ANGPTL5	NNMT	COA3	YWHAZ	ZNF138
822	ANGPTL6	NLRP7	CLIP1	LRRC32	ZNF137P
823	ANGPTL7	NLK	EZH2	PLCXD2	ZNF136
824	ANHX	NHEJ1	SH3BGRL2	BRE-AS1	ZNF135
825	ANK1	NFU1	H2AFY	N4BP2L2	ZNF134
826	ANK2	NFAT5	IFI30	SLC35F2	ZNF133
827	ANK3	NEU1	AVPR1A	AZI2	ZNF132
828	ANKAR	NEIL3	CXCL10	SECISBP2L	ZNF131
829	ANKDD1A	NEIL2	ZNF333	UBN2	ZNF124
830	ANKDD1B	NDUFV3	SNRNP48	CCNH	ZNF121
831	ANKEF1	NCBP1	CD300C	HES1	ZNF12
832	ANKFN1	NAP1L3	DPY30	RGS5	ZNF117
833	ANKFY1	N4BP2L2	GATAD1	ZNF367	ZNF114
834	ANKH	MYO1H	CCDC26	LOC146880	ZNF112
835	ANKHD1	MYO1G	MYSM1	SPATS2	ZNF107
836	ANKHD1-EIF4EBP3	MYL6	CDC37L1	UNC119	ZNF106
837	ANKIB1	MYH15	MIR133A1HG	PPP2R1A	ZNF101
838	ANKK1	MYCT1	LOC101927765	SLC25A46	ZNF100
839	ANKLE1	MYBL2	KLHL11	SERINC1	ZNF10
840	ANKLE2	MUT	TMEM158	ITGB3	ZMYND8
841	ANKMY1	MTUS2-AS1	AIF1	ACYP1	ZMYND19
842	ANKMY2	MTRNR2L3	RAB12	OSBPL10	ZMYND15
843	ANKRA2	MTM1	MED14	KLHL26	ZMYND12
844	ANKRD1	MTHFR	EEF1G	KIF2C	ZMYND11
845	ANKRD10	MT1L	RPL7	C5orf63	ZMYM6NB
846	ANKRD11	MT1F	BRAP	THADA	ZMYM6
847	ANKRD12	MSX1	HRAT92	GPR75	ZMYM5
848	ANKRD13A	MST1R	SPTLC2	VEGFC	ZMYM4
849	ANKRD13B	MSR1	UBE2V1	ACTN1	ZMYM3
850	ANKRD13C	MSH4	HIST1H2BD	SLC16A3	ZMYM2
851	ANKRD13D	MS4A14	TBC1D14	ZNF333	ZMYM1
852	ANKRD16	MRPS6	GPLD1	BCLAF1	ZMPSTE24
853	ANKRD17	MRPL33	SLC43A3	DSCR3	ZMIZ2
854	ANKRD18A	MRAS	CST3	MAK16	ZMIZ1-AS1
855	ANKRD18B	MPP2	SCFD1	PAXBP1-AS1	ZMIZ1
856	ANKRD18DP	MMRN1	ARID2	ZNF14	ZMAT4
857	ANKRD19P	MKI67	CTDSPL	SLC46A3	ZMAT3
858	ANKRD2	MIR7111	GNAI3	MAGED1	ZMAT1
859	ANKRD20A1	MIR6755	ZNF821	AVL9	ZKSCAN8
860	ANKRD20A11P	MIR6732	TRA2B	TOR1A	ZKSCAN7
861	ANKRD20A12P	MIR6512	ARV1	SNX4	ZKSCAN5
862	ANKRD20A19P	MIR628	MIR644A	CYP4F22	ZKSCAN4
863	ANKRD20A2	MIR5586	ZNF331	CCP110	ZKSCAN3
864	ANKRD20A3	MIR4766	C1GALT1	RPL36AL	ZKSCAN2
865	ANKRD20A4	MIR3934	FAM26F	LOC100505622	ZKSCAN1
866	ANKRD20A5P	MIR3189	MYO1D	SF3B1	ZIM3
867	ANKRD20A8P	MIR181B1	WDR43	SND1	ZIM2-AS1
868	ANKRD20A9P	MICALCL	DYRK2	C5orf45	ZIM2
869	ANKRD22	MIB1	RAVER2	MBNL2	ZIK1
870	ANKRD23	MIA3	ITGA10	E2F7	ZIC5
871	ANKRD24	MGC27345	RPF2	PHF23	ZIC4
872	ANKRD26	MGAT3	WDR33	H2AFY	ZIC3
873	ANKRD26P1	MFSD11	NBEAL1	C17orf85	ZIC2
874	ANKRD26P3	MFAP3	LY6E	SNRPA	ZIC1
875	ANKRD27	MEX3A	NSD1	RB1CC1	ZHX3
876	ANKRD28	METTL14	CLPX	GPR65	ZHX2
877	ANKRD29	METRN	PAIP2	SRP54	ZHX1-C8orf76
878	ANKRD30A	MET	TNFAIP6	SNF8	ZHX1
879	ANKRD30B	MESDC2	OPA1-AS1	PANK3	ZGRF1
880	ANKRD30BL	MEGF9	SMIM18	EIF3L	ZGPAT
881	ANKRD30BP2	MEF2C-AS1	CFAP54	PIP5K1B	ZGLP1
882	ANKRD30BP3	MED11	VIL1	CXorf57	ZG16B
883	ANKRD31	MECP2	GORASP2	SLBP	ZG16
884	ANKRD32	MCM2	MIR3916	C1GALT1	ZFYVE9
885	ANKRD33	MCEE	ANKRD44-IT1	MGST2	ZFYVE28
886	ANKRD33B	MARCKSL1	TNFRSF13C	MPP5	ZFYVE27
887	ANKRD34A	MAPK12	ST3GAL5	HIATL2	ZFYVE26
888	ANKRD34B	MAGOH	RMDN1	TAS2R4	ZFYVE21
889	ANKRD34C	MAGIX	DCLRE1B	FCGR3A	ZFYVE19
890	ANKRD34C-AS1	MAGED1	ZNF318	NDUFB3	ZFYVE16
891	ANKRD35	MAGEB17	KCNE3	HIST1H2BH	ZFYVE1
892	ANKRD36	MACF1	NUPL2	TSPO2	ZFY
893	ANKRD36B	LYSMD2	ELK2AP	HIGD2A	ZFX-AS1
894	ANKRD36BP1	LY6G5C	NBPF25P	UNC119B	ZFX
895	ANKRD36BP2	LURAP1	CCNE2	CHAC1	ZFR2
896	ANKRD36C	LSM7	TPD52	SMIM15	ZFR
897	ANKRD37	LRRC69	ATPIF1	COX17	ZFPM2-AS1
898	ANKRD39	LRRC1	RNF181	PPM1B	ZFPM2
899	ANKRD40	LPAR5	GIMAP7	YIPF1	ZFPM1
900	ANKRD42	LOC728392	FAM64A	DYTN	ZFPL1
901	ANKRD44	LOC644762	SECTM1	GPR89B	ZFP92
902	ANKRD44-IT1	LOC643339	EIF1B	CIT	ZFP91-CNTF
903	ANKRD45	LOC642361	BTBD10	EBLN3	ZFP91
904	ANKRD46	LOC401242	RAE1	TRAF3IP1	ZFP90
905	ANKRD49	LOC400548	SMG1	APOBEC3C	ZFP82
906	ANKRD50	LOC285000	PEX3	ZNF518A	ZFP69B
907	ANKRD52	LOC284412	BEND2	C11orf74	ZFP69
908	ANKRD53	LOC283177	PCSK6	PPP6C	ZFP64
909	ANKRD54	LOC105370306	DDB2	OFD1	ZFP62
910	ANKRD55	LOC102723604	CXCR3	GTPBP4	ZFP57
911	ANKRD6	LOC101929541	TMEM229B	PDE4B	ZFP42
912	ANKRD60	LOC101929057	AURKA	SUGP2	ZFP41
913	ANKRD61	LOC101928943	ABI3	ZRSR2	ZFP37
914	ANKRD62	LOC101928731	ANKLE2	XRN2	ZFP36L2
915	ANKRD62P1-PARP4P3	LOC101928514	FAM186B	TRPV4	ZFP36L1
916	ANKRD63	LOC101927950	NHEJ1	TENM1	ZFP30
917	ANKRD65	LOC101927196	LAMC1	ZBED6	ZFP3
918	ANKRD66	LOC101409256	AIM2	CXCR6	ZFP28
919	ANKRD7	LOC100506274	LOC101927018	TRMT10B	ZFP2
920	ANKRD9	LOC100506022	GLRX	SNX30	ZFP14
921	ANKS1A	LOC100505918	CCDC39	ZHX3	ZFP1
922	ANKS1B	LOC100335030	RIPPLY3	PPIL4	ZFHX4-AS1
923	ANKS3	LOC100287042	NDC80	CYBB	ZFHX4
924	ANKS4B	LOC100130744	DDX60	HEMGN	ZFHX3
925	ANKS6	LOC100129345	ANGEL1	C1orf162	ZFHX2
926	ANKUB1	LOC100129216	LY6G6E	HAUS8	ZFC3H1
927	ANKZF1	LOC100128288	TBC1D23	EXOSC1	ZFAT-AS1
928	ANLN	LMO2	UQCRC1	RPS6KA1	ZFAT
929	ANO1	LINC01530	PDHX	ARHGAP11B	ZFAS1
930	ANO1-AS2	LINC01511	ITFG1	TMEM254	ZFAND6
931	ANO10	LINC01484	SLC31A2	DHX8	ZFAND5
932	ANO2	LINC01424	SARNP	ANKRD36	ZFAND4
933	ANO3	LINC01399	SRBD1	LINC01089	ZFAND3
934	ANO4	LINC01163	NEURL1	STRAP	ZFAND2B
935	ANO5	LINC01132	RHOBTB1	RRM2B	ZFAND1
936	ANO6	LINC01001	MYD88	KCMF1	ZER1
937	ANO7	LINC00461	FIG4	MRPL14	ZEB2-AS1
938	ANO8	LINC00342	LOC728613	MAFK	ZEB2
939	ANO9	LINC00282	SLC7A7	PEA15	ZEB1-AS1
940	ANOS1	LINC00239	GTPBP4	TMSB4X	ZEB1
941	ANP32A	LHB	LOC102031319	LRRC8B	ZDHHC9
942	ANP32A-IT1	LGMN	SLC19A1	TUBA1C	ZDHHC8P1
943	ANP32AP1	LEP	PARP12	NLRP14	ZDHHC8
944	ANP32B	LEFTY2	POU2F1	VIM-AS1	ZDHHC7
945	ANP32C	LCA5	GOSR1	KTN1	ZDHHC6
946	ANP32D	L3HYPDH	GLB1	SIGLEC7	ZDHHC5
947	ANP32E	KRT72	SEC24B	PHYKPL	ZDHHC4
948	ANPEP	KPNB1	LINC00238	RPN1	ZDHHC3
949	ANTXR1	KPNA4	SRD5A3	MIER3	ZDHHC24
950	ANTXR2	KPNA3	HESX1	AGPAT4-IT1	ZDHHC23
951	ANTXRL	KMT2A	MTOR	DPY19L4	ZDHHC22
952	ANTXRLP1	KLHL14	SLAMF8	PPP1R15A	ZDHHC21
953	ANXA1	KLHDC8B	MIR1281	RARS2	ZDHHC20
954	ANXA10	KLHDC10	EIF2AK4	PIAS1	ZDHHC2
955	ANXA11	KLF6	METAP2	TRRAP	ZDHHC19
956	ANXA13	KLF4	HIST1H3H	PDE5A	ZDHHC18
957	ANXA2	KIRREL3	UBE2G1	MED8	ZDHHC17
958	ANXA2P1	KIF9	YOD1	ABHD4	ZDHHC16
959	ANXA2P2	KIF14	SOCS7	ANKRD36BP2	ZDHHC15
960	ANXA2P3	KIAA2018	CCNB1	FAM122A	ZDHHC14
961	ANXA2R	KIAA1161	HIGD2A	CARD16	ZDHHC13
962	ANXA3	KIAA0825	L3HYPDH	PTTG1	ZDHHC12
963	ANXA4	KIAA0319L	CA14	C1orf52	ZDHHC11
964	ANXA5	KHDRBS3	TCEANC2	ACTR1A	ZDHHC1
965	ANXA6	KCNMA1-AS1	SNORA70G	LST1	ZDBF2
966	ANXA7	KBTBD4	PXK	CFAP54	ZCWPW2
967	ANXA8	KALRN	PDGFRA	EFTUD2	ZCWPW1
968	ANXA8L1	JADE1	LOC101927911	DCTN6	ZCRB1
969	ANXA9	ITPRIP	LOC400548	C2	ZCCHC9
970	AOAH	ITM2A	ARHGAP6	TTC14	ZCCHC8
971	AOAH-IT1	ITIH1	PDGFA	SPRYD3	ZCCHC7
972	AOC1	IRF2BP2	LOC100287036	CYTIP	ZCCHC6
973	AOC2	IQCG	DSCC1	CCDC7	ZCCHC5
974	AOC3	INO80C	BISPR	FBXO28	ZCCHC4
975	AOC4P	INCA1	C2CD2	PHGDH	ZCCHC3
976	AOX1	IMPA1	PARM1	MIR579	ZCCHC24
977	AOX2P	IMP3	C14orf119	WHSC1	ZCCHC2
978	AP1AR	IL18RAP	ATMIN	LOC102724297	ZCCHC18
979	AP1B1	IL17RE	MAPKAPK5	USP30-AS1	ZCCHC17
980	AP1B1P1	IL17RD	ZG16B	HSPA9	ZCCHC16
981	AP1G1	IGFBP2	WBP1L	PISD	ZCCHC14
982	AP1G2	IFT88	ZNF350	SGK494	ZCCHC13
983	AP1M1	IFT80	DTX2	SRBD1	ZCCHC12
984	AP1M2	HYLS1	ANKRD22	GNE	ZCCHC11
985	AP1S1	HRNR	DUSP11	ADPRH	ZCCHC10
986	AP1S2	HRASLS	MTHFR	SUB1	ZC4H2
987	AP1S3	HPN	POMK	INCA1	ZC3HC1
988	AP2A1	HPCA	MOXD1	SIAH2	ZC3HAV1L
989	AP2A2	HOXA10	ZNF169	RNF32	ZC3HAV1
990	AP2B1	HNRNPK	TMEM254	MR1	ZC3H8
991	AP2M1	HNRNPAB	TRIM33	SIAE	ZC3H7B
992	AP2S1	HMP19	C3orf58	PPM1M	ZC3H7A
993	AP3B1	HMMR	KIAA0754	TRIM33	ZC3H6
994	AP3B2	HMGN5	LOC100294362	RAB8A	ZC3H4
995	AP3D1	HMGCR	HIST1H2BH	TPMT	ZC3H3
996	AP3M1	HMCES	RPS6KA2-AS1	PTPN1	ZC3H18
997	AP3M2	HM13	NIPBL-AS1	TFDP1	ZC3H15
998	AP3S1	HLTF	RAD21	TSC1	ZC3H14
999	AP3S2	HLA-DPB1	MYDGF	ALS2CR11	ZC3H13
1000	AP4B1	HIST3H2BB	TMBIM1	SMPDL3A	ZC3H12D
1001	AP4B1-AS1	HIST1H2BI	MEIS1	ATP11A	ZC3H12C
1002	AP4E1	HHIPL1	PUS7L	ARIH2	ZC3H12B
1003	AP4M1	HEXIM1	HILPDA	TRIP13	ZC3H12A
1004	AP4S1	HES1	LOC644656	FAM208A	ZC3H11A
1005	AP5B1	HELZ2	KLHL26	KCNN3	ZC3H10
1006	AP5M1	HBA2	ING4	GABPB1	ZC2HC1C
1007	AP5S1	HAUS7	NLRC4	TCEB1	ZC2HC1B
1008	AP5Z1	GUSBP3	GATA1	PQLC3	ZC2HC1A
1009	APAF1	GTF3C2	IER5	PIKFYVE	ZBTB9
1010	APBA1	GTF2B	GBP1	MTRNR2L3	ZBTB8OS
1011	APBA2	GSTM3	TOR4A	TIMELESS	ZBTB8B
1012	APBA3	GSG2	YTHDC1	HMGCS1	ZBTB8A
1013	APBB1	GRPR	TRAPPC3L	TAF1	ZBTB7C
1014	APBB1IP	GRAPL	LINC00672	CD69	ZBTB7B
1015	APBB2	GPR183	PIK3CA	RASSF3	ZBTB7A
1016	APBB3	GPR17	SCIMP	E2F2	ZBTB6
1017	APC	GPM6B	PIP5K1A	MRFAP1L1	ZBTB5
1018	APC2	GPALPP1	TRIP11	MBD4	ZBTB49
1019	APCDD1	GOLM1	GAN	KSR1	ZBTB48
1020	APCDD1L	GOLGA8H	MIR4712	SDCBP	ZBTB47
1021	APCDD1L-AS1	GOLGA6A	INSIG2	ACOXL	ZBTB46-AS1
1022	APCS	GLRA3	KIF27	LINC00672	ZBTB46
1023	APEH	GGH	KIF24	STAC3	ZBTB45
1024	APELA	GGACT	GP6	PIK3CA	ZBTB44
1025	APEX1	GFAP	GMPR	MAT2B	ZBTB43
1026	APEX2	GCNT7	MIR3607	CUL4A	ZBTB42
1027	APH1A	GATA2-AS1	LOC102724596	CSNK1D	ZBTB41
1028	APH1B	GATA1	ARNTL2	MTURN	ZBTB40
1029	API5	GAS8-AS1	SCN3B	ITGA2	ZBTB4
1030	APIP	GAS2L2	MAP3K7CL	SMG1	ZBTB39
1031	APITD1	GALNT14	ZC3HAV1	SLC1A5	ZBTB38
1032	APITD1-CORT	FZD4	WBP2	PDCD2	ZBTB37
1033	APLF	FPR2	OR52H1	FIBP	ZBTB34
1034	APLN	FOXP1	CCDC53	DCAF11	ZBTB33
1035	APLNR	FOXD4	TUBB	TRAPPC1	ZBTB3
1036	APLP1	FN3KRP	SMPDL3A	LINC00938	ZBTB26
1037	APLP2	FMNL2	GARNL3	MYO1D	ZBTB25
1038	APMAP	FLT1	RASSF3	ZADH2	ZBTB24
1039	APOA1	FLJ42627	CARD8-AS1	PSMD6-AS2	ZBTB22
1040	APOA1-AS	FLJ33360	VRK2	NUP153	ZBTB21
1041	APOA1BP	FLJ31104	PDCD4	PSAP	ZBTB20-AS4
1042	APOA2	FHL2	DLD	ANGEL1	ZBTB20-AS3
1043	APOA4	FGF11	RPL4	PRKD2	ZBTB20-AS1
1044	APOA5	FGD4	LINC00989	VPS37C	ZBTB20
1045	APOB	FGD2	C9orf156	EEA1	ZBTB2
1046	APOBEC1	FCRL3	OR2B6	LINC00894	ZBTB18
1047	APOBEC2	FBXO40	SLC29A1	C9orf156	ZBTB17
1048	APOBEC3A	FBXO28	LYPLA1	TTC3	ZBTB16
1049	APOBEC3A_B	FBXL3	GCH1	ZNF740	ZBTB14
1050	APOBEC3B	FANK1	FAM208A	NFKBIB	ZBTB12
1051	APOBEC3B-AS1	FAM98B	PBX1	TDRD7	ZBTB11-AS1
1052	APOBEC3C	FAM86C2P	PPP1R11	ID2	ZBTB11
1053	APOBEC3D	FAM225B	NAPB	KIAA0753	ZBTB10
1054	APOBEC3F	FAM193A	IL4I1	CHMP5	ZBTB1
1055	APOBEC3G	FAM177A1	TXN2	MAP4K3	ZBP1
1056	APOBEC3H	FAM174A	SUFU	RRN3P2	ZBED9
1057	APOBEC4	FAM157B	FBXL19-AS1	GRINA	ZBED8
1058	APOBR	FAM117B	KIAA0226L	HIF1A	ZBED6CL
1059	APOC1	FAHD2A	SPC24	PTGS1	ZBED6
1060	APOC1P1	FAF2	TMEM208	ITGAL	ZBED5-AS1
1061	APOC2	FAAP24	LOC100506258	EMC3-AS1	ZBED5
1062	APOC3	EZH2	JADE3	BAZ1A	ZBED4
1063	APOC4	EYA2	EDRF1-AS1	ALG14	ZBED3-AS1
1064	APOC4-APOC2	EXOSC1	GPR89B	SAP130	ZBED3
1065	APOD	EXOC3L2	NAT8B	ESAM	ZBED2
1066	APOE	EVC2	RANBP2	ADGRE1	ZBED1
1067	APOF	ETF1	MPDU1	GVINP1	ZBBX
1068	APOH	ESD	HIST1H2AG	FAM98A	ZASP
1069	APOL1	ERGIC3	ATG3	GNG7	ZAR1L
1070	APOL2	EQTN	CLDN20	SNW1	ZAR1
1071	APOL3	ENAM	RPAP2	RRAGD	ZAP70
1072	APOL4	EML1	H2AFZ	USPL1	ZAN
1073	APOL5	EMC2	TCEB1	SKA2	ZAK
1074	APOL6	ELOVL3	TIMM23	MLXIP	ZADH2
1075	APOLD1	ELFN1-AS1	CRYBA1	MSI2	ZACN
1076	APOM	EIF2S3	PFDN1	SKA1	YY2
1077	APOO	EIF2S2	SEC63	TSC22D2	YY1P2
1078	APOOL	EEFSEC	VEPH1	NKAP	YY1AP1
1079	APOOP5	ECD	FKBP14	SETDB2	YY1
1080	APOPT1	E2F7	AADACP1	FOSL1	YWHAZ
1081	APP	DUSP12	NPC2	SCARB2	YWHAQ
1082	APPBP2	DRP2	SRC	LINC01604	YWHAH
1083	APPL1	DNM1L	ACAP2	MAP3K7CL	YWHAG
1084	APPL2	DNAJC9-AS1	PARP9	RPS15A	YWHAEP7
1085	APRT	DNAJC9	NANS	STK35	YWHAEP1
1086	APTR	DMTF1	EPX	ZNF169	YWHAE
1087	APTX	DLL3	TAOK1	AFF1	YWHAB
1088	AQP1	DLEU2L	BTN3A2	NASP	YTHDF3-AS1
1089	AQP10	DIS3L	LOC200772	SIRPD	YTHDF3
1090	AQP11	DERL3	RNMT	CBFA2T2	YTHDF2
1091	AQP12A	DENND6B	LRRC32	FAM3C	YTHDF1
1092	AQP12B	DENND5B	CYFIP2	MIR4712	YTHDC2
1093	AQP2	DEFB1	SDF2	CLSPN	YTHDC1
1094	AQP3	DEAR	PLA2G2F	SC5D	YRDC
1095	AQP4	DDX43	ADAMTSL4	TMCC3	YPEL5
1096	AQP4-AS1	DDX19B	CDKN1C	GRWD1	YPEL4
1097	AQP5	DCUN1D4	LAMTOR3	FAM13B	YPEL3
1098	AQP6	DCLRE1B	AGPAT3	CSRP1	YPEL2
1099	AQP7	DCANP1	PRELID1	SIK2	YPEL1
1100	AQP7P1	DBF4	SNORA77	SLC24A4	YOD1
1101	AQP7P3	DAG1	C2orf72	LOC101243545	YME1L1
1102	AQP8	DACT3	CNDP2	TVP23C	YLPM1
1103	AQP9	CYP4F3	DHRS9	SMARCC1	YKT6
1104	AQR	CXXC5	SNX30	STIL	YJEFN3
1105	AR	CXCR3	SAP30L-AS1	RRAS	YIPF7
1106	ARAF	CXCL8	ENSA	ERMAP	YIPF6
1107	ARAP1	CXADR	GVINP1	KCTD20	YIPF5
1108	ARAP2	CWC15	ATF5	LOC100288637	YIPF4
1109	ARAP3	CUX1	THTPA	MYL6	YIPF3
1110	ARC	CTD-2201E9.1	PRDM11	SKI	YIPF2
1111	ARCN1	CSF1	RHEB	PI4K2A	YIF1B
1112	AREG	CRYGN	ZNF613	AP1M2	YIF1A
1113	AREL1	CRY2	MIR92B	ZNF783	YES1
1114	ARF1	CRBN	SLC8A3	ELL2	YEATS4
1115	ARF3	CRB1	PCCA-AS1	AFMID	YEATS2
1116	ARF4	CPEB3	MIR4785	ZNF711	YDJC
1117	ARF5	CPD	RTP4	GTSE1	YBX3P1
1118	ARF6	CPA3	CAMK1D	FGR	YBX3
1119	ARFGAP1	COMTD1	DCP2	LOC653160	YBX2
1120	ARFGAP2	COL2A1	SWAP70	ACTR3C	YBX1
1121	ARFGAP3	COG6	OR6S1	KIAA0930	YBEY
1122	ARFGEF1	COG3	KDM1B	RMND1	YARS2
1123	ARFGEF2	COG1	HN1	GRB2	YARS
1124	ARFGEF3	CNGB3	CLDN5	NAB2	YAP1
1125	ARFIP1	CNFN	BTN1A1	NCAPG	YAF2
1126	ARFIP2	CMA1	SMAD1-AS2	TRNP1	YAE1D1
1127	ARFRP1	CLSTN1	ZCCHC9	PIK3AP1	XYLT2
1128	ARG1	CLN5	EME1	MIR223	XYLT1
1129	ARG2	CLEC4C	FNDC9	MXI1	XYLB
1130	ARGFX	CLEC12A	MAPKAPK3	COPS4	XXYLT1-AS2
1131	ARGFXP2	CLDN23	HBP1	S100A11	XXYLT1-AS1
1132	ARGLU1	CINP	CD68	CTCF	XXYLT1
1133	ARHGAP1	CHRM5	ACTB	AKAP9	XRRA1
1134	ARHGAP10	CHRDL1	SUB1	RNF25	XRN2
1135	ARHGAP11A	CHKB-AS1	LAP3	GUSB	XRN1
1136	ARHGAP11B	CHEK1	ERP44	FSD1L	XRCC6P5
1137	ARHGAP12	CFAP70	DHX8	CCDC58	XRCC6BP1
1138	ARHGAP15	CFAP54	UBE2M	LILRB4	XRCC6
1139	ARHGAP17	CETN3	RNF217	MYDGF	XRCC5
1140	ARHGAP18	CES1P1	NRBF2	DGKE	XRCC4
1141	ARHGAP19	CERS3-AS1	MTOR-AS1	L1TD1	XRCC3
1142	ARHGAP19-SLIT1	CEP295NL	NMI	NPC2	XRCC2
1143	ARHGAP20	CELF6	ZNF222	RMI2	XRCC1
1144	ARHGAP21	CELA2B	VEGFC	UBE2G2	XPR1
1145	ARHGAP22	CEACAM3	USP3	SEPP1	XPOT
1146	ARHGAP23	CDT1	UBE2L3	LAIR1	XPO7
1147	ARHGAP24	CDK6	IFI27L1	PHC3	XPO6
1148	ARHGAP25	CDK4	LAMTOR2	ZNF845	XPO5
1149	ARHGAP26	CDK14	LONP2	PXDC1	XPO4
1150	ARHGAP26-AS1	CDK10	RTF1	MCTS1	XPO1
1151	ARHGAP26-IT1	CDH9	IL1A	TM9SF3	XPNPEP3
1152	ARHGAP27	CDCA5	HGD	CAPNS1	XPNPEP2
1153	ARHGAP28	CDCA3	CHD1	FOXO1	XPNPEP1
1154	ARHGAP29	CDC42EP1	TNFAIP8L2	ZNF564	XPC
1155	ARHGAP30	CD79B	KTN1	MS4A7	XPA
1156	ARHGAP31	CCZ1	CCDC144CP	LOC220729	XLOC
1157	ARHGAP31-AS1	CCNA2	PRR13	MIS18BP1	XLOC
1158	ARHGAP32	CCL3	STX2	MYBL2	XLOC
1159	ARHGAP33	CCDC93	RGS5	MBIP	XKRY2
1160	ARHGAP35	CCDC88A	ZNF410	ELL	XKRY
1161	ARHGAP36	CCDC71	NAGK	CYFIP2	XKRX
1162	ARHGAP39	CCDC68	FAM135A	LINC00861	XKR9
1163	ARHGAP4	CCDC62	LOC101928597	SFT2D2	XKR8
1164	ARHGAP40	CCDC59	PCAT4	BLVRA	XKR7
1165	ARHGAP42	CCDC163P	C16orf87	OST4	XKR6
1166	ARHGAP44	CCAT2	MCM6	IFT57	XKR5
1167	ARHGAP5	CBX3	ZNF641	RNF139	XKR4
1168	ARHGAP5-AS1	CAV2	TTC3	PDCD5	XKR3
1169	ARHGAP6	CATSPERG	CDKN3	PBDC1	XK
1170	ARHGAP8	CASQ1	IFIT3	ZNF354A	XIST
1171	ARHGAP9	CASP3	MYL9	SLC35D2	XIRP2-AS1
1172	ARHGDIA	CARD8-AS1	DQX1	ATRN	XIRP2
1173	ARHGDIB	CAPN7	KCTD20	LSM6	XIRP1
1174	ARHGDIG	CAND2	CTSA	PTPN9	XIAP
1175	ARHGEF1	C9orf69	POLG2	ZNF480	XGY2
1176	ARHGEF10	C9orf66	OSTM1	ARMC3	XG
1177	ARHGEF10L	C8orf33	TMPPE	LAPTM5	XDH
1178	ARHGEF11	C8B	ERCC8	MAML1	XCR1
1179	ARHGEF12	C6orf89	SSR3	MKRN2	XCL2
1180	ARHGEF15	C6orf58	CX3CR1	NFYC	XCL1
1181	ARHGEF16	C6orf163	LINC01331	SNORA24	XBP1
1182	ARHGEF17	C3orf33	LOC100129931	SAR1A	XAGE5
1183	ARHGEF18	C20orf96	GNPDA1	ANAPC13	XAGE3
1184	ARHGEF19	C20orf27	NLRP3	CYB5R4	XAGE2
1185	ARHGEF2	C20orf194	SART3	TTYH2	XAGE1E
1186	ARHGEF25	C1orf186	SIN3A	RAF1	XAGE1B
1187	ARHGEF26	C1QTNF1	ZNF274	PEX1	XAF1
1188	ARHGEF26-AS1	C19orf84	RGP1	BIRC2	XACT
1189	ARHGEF28	C17orf58	GBP6	CSNK1G1	XAB2
1190	ARHGEF3	C16orf52	SERPINA1	JADE1	WWTR1-AS1
1191	ARHGEF3-AS1	C15orf62	FAM20A	ALG5	WWTR1
1192	ARHGEF33	C14orf80	DERL3	VPS13D	WWP2
1193	ARHGEF34P	C12orf73	ZNF230	PNOC	WWP1
1194	ARHGEF35	C10orf35	CCDC144B	MTHFD2	WWOX
1195	ARHGEF37	BTBD1	C8orf44	ABCE1	WWC3
1196	ARHGEF38	BRWD3	GADD45A	CHMP2B	WWC2-AS2
1197	ARHGEF38-IT1	BREA2	LOC400958	TUBA1A	WWC2-AS1
1198	ARHGEF39	BRE-AS1	RNF135	GGCX	WWC2
1199	ARHGEF4	BMS1P6	LOC441242	SCARNA7	WWC1
1200	ARHGEF40	BLVRB	MRPS27	ACSBG1	WTIP
1201	ARHGEF5	BIK	VCP	PPIB	WTH3DI
1202	ARHGEF6	BICC1	SPCS3	DDX46	WTAPP1
1203	ARHGEF7	BEAN1	SNORA78	OSCAR	WTAP
1204	ARHGEF7-AS1	BCL2	VDAC1	GTF2F2	WT1-AS
1205	ARHGEF7-AS2	BCCIP	TIMP1	SNHG4	WT1
1206	ARHGEF9	BCAR1	HAUS8	RDX	WSPAR
1207	ARHGEF9-IT1	BAZ1A	CABP5	GRAMD1C	WSCD2
1208	ARID1A	BARD1	LYPD2	DDX24	WSCD1
1209	ARID1B	B4GALT5	IKBIP	FBXO9	WSB2
1210	ARID2	B4GALT4	ARHGEF6	ANKRA2	WSB1
1211	ARID3A	B3GNT3	COX7B	PDLIM5	WRNIP1
1212	ARID3B	B3GALNT2	SYNPO	DENR	WRN
1213	ARID3C	AZI2	SENP5	ASTE1	WRB
1214	ARID4A	ATP6V0A2	CDC42EP4	SLC30A4	WRAP73
1215	ARID4B	ATP2C2	MTRNR2L2	KIAA0101	WRAP53
1216	ARID5A	ATP11A-AS1	TFG	PWARSN	WNT9B
1217	ARID5B	ATF4	FCGR3A	ASRGL1	WNT9A
1218	ARIH1	ASIP	TMSB10	DIP2A-IT1	WNT8B
1219	ARIH2	ASB1	SRSF4	OSGEPL1	WNT8A
1220	ARIH2OS	ASAH2	LINC00654	MCM6	WNT7B
1221	ARL1	ARR3	SC5D	EDRF1-AS1	WNT7A
1222	ARL10	ARNT2	LOC100507424	YWHAB	WNT6
1223	ARL11	ARMCX3	C4orf29	FBXO21	WNT5B
1224	ARL13A	ARL4A	HIST1H2BN	PELO	WNT5A
1225	ARL13B	ARL16	PCK2	IFITM1	WNT4
1226	ARL14	ARL10	SMARCD2	RHOBTB1	WNT3A
1227	ARL14EP	AQP7P1	DUOX1	TRIM44	WNT3
1228	ARL14EPL	AQP3	RAD54L2	STX5	WNT2B
1229	ARL15	APOL1	FLVCR2	GTF2B	WNT2
1230	ARL16	APBB1IP	TNFSF14	LOC728613	WNT16
1231	ARL17A	APAF1	ANXA2	MFN1	WNT11
1232	ARL17B	ANXA2P2	KIAA0100	WDR88	WNT10B
1233	ARL2	ANLN	HES1	METTL7B	WNT10A
1234	ARL2-SNX15	ANKRD44-IT1	CENPM	BCL2L11	WNT1
1235	ARL2BP	ANKRD40	SF3B1	FBXO25	WNK4
1236	ARL3	ANKRD36C	ADNP	UQCRC1	WNK3
1237	ARL4A	ANKRD34B	PFDN2	GON4L	WNK2
1238	ARL4C	ANGPT1	TSC22D2	TJP2	WNK1
1239	ARL4D	ALG1L9P	LINC01353	CNOT8	WLS
1240	ARL5A	ALG1L2	PIWIL4	PDHX	WIZ
1241	ARL5B	ALG14	ABHD4	SOCS6	WISP3
1242	ARL5C	ALB	KMT2A	NFKB1	WISP2
1243	ARL6	AKAP12	FTH1	AURKB	WISP1
1244	ARL6IP1	AKAP10	ZNF25	JRK	WIPI2
1245	ARL6IP4	AIF1L	DIS3	ERO1A	WIPI1
1246	ARL6IP5	AHNAK2	HK1	CEACAM21	WIPF3
1247	ARL6IP6	AGRP	B3GALNT2	DHX35	WIPF2
1248	ARL8A	AGBL5	RALGAPA1	EIF2B2	WIPF1
1249	ARL8B	AGA	SQSTM1	MTRNR2L2	WIF1
1250	ARL9	AFF2	TUBA1A	PPM1A	WIBG
1251	ARMC1	ADSL	C1orf54	PGBD4	WI2-2373I1.2
1252	ARMC10	ADNP	ID2	PPT1	WHSC1L1
1253	ARMC12	ADGRB1	MIR572	NNT	WHSC1
1254	ARMC2	ADCY7	SNORD117	CNOT6L	WHAMMP3
1255	ARMC2-AS1	ADCY10	MYPN	UQCRH	WHAMMP2
1256	ARMC3	ADAMTSL3	GBP4	ADAP2	WHAMMP1
1257	ARMC4	ACY3	LINC00853	SKIV2L2	WHAMM
1258	ARMC5	ACSL3	NT5M	LINC00926	WFS1
1259	ARMC6	ACSBG1	FBXO28	MTCH2	WFIKKN2
1260	ARMC7	ABHD10	SAMSN1	ZNF212	WFIKKN1
1261	ARMC8	ABCC4	MAK16	CCDC170	WFDC9
1262	ARMC9	ABCC13	PRR14L	KLRK1	WFDC8
1263	ARMCX1	ABCA9	NCKAP1L	C4orf29	WFDC6
1264	ARMCX2	ABCA4	WBP5	STMN1	WFDC5
1265	ARMCX3	AASDHPPT	YIPF1	MPP1	WFDC3
1266	ARMCX4	AAGAB	PQLC3	TNFSF14	WFDC21P
1267	ARMCX5	ZZZ3	MIR3181	KIAA1841	WFDC2
1268	ARMCX5-GPRASP2	ZZEF1	USP49	USP10	WFDC13
1269	ARMCX6	ZYX	SNHG4	RPS27L	WFDC12
1270	ARMS2	ZYG11B	S1PR1	MAT2A	WFDC11
1271	ARMT1	ZYG11A	OCLM	LOC200772	WFDC10B
1272	ARNT	ZXDC	MGC12916	LINC00494	WFDC10A
1273	ARNT2	ZXDB	LOC101929767	ADAT1	WFDC1
1274	ARNTL	ZXDA	MIR548V	ZNF670	WEE2-AS1
1275	ARNTL2	ZWINT	LARP1B	GPATCH4	WEE2
1276	ARNTL2-AS1	ZWILCH	SENP2	DOPEY1	WEE1
1277	ARPC1A	ZW10	CMPK2	SNX27	WDYHV1
1278	ARPC1B	ZUFSP	NSUN5P1	ACSL3	WDTC1
1279	ARPC2	ZSWIM8-AS1	MIR6780B	ORC6	WDSUB1
1280	ARPC3	ZSWIM8	PLAC8	MICALCL	WDR93
1281	ARPC4	ZSWIM7	GABPB1-AS1	KHDRBS1	WDR92
1282	ARPC4-TTLL3	ZSWIM6	SLC39A1	RPL3	WDR91
1283	ARPC5	ZSWIM5	DBF4	RNMT	WDR90
1284	ARPC5L	ZSWIM4	PI3	C16orf87	WDR89
1285	ARPIN	ZSWIM3	RPL23AP64	PMS1	WDR88
1286	ARPP19	ZSWIM2	BASP1	ABCF1	WDR87
1287	ARPP21	ZSWIM1	MARCO	MYD88	WDR86-AS1
1288	ARR3	ZSCAN9	NFKBIA	GNGT2	WDR86
1289	ARRB1	ZSCAN5B	ST3GAL5-AS1	FBXO34	WDR83OS
1290	ARRB2	ZSCAN5A	MTMR9	RBP5	WDR83
1291	ARRDC1	ZSCAN4	ZNF275	AKT3	WDR82
1292	ARRDC1-AS1	ZSCAN32	CENPU	GARNL3	WDR81
1293	ARRDC2	ZSCAN31	GRAP2	PKHD1L1	WDR78
1294	ARRDC3	ZSCAN30	AKAP9	RPL4	WDR77
1295	ARRDC3-AS1	ZSCAN29	TAGAP	GANC	WDR76
1296	ARRDC4	ZSCAN26	MIR326	MLH3	WDR75
1297	ARRDC5	ZSCAN25	SLC46A1	CIR1	WDR74
1298	ARSA	ZSCAN23	SEC23B	PSENEN	WDR73
1299	ARSB	ZSCAN22	SNORA33	MIR628	WDR72
1300	ARSD	ZSCAN21	PARGP1	MSMP	WDR70
1301	ARSE	ZSCAN20	VPS37C	FIG4	WDR7
1302	ARSF	ZSCAN2	FPR3	SLC50A1	WDR66
1303	ARSG	ZSCAN18	C9orf139	ANKRD36BP1	WDR64
1304	ARSH	ZSCAN16-AS1	DPM1	SQSTM1	WDR63
1305	ARSI	ZSCAN16	ARRB1	EEF1A1	WDR62
1306	ARSJ	ZSCAN12P1	AGL	SIRT5	WDR61
1307	ARSK	ZSCAN12	RPN1	WDR44	WDR60
1308	ART1	ZSCAN10	PVALB	RHOA	WDR6
1309	ART3	ZSCAN1	SFT2D2	DNAJB2	WDR5B
1310	ART4	ZRSR2	IFI6	SFT2D3	WDR59
1311	ART5	ZRANB3	TMOD2	ARHGAP11A	WDR55
1312	ARTN	ZRANB2-AS2	LOC101927575	NRDE2	WDR54
1313	ARV1	ZRANB2-AS1	CPSF6	ORAI3	WDR53
1314	ARVCF	ZRANB2	CD4	WDR89	WDR5
1315	ARX	ZRANB1	MIR4523	CCDC186	WDR49
1316	AS3MT	ZPR1	MON2	CXorf56	WDR48
1317	ASAH1	ZPLD1	FBXO8	TRAF1	WDR47
1318	ASAH2	ZPBP2	ENTPD8	USP42	WDR46
1319	ASAH2B	ZPBP	GJB3	TRMT2B	WDR45B
1320	ASAP1	ZP4	CFLAR-AS1	LRIG1	WDR45
1321	ASAP1-IT1	ZP3	NCAPG2	PLAC4	WDR44
1322	ASAP1-IT2	ZP2	LRTM1	MZF1-AS1	WDR43
1323	ASAP2	ZP1	MIR4766	GTF2F1	WDR41
1324	ASAP3	ZNRF4	TMCO1	GNB1	WDR4
1325	ASB1	ZNRF3-AS1	HIST2H2BF	GPR107	WDR38
1326	ASB10	ZNRF3	CREM	ATP2B1	WDR37
1327	ASB11	ZNRF2P2	DIP2A-IT1	GTF2H1	WDR36
1328	ASB12	ZNRF2P1	MGST3	SEC24A	WDR35
1329	ASB13	ZNRF2	TAS2R5	INO80C	WDR34
1330	ASB14	ZNRF1	MGAT3	WTAP	WDR33
1331	ASB15	ZNRD1-AS1	TLE4	TMOD2	WDR31
1332	ASB16	ZNRD1	FAHD2A	ENY2	WDR3
1333	ASB16-AS1	ZNHIT6	ACVRL1	ARFGEF2	WDR27
1334	ASB17	ZNHIT3	PARP6	C21orf91	WDR26
1335	ASB18	ZNHIT2	HIST1H2BO	HSF2	WDR25
1336	ASB2	ZNHIT1	FAM222B	MAPKAP1	WDR24
1337	ASB3	ZNFX1	ZNF738	SLC38A6	WDR20
1338	ASB4	ZNF99	SDHD	PSMB1	WDR19
1339	ASB5	ZNF93	NKAPP1	TPT1-AS1	WDR18
1340	ASB6	ZNF92	ARHGAP11B	NCKAP1L	WDR17
1341	ASB7	ZNF91	STX5	PSAT1	WDR13
1342	ASB8	ZNF891	INCA1	STAMBP	WDR12
1343	ASB9	ZNF890P	SRPK2	LRRC40	WDR11-AS1
1344	ASB9P1	ZNF888	ASXL1	RAB18	WDR11
1345	ASCC1	ZNF883	RBM8A	STX11	WDR1
1346	ASCC2	ZNF880	CSE1L	ABI3	WDHD1
1347	ASCC3	ZNF879	ZNF614	MGC12916	WDFY4
1348	ASCL1	ZNF878	PAICS	GUCY1B3	WDFY3-AS2
1349	ASCL2	ZNF876P	AP1M2	CEBPD	WDFY3
1350	ASCL3	ZNF865	GRN	SPAG9	WDFY2
1351	ASCL4	ZNF862	TSIX	METTL16	WDFY1
1352	ASCL5	ZNF860	OR4C6	AP5B1	WBSCR28
1353	ASF1A	ZNF853	TBC1D22A-AS1	TRANK1	WBSCR27
1354	ASF1B	ZNF85	CTDNEP1	OPA3	WBSCR22
1355	ASGR1	ZNF847P	RSAD2	DCTN4	WBSCR17
1356	ASGR2	ZNF845	TMEM133	ZNF283	WBSCR16
1357	ASH1L	ZNF844	KEAP1	LEPROTL1	WBP5
1358	ASH1L-AS1	ZNF843	LINC00534	DOCK2	WBP4
1359	ASH2L	ZNF841	WAC-AS1	PCED1A	WBP2NL
1360	ASIC1	ZNF84	GMDS-AS1	GHRLOS	WBP2
1361	ASIC2	ZNF839	ZNF609	KMT2A	WBP1L
1362	ASIC3	ZNF837	MIR873	RIT1	WBP11P1
1363	ASIC4	ZNF833P	USP32	SLC27A3	WBP11
1364	ASIC5	ZNF831	HMCES	CALU	WBP1
1365	ASIP	ZNF830	UBE3C	C9orf139	WASL
1366	ASL	ZNF83	CTNNAL1	TLE4	WASIR2
1367	ASMT	ZNF827	DLG1	SLC29A1	WASH7P
1368	ASMTL	ZNF826P	KCTD3	GPBP1L1	WASH5P
1369	ASMTL-AS1	ZNF823	RABGEF1	THBS4	WASH3P
1370	ASNA1	ZNF821	OR2L8	MTOR	WASH2P
1371	ASNS	ZNF816-ZNF321P	NOL11	DDX60	WASH1
1372	ASNSD1	ZNF816	LOC101927305	NHEJ1	WASF3
1373	ASPA	ZNF815P	NBPF12	SGMS2	WASF2
1374	ASPDH	ZNF814	COPG1	RHOC	WASF1
1375	ASPG	ZNF813	RPL27	RAD51AP1	WAS
1376	ASPH	ZNF812	PIKFYVE	PSEN1	WARS2-IT1
1377	ASPHD1	ZNF81	PPOX	XBP1	WARS2
1378	ASPHD2	ZNF808	SNORA71D	BCL7B	WARS
1379	ASPM	ZNF806	SERINC1	RNF103	WAPAL
1380	ASPN	ZNF805	OAS3	MYEOV	WAC-AS1
1381	ASPRV1	ZNF804B	LAMTOR5	RNF4	WAC
1382	ASPSCR1	ZNF804A	ALPK1	PACSIN2	VWF
1383	ASRGL1	ZNF800	TBC1D32	UBR7	VWDE
1384	ASS1	ZNF8	GNAZ	DPM1	VWCE
1385	ASTE1	ZNF799	MIR5192	PRPF38A	VWC2L-IT1
1386	ASTL	ZNF793-AS1	LINC00211	DCP2	VWC2L
1387	ASTN1	ZNF793	SDSL	ZNF224	VWC2
1388	ASTN2-AS1	ZNF792	CENPC	ELOVL5	VWA9
1389	ASUN	ZNF791	DDX47	SDCCAG8	VWA8-AS1
1390	ASXL1	ZNF790-AS1	JARID2	MRAS	VWA8
1391	ASXL2	ZNF790	UBQLN3	ZNF213-AS1	VWA7
1392	ASXL3	ZNF79	ALS2CR11	LCMT2	VWA5B2
1393	ASZ1	ZNF789	LINC00630	FKBP15	VWA5B1
1394	ATAD1	ZNF788	MIR4317	GOSR1	VWA5A
1395	ATAD2	ZNF787	PEX1	LOC100130476	VWA3B
1396	ATAD2B	ZNF786	PRUNE	GCC1	VWA3A
1397	ATAD3A	ZNF785	TNFRSF8	CFL2	VWA2
1398	ATAD3B	ZNF783	PIK3AP1	LINC01431	VWA1
1399	ATAD3C	ZNF782	LINC00938	GPBAR1	VTRNA2-1
1400	ATAD5	ZNF781	ELL	SVIL-AS1	VTRNA1-3
1401	ATAT1	ZNF780B	EZR	MYL12B	VTRNA1-2
1402	ATCAY	ZNF780A	MARCKSL1	CTDSP2	VTRNA1-1
1403	ATE1	ZNF778	AFF1	TBL1X	VTN
1404	ATE1-AS1	ZNF777	ANKRD36BP2	MTX3	VTI1B
1405	ATF1	ZNF776	SP110	RANBP2	VTI1A
1406	ATF2	ZNF775	C1GALT1C1	ECT2	VTCN1
1407	ATF3	ZNF774	ZYG11B	TXLNA	VTA1
1408	ATF4	ZNF773	ACYP1	TTC17	VSX2
1409	ATF5	ZNF772	PTPN2	ZMYND11	VSX1
1410	ATF6	ZNF771	ZRANB1	TBCA	VSTM5
1411	ATF6B	ZNF770	SCLT1	ASNS	VSTM4
1412	ATF7	ZNF77	EXOG	KIF14	VSTM2L
1413	ATF7IP	ZNF766	BLVRB	HCG2040054	VSTM2B
1414	ATF7IP2	ZNF764	B4GALT4	ECD	VSTM2A-OT1
1415	ATG10	ZNF763	GTF2IP4	ANXA5	VSTM2A
1416	ATG101	ZNF761	IL21-AS1	FDX1	VSTM1
1417	ATG12	ZNF76	MIR4306	IARS	VSNL1
1418	ATG13	ZNF75A	WWTR1	RPS23	VSIG8
1419	ATG14	ZNF750	SOS1	DCAF6	VSIG4
1420	ATG16L1	ZNF749	SNX4	MPHOSPH9	VSIG2
1421	ATG16L2	ZNF747	ZCCHC10	KLF11	VSIG10L
1422	ATG2A	ZNF746	CHAMP1	MIR7-1	VSIG10
1423	ATG2B	ZNF740	PCDHA4	CABLES2	VSIG1
1424	ATG3	ZNF74	STMN1	RUFY2	VRTN
1425	ATG4A	ZNF738	ZNF182	ZNF433	VRK3
1426	ATG4B	ZNF737	CDH23	TEX9	VRK2
1427	ATG4C	ZNF736	SIAH2	FAM219B	VRK1
1428	ATG4D	ZNF735	ZMAT5	PSMB8	VPS9D1-AS1
1429	ATG5	ZNF733P	ZNF558	SCYL2	VPS9D1
1430	ATG7	ZNF732	C4orf17	DDIT3	VPS8
1431	ATG9A	ZNF730	PFN1P2	CCDC90B	VPS72
1432	ATG9B	ZNF729	LILRB1	GSTO1	VPS54
1433	ATHL1	ZNF728	CACNB4	FGD2	VPS53
1434	ATIC	ZNF727	ZNF417	SGOL1	VPS52
1435	ATL1	ZNF726	TARDBP	KPNB1	VPS51
1436	ATL2	ZNF724P	BET1	CD5	VPS50
1437	ATL3	ZNF721	OR4N4	LGALS1	VPS4B
1438	ATM	ZNF720	C5	QARS	VPS4A
1439	ATMIN	ZNF718	BANK1	FOXN3	VPS45
1440	ATN1	ZNF717	DDO	PRUNE	VPS41
1441	ATOH1	ZNF716	RNF8	P4HTM	VPS39
1442	ATOH7	ZNF713	SCARNA4	SNAI1	VPS37D
1443	ATOH8	ZNF711	LSAMP	GLRX	VPS37C
1444	ATOX1	ZNF709	IFI44	CD300LF	VPS37B
1445	ATP10A	ZNF708	PSMC3	FAM222B	VPS37A
1446	ATP10B	ZNF707	TGIF1	CD300E	VPS36
1447	ATP10D	ZNF705G	CMTM4	KIAA0226L	VPS35
1448	ATP11A	ZNF705E	JDP2	MRPL39	VPS33B
1449	ATP11A-AS1	ZNF705D	THBS4	OTUB1	VPS33A
1450	ATP11AUN	ZNF705B	PIK3CD-AS1	ZC3H7A	VPS29
1451	ATP11B	ZNF705A	RBX1	METTL17	VPS28
1452	ATP11C	ZNF704	PHRF1	APIP	VPS26B
1453	ATP12A	ZNF703	CCDC103	NKRF	VPS26A
1454	ATP13A1	ZNF702P	NAMPT	LOC100133315	VPS25
1455	ATP13A2	ZNF701	ZNF708	PIGF	VPS18
1456	ATP13A3	ZNF700	ENO1	NAT1	VPS16
1457	ATP13A4	ZNF70	LOC553103	IRF9	VPS13D
1458	ATP13A4-AS1	ZNF7	NCOA5	AGO4	VPS13C
1459	ATP13A5	ZNF699	BTAF1	CTSB	VPS13B
1460	ATP13A5-AS1	ZNF696	RSRP1	TAF11	VPS13A-AS1
1461	ATP1A1	ZNF695	RPS6KA5	CCR5	VPS13A
1462	ATP1A1-AS1	ZNF692	THRSP	ANP32A-IT1	VPS11
1463	ATP1A2	ZNF691	PCDHA10	LOC400958	VPREB3
1464	ATP1A3	ZNF69	CTLA4	LARS	VPREB1
1465	ATP1A4	ZNF689	C3orf70	ANXA2P2	VPRBP
1466	ATP1B1	ZNF688	DNMT1	MTOR-AS1	VOPP1
1467	ATP1B2	ZNF687	RFC1	ARHGAP31	VNN3
1468	ATP1B3	ZNF684	UTS2R	PARP6	VNN2
1469	ATP1B4	ZNF683	USP30	LOC101927854	VNN1
1470	ATP2A1	ZNF682	MPP5	NUFIP2	VN1R5
1471	ATP2A1-AS1	ZNF681	RPL5	GMDS-AS1	VN1R4
1472	ATP2A2	ZNF680	SPRYD3	LRRCC1	VN1R2
1473	ATP2A3	ZNF679	PCDH9-AS3	VSIG10	VN1R10P
1474	ATP2B1	ZNF678	LOC101927178	IBA57	VN1R1
1475	ATP2B2	ZNF677	TRIM10	PDE6D	VMP1
1476	ATP2B2-IT2	ZNF676	IL15	FLVCR2	VMO1
1477	ATP2B3	ZNF675	CDR2L	MSL3	VMAC
1478	ATP2B4	ZNF674-AS1	LINC00674	DDX3X	VMA21
1479	ATP2C1	ZNF674	KPNA4	ZNF449	VLDLR-AS1
1480	ATP2C2	ZNF672	ATAD5	TIMP2	VLDLR
1481	ATP4A	ZNF671	IFFO2	MGAT3	VKORC1L1
1482	ATP4B	ZNF670-ZNF695	ITGA4	COPB1	VKORC1
1483	ATP5A1	ZNF669	INIP	ALG10B	VIT
1484	ATP5B	ZNF668	GTF2IRD2	SLC25A33	VIPR2
1485	ATP5C1	ZNF667-AS1	KLHDC7B	ZNF215	VIPR1-AS1
1486	ATP5D	ZNF667	ARPC5	ZNF507	VIPR1
1487	ATP5E	ZNF665	NEUROG2	PCBP2	VIPAS39
1488	ATP5EP2	ZNF664-FAM101A	CPT2	FUNDC2	VIP
1489	ATP5F1	ZNF664	EMX1	TBCC	VIMP
1490	ATP5G1	ZNF663P	FGL2	SQRDL	VIM-AS1
1491	ATP5G2	ZNF662	KPNA5	CEP290	VIM
1492	ATP5G3	ZNF660	C3orf20	CHST11	VILL
1493	ATP5H	ZNF658B	SFT2D3	CSE1L	VIL1
1494	ATP5I	ZNF658	MIER3	FAM120B	VHLL
1495	ATP5J	ZNF655	LOC100130744	CAPZB	VHL
1496	ATP5J2	ZNF654	CCDC90B	PWWP2B	VGLL4
1497	ATP5J2-PTCD1	ZNF653	PTPN9	TMEM179B	VGLL3
1498	ATP5L	ZNF652	PI4KA	FMNL3	VGLL2
1499	ATP5L2	ZNF649-AS1	FAM86DP	DICER1-AS1	VGLL1
1500	ATP5O	ZNF649	DPH7	ZNF180	VGF
1501	ATP5S	ZNF648	LYG2	NR2C2	VEZT
1502	ATP5SL	ZNF646	PPP1R17	BTBD1	VEZF1
1503	ATP6AP1	ZNF645	ZNF430	UBQLN2	VEPH1
1504	ATP6AP1L	ZNF644	SCYL2	ZYG11B	VENTXP7
1505	ATP6AP2	ZNF641	CEP135	RAPGEF2	VENTXP1
1506	ATP6V0A1	ZNF639	SDS	MPRIP	VENTX
1507	ATP6V0A2	ZNF638	MAGEB5	CPT2	VEGFC
1508	ATP6V0A4	ZNF630-AS1	MUC6	NAA25	VEGFB
1509	ATP6V0B	ZNF630	TPM4	LOC145783	VEGFA
1510	ATP6V0C	ZNF629	UBXN7	ANXA2	VDR
1511	ATP6V0CP3	ZNF628	MIR4714	P2RX7	VDAC3
1512	ATP6V0D1	ZNF627	CKS1B	PLEKHB2	VDAC2
1513	ATP6V0D2	ZNF626	TCF12	CTNNAL1	VDAC1
1514	ATP6V0E1	ZNF625-ZNF20	SCARNA9L	REEP3	VCY1B
1515	ATP6V0E2	ZNF625	KIAA0319L	UCHL3	VCY
1516	ATP6V0E2-AS1	ZNF624	ZNF250	ZBTB39	VCX3B
1517	ATP6V1A	ZNF623	MAP3K14-AS1	LINC01480	VCX3A
1518	ATP6V1B1	ZNF622	RHOC	SWT1	VCX2
1519	ATP6V1B1-AS1	ZNF621	MPHOSPH10	AP1S1	VCX
1520	ATP6V1B2	ZNF619	TNR	FKTN	VCPKMT
1521	ATP6V1C1	ZNF618	RAD50	PHF11	VCPIP1
1522	ATP6V1C2	ZNF616	F2RL3	LAX1	VCP
1523	ATP6V1D	ZNF615	PHB	POFUT1	VCL
1524	ATP6V1E1	ZNF614	SOX18	MEIS1	VCAN
1525	ATP6V1E2	ZNF613	MANF	RPN2	VCAM1
1526	ATP6V1F	ZNF611	OASL	RMDN1	VBP1
1527	ATP6V1G1	ZNF610	CALD1	CTC1	VAX2
1528	ATP6V1G2	ZNF609	LINC01389	ZNF217	VAX1
1529	ATP6V1G2-DDX39B	ZNF608	TNFSF10	TRAF3	VAV3-AS1
1530	ATP6V1G3	ZNF606	STAT1	DGCR2	VAV3
1531	ATP6V1H	ZNF605	PTGS1	CAND1	VAV2
1532	ATP7A	ZNF600	GNAS	MTMR3	VAV1
1533	ATP7B	ZNF599	RBP5	HTATIP2	VAT1L
1534	ATP8A1	ZNF598	VCPIP1	CYP4V2	VAT1
1535	ATP8A2	ZNF597	GAR1	B3GALT2	VASP
1536	ATP8B1	ZNF596	GPR65	2022-03-08	VASN
1537	ATP8B2	ZNF595	ANAPC1P1	TOPORS-AS1	VASH2
1538	ATP8B3	ZNF594	MIR579	LOC101928100	VARS2
1539	ATP8B4	ZNF592	SLC38A6	ERP44	VARS
1540	ATP8B5P	ZNF589	MAFB	MANEA	VAPB
1541	ATP9A	ZNF587B	KCNIP4	RBFA	VAPA
1542	ATP9B	ZNF587	ZNF449	WBP2	VANGL2
1543	ATPAF1	ZNF586	ZNF295-AS1	KIAA0125	VAMP8
1544	ATPAF2	ZNF585B	C19orf38	DDIT4	VAMP7
1545	ATPIF1	ZNF585A	R3HCC1L	KCNQ5	VAMP5
1546	ATR	ZNF584	LOC101928386	ZDHHC23	VAMP4
1547	ATRAID	ZNF583	PARD3	CERS5	VAMP3
1548	ATRIP	ZNF582-AS1	LOC101928505	VPS45	VAMP2
1549	ATRN	ZNF582	HRASLS2	ZNF862	VAMP1
1550	ATRNL1	ZNF581	TMEM140	SLC20A1	VAC14-AS1
1551	ATRX	ZNF580	CP	ABRACL	VAC14
1552	ATXN1	ZNF579	IRF9	NR4A3	UXT-AS1
1553	ATXN10	ZNF578	DNM3	ZNF385A	UXT
1554	ATXN1L	ZNF577	IL10RB	B3GALNT2	UXS1
1555	ATXN2	ZNF575	PRKAR2A	DDA1	UVSSA
1556	ATXN2L	ZNF574	COX15	PUS7L	UVRAG
1557	ATXN3	ZNF573	RYR2	RRAS2	UTY
1558	ATXN3L	ZNF572	LOC100288637	SERPINF1	UTS2R
1559	ATXN7	ZNF571-AS1	TTLL11	CEP135	UTS2B
1560	ATXN7L1	ZNF571	CA2	SF1	UTS2
1561	ATXN7L2	ZNF570	TRAPPC3	HCP5	UTRN
1562	ATXN7L3	ZNF57	TRIP12	UHRF2	UTP6
1563	ATXN7L3B	ZNF569	L3MBTL1	C21orf62-AS1	UTP3
1564	ATXN8OS	ZNF568	TMA7	PNPO	UTP23
1565	AUH	ZNF566	AFMID	METTL20	UTP20
1566	AUNIP	ZNF565	GNS	DECR1	UTP18
1567	AUP1	ZNF564	HIST2H2BE	KNTC1	UTP15
1568	AURKA	ZNF563	FAM180A	MAPKAPK5	UTP14C
1569	AURKAIP1	ZNF562	LINC01604	IRF2BP2	UTP14A
1570	AURKAPS1	ZNF561-AS1	MIR6787	TP53INP1	UTP11L
1571	AURKB	ZNF561	TMEM57	MPHOSPH10	UTF1
1572	AURKC	ZNF560	ACSBG1	LOC101927550	UTAT33
1573	AUTS2	ZNF559-ZNF177	AVL9	LZIC	UST
1574	AVEN	ZNF559	THRA1/BTR	FAM199X	USPL1
1575	AVIL	ZNF558	LOC389765	HIC2	USP9Y
1576	AVL9	ZNF557	INTS6-AS1	CMTM4	USP9X
1577	AVP	ZNF556	PYCARD	MCU	USP8
1578	AVPI1	ZNF555	FBXL21	BANK1	USP7
1579	AVPR1A	ZNF554	PRELID2	TMCO1	USP6NL
1580	AVPR1B	ZNF552	HERC6	LTV1	USP6
1581	AVPR2	ZNF551	PTPDC1	KIAA0196	USP54
1582	AWAT1	ZNF550	SNORD16	UFL1	USP53
1583	AWAT2	ZNF549	PTCD3	MS4A4A	USP51
1584	AXDND1	ZNF548	ZXDC	AQP10	USP50
1585	AXIN1	ZNF547	CNIH4	TOMM6	USP5
1586	AXIN2	ZNF546	NT5C3A	HEXA	USP49
1587	AXL	ZNF544	RFC2	NBPF15	USP48
1588	AZGP1	ZNF543	MTFR2	RIOK1	USP47
1589	AZGP1P1	ZNF542P	P2RY12	CDC123	USP46-AS1
1590	AZI2	ZNF541	GUCY1B3	NCSTN	USP46
1591	AZIN1	ZNF540	PDZK1	C1orf43	USP45
1592	AZIN1-AS1	ZNF536	PCSK9	FBXO6	USP44
1593	AZIN2	ZNF534	LINC00869	HEBP1	USP43
1594	AZU1	ZNF532	ORAI3	IFFO2	USP42
1595	B2M	ZNF530	MYEOV	GARS	USP40
1596	B3GALNT1	ZNF529-AS1	SNHG10	MFSD1	USP4
1597	B3GALNT2	ZNF529	RNF103	RBM48	USP39
1598	B3GALT1	ZNF528-AS1	PROS1	CHEK1	USP38
1599	B3GALT2	ZNF527	SLC16A4	FNDC3B	USP37
1600	B3GALT4	ZNF526	FAM122A	LOC103611081	USP36
1601	B3GALT5	ZNF525	KLF9	UBE2N	USP35
1602	B3GALT5-AS1	ZNF524	MPV17	PRPF40A	USP34
1603	B3GALT6	ZNF519	ZNF542P	ZDHHC4	USP33
1604	B3GAT1	ZNF518B	LOC100129917	LINC01226	USP32P2
1605	B3GAT2	ZNF518A	BEND3	ASTL	USP32P1
1606	B3GAT3	ZNF517	LTB4R2	RPP25L	USP32
1607	B3GLCT	ZNF516	MIR617	PFKFB3	USP31
1608	B3GNT2	ZNF514	ZNF674-AS1	PDIA5	USP30-AS1
1609	B3GNT3	ZNF513	MAN1A2	LINC00893	USP30
1610	B3GNT4	ZNF512B	EIF2S3	PFDN6	USP3-AS1
1611	B3GNT5	ZNF512	NCK1	RSPRY1	USP3
1612	B3GNT6	ZNF511	PDF	ARHGEF6	USP29
1613	B3GNT7	ZNF510	RAB8A	BRAF	USP28
1614	B3GNT8	ZNF507	SUGP2	LIAS	USP27X-AS1
1615	B3GNT9	ZNF506	ME2	GKAP1	USP27X
1616	B3GNTL1	ZNF503-AS1	MIR3131	AMER1	USP26
1617	B4GALNT1	ZNF503	OR13J1	IL2RG	USP25
1618	B4GALNT2	ZNF502	TTN	MAN1A2	USP24
1619	B4GALNT3	ZNF501	ACAA1	ZMYM6	USP22
1620	B4GALNT4	ZNF500	PSMB8	ACP2	USP21
1621	B4GALT1	ZNF497	ANXA5	ACBD3	USP20
1622	B4GALT1-AS1	ZNF496	GTF2B	NUP205	USP2-AS1
1623	B4GALT2	ZNF493	ZBTB8OS	LILRA1	USP2
1624	B4GALT3	ZNF492	LINC00894	NBPF25P	USP19
1625	B4GALT4	ZNF490	SERBP1	PTPN2	USP18
1626	B4GALT4-AS1	ZNF488	SF3A1	SSR3	USP17L9P
1627	B4GALT5	ZNF487	RTCB	HIF1AN	USP17L8
1628	B4GALT6	ZNF486	MIR4454	SLC16A6	USP17L7
1629	B4GALT7	ZNF485	H1F0	KIF18A	USP17L6P
1630	B4GAT1	ZNF484	HTR2A	SLC16A1-AS1	USP17L5
1631	B9D1	ZNF483	ARHGEF11	RFC2	USP17L4
1632	B9D2	ZNF48	SFTPD	C6orf201	USP17L30
1633	BAALC	ZNF479	KCNMA1-AS3	ARHGAP25	USP17L3
1634	BAALC-AS1	ZNF474	NDUFA8	VRK2	USP17L29
1635	BAALC-AS2	ZNF473	LILRA1	LINC01272	USP17L28
1636	BAAT	ZNF471	GABPA	TUBGCP4	USP17L27
1637	BABAM1	ZNF470	AGPAT4-IT1	KIF24	USP17L26
1638	BACE1	ZNF469	GBGT1	ZNF155	USP17L25
1639	BACE1-AS	ZNF468	LDHA	LAMB3	USP17L24
1640	BACE2	ZNF467	LOC283140	SCNN1B	USP17L22
1641	BACH1	ZNF462	SPAG5	DIDO1	USP17L21
1642	BACH1-IT2	ZNF461	CCL25	ADA	USP17L20
1643	BACH2	ZNF460	MIR3713	CD59	USP17L2
1644	BAD	ZNF454	RET	MYLK4	USP17L19
1645	BAG1	ZNF451	BCYRN1	DUSP7	USP17L18
1646	BAG2	ZNF45	LINCMD1	UTP11L	USP17L17
1647	BAG3	ZNF446	KDM6B	PWAR5	USP17L15
1648	BAG4	ZNF445	S100A11	ALDH3B1	USP17L13
1649	BAG5	ZNF444	APOLD1	CKS1B	USP17L12
1650	BAG6	ZNF443	N4BP3	MIR5586	USP17L11
1651	BAGE	ZNF442	MTURN	PRDM4	USP17L10
1652	BAGE2	ZNF441	PSMA3	GPN3	USP17L1
1653	BAGE3	ZNF440	LINC01307	TCN2	USP16
1654	BAGE4	ZNF44	RENBP	CD52	USP15
1655	BAGE5	ZNF439	HSBP1	NCAPG2	USP14
1656	BAHCC1	ZNF438	MRFAP1L1	HOMER2	USP13
1657	BAHD1	ZNF436-AS1	FCGR1C	EIF2S3	USP12-AS2
1658	BAIAP2	ZNF436	COL19A1	ATP5C1	USP12-AS1
1659	BAIAP2-AS1	ZNF433	C6orf201	TRPC5	USP12
1660	BAIAP2L1	ZNF431	TGS1	EBF1	USP11
1661	BAIAP2L2	ZNF430	FAHD2B	MSTO2P	USP10
1662	BAIAP3	ZNF43	MT2A	NBPF10	USP1
1663	BAK1	ZNF429	TM7SF3	TSHR	USO1
1664	BAMBI	ZNF426	INSIG1	CYSLTR1	USMG5
1665	BANCR	ZNF425	RNF2	ALKBH1	USHBP1
1666	BANF1	ZNF423	ZNF615	GFOD2	USH2A
1667	BANF2	ZNF420	SNORA32	PAPD4	USH1G
1668	BANK1	ZNF419	RRAGD	CLEC6A	USH1C
1669	BANP	ZNF418	OR3A4P	PCNA	USF2
1670	BAP1	ZNF417	TNPO3	GDI2	USF1
1671	BARD1	ZNF416	XRN2	COQ9	USE1
1672	BARHL1	ZNF415	IMPG2	STK17A	USB1
1673	BARHL2	ZNF414	PEA15	RILPL2	UROS
1674	BARX1	ZNF41	OSER1	FUBP1	UROD
1675	BARX2	ZNF408	CAPZB	ACAD10	UROC1
1676	BASP1	ZNF407	WDPCP	RCC2	URM1
1677	BASP1P1	ZNF404	FAM46A	KIAA1586	URI1
1678	BATF	ZNF398	HNRNPAB	RCBTB1	URGCP-MRPS24
1679	BATF2	ZNF397	STAG2	TAGAP	URGCP
1680	BATF3	ZNF396	PACRGL	GLRX2	URB2
1681	BAX	ZNF395	GALNT6	PSMC2	URB1-AS1
1682	BAZ1A	ZNF394	DSCR3	KIAA1429	URB1
1683	BAZ1B	ZNF391	FOXC2-AS1	SNRNP48	URAHP
1684	BAZ2A	ZNF385D-AS2	TFPI	BUB1	URAD
1685	BAZ2B	ZNF385D-AS1	ENY2	UBQLN1	UQCRQ
1686	BBC3	ZNF385D	CHMP4A	KLHL21	UQCRHL
1687	BBIP1	ZNF385C	MIR4491	SLC2A3	UQCRH
1688	BBOX1	ZNF385B	MGLL	FAM149A	UQCRFS1
1689	BBOX1-AS1	ZNF385A	PLCXD2	XXYLT1	UQCRC2
1690	BBS1	ZNF384	ZFP3	NBPF8	UQCRC1
1691	BBS10	ZNF383	FANCL	ZNF605	UQCRBP1
1692	BBS12	ZNF382	CDC23	SLC35B2	UQCRB
1693	BBS2	ZNF37BP	CXCL11	TSIX	UQCR11
1694	BBS4	ZNF37A	ASS1	SHOC2	UQCR10
1695	BBS5	ZNF367	UBAC2	PAN2	UQCC3
1696	BBS7	ZNF366	PIGS	IKBIP	UQCC2
1697	BBS9	ZNF362	PHGDH	CMKLR1	UQCC1
1698	BBX	ZNF358	MRPL3	UBXN7	UPRT
1699	BCAM	ZNF354C	MIR2355	GOLPH3	UPP2
1700	BCAN	ZNF354B	PLXNB3	FAM177A1	UPP1
1701	BCAP29	ZNF354A	LRRC37A6P	DERL3	UPK3BL
1702	BCAP31	ZNF350	DPPA2P3	RNPEP	UPK3B
1703	BCAR1	ZNF35	PRKAR2B	RAB41	UPK3A
1704	BCAR3	ZNF347	UTP14C	ATP5L	UPK2
1705	BCAR4	ZNF346	HIAT1	ADM5	UPK1B
1706	BCAS1	ZNF345	PPP1R7	ETV6	UPK1A-AS1
1707	BCAS2	ZNF343	SNORA80B	LINC00667	UPK1A
1708	BCAS3	ZNF341-AS1	TTC17	BRE	UPF3B
1709	BCAS4	ZNF341	HAO1	MRPS25	UPF3A
1710	BCAT1	ZNF34	TUBA4A	SNHG16	UPF2
1711	BCAT2	ZNF33BP1	POU5F1P5	RPL23AP64	UPF1
1712	BCCIP	ZNF33B	NBPF11	CDC5L	UPB1
1713	BCDIN3D	ZNF33A	LOC102724034	IPO5	UOX
1714	BCDIN3D-AS1	ZNF337-AS1	DNAJC7	C3orf58	UNQ6494
1715	BCHE	ZNF337	SYN1	KLF13	UNKL
1716	BCKDHA	ZNF335	IRF1	SNORA77	UNK
1717	BCKDHB	ZNF334	FMO6P	SRD5A3	UNG
1718	BCKDK	ZNF333	PTP4A2	STAG3L5P	UNCX
1719	BCL10	ZNF331	TREH	CPXM1	UNC93B1
1720	BCL11A	ZNF330	CASC23	SLC25A32	UNC93A
1721	BCL11B	ZNF329	GSTA7P	RBBP4	UNC80
1722	BCL2	ZNF326	GCNT1	CLNS1A	UNC79
1723	BCL2A1	ZNF324B	PSMC2	CDC37L1	UNC5D
1724	BCL2L1	ZNF324	PRSS3P2	SREK1	UNC5CL
1725	BCL2L10	ZNF322	DENND1B	ZNF274	UNC5C
1726	BCL2L11	ZNF321P	OSBPL10	ELMOD3	UNC5B-AS1
1727	BCL2L12	ZNF320	PDE3A	CD300A	UNC5B
1728	BCL2L13	ZNF32-AS3	DDX58	ARID5A	UNC5A
1729	BCL2L14	ZNF32-AS2	PPM1B	SHCBP1	UNC50
1730	BCL2L15	ZNF32-AS1	PKHD1L1	RNF6	UNC45B
1731	BCL2L2	ZNF32	HMCN2	ZNF208	UNC45A
1732	BCL2L2-PABPN1	ZNF319	RANBP3	IFT122	UNC13D
1733	BCL3	ZNF317	CARD6	LOC645513	UNC13C
1734	BCL6	ZNF316	MAP4K3	NHLH1	UNC13B
1735	BCL6B	ZNF311	LOC100131564	YPEL5	UNC13A
1736	BCL7A	ZNF304	CYTIP	AKAP12	UNC119B
1737	BCL7B	ZNF302	HIST1H1C	EPC2	UNC119
1738	BCL7C	ZNF300P1	EYA2	CDH23	UMPS
1739	BCL9	ZNF300	RC3H2	TMEM185B	UMODL1-AS1
1740	BCL9L	ZNF30-AS1	SYP	C10orf11	UMODL1
1741	BCLAF1	ZNF30	DPPA2	STAG3L1	UMOD
1742	BCO1	ZNF3	SNORA19	MRPS6	UMAD1
1743	BCO2	ZNF296	HIST1H3C	ERVK13-1	ULK4P3
1744	BCOR	ZNF295-AS1	PDHB	CASP1	ULK4P2
1745	BCORL1	ZNF292	PKN2-AS1	VPS18	ULK4P1
1746	BCORP1	ZNF287	SNORD12B	RNF10	ULK4
1747	BCR	ZNF286B	RWDD4	MRPL13	ULK3
1748	BCRP2	ZNF286A	LOC100506603	ABI1	ULK2
1749	BCRP3	ZNF285	PPM1M	FAM184B	ULK1
1750	BCS1L	ZNF283	C17orf67	PTTG1IP	ULBP3
1751	BCYRN1	ZNF282	CPXCR1	ZNF552	ULBP2
1752	BDH1	ZNF281	PERP	EML3	ULBP1
1753	BDH2	ZNF280D	SLC39A7	COL19A1	UIMC1
1754	BDKRB1	ZNF280C	TERF2	POC1A	UHRF2
1755	BDKRB2	ZNF280B	PLS3	SLAMF7	UHRF1BP1L
1756	BDNF	ZNF280A	RMI2	FAM214A	UHRF1BP1
1757	BDNF-AS	ZNF28	KIF18A	HSPB11	UHRF1
1758	BDP1	ZNF277	ZBTB32	RNF135	UHMK1
1759	BEAN1	ZNF276	TOR1A	ZKSCAN1	UGT8
1760	BEAN1-AS1	ZNF275	PDE5A	RELL1	UGT3A2
1761	BECN1	ZNF274	NDUFB9	GRAP2	UGT3A1
1762	BECN2	ZNF273	HIATL2	MRPL47	UGT2B7
1763	BEGAIN	ZNF271P	C15orf54	FH	UGT2B4
1764	BEND2	ZNF268	DEFB1	USP9X	UGT2B28
1765	BEND3	ZNF267	LOC101243545	AHSA2	UGT2B17
1766	BEND3P3	ZNF266	TMEM200C	SOS2	UGT2B15
1767	BEND4	ZNF264	RNF25	GABARAPL1	UGT2B11
1768	BEND5	ZNF263	ARMCX6	ZNF43	UGT2B10
1769	BEND6	ZNF260	TRIM5	BIN2	UGT2A3
1770	BEND7	ZNF26	RRAGB	HIST1H2AG	UGT2A2
1771	BEST1	ZNF257	TACO1	C1orf27	UGT2A1
1772	BEST2	ZNF256	ZNF623	SCPEP1	UGT1A9
1773	BEST3	ZNF254	FAM177A1	ZNF561	UGT1A8
1774	BEST4	ZNF253	DGAT2	DMXL1	UGT1A7
1775	BET1	ZNF252P-AS1	COPB2	UBE2Z	UGT1A6
1776	BET1L	ZNF252P	U2AF1	ADGRG6	UGT1A5
1777	BEX1	ZNF251	ECD	KLF9	UGT1A4
1778	BEX2	ZNF250	SULT1C2	PROS1	UGT1A3
1779	BEX4	ZNF25	SLC20A1	HMGB3	UGT1A10
1780	BEX5	ZNF248	LURAP1L	TMEM50A	UGT1A1
1781	BFAR	ZNF24	USPL1	MRPL18	UGP2
1782	BFSP1	ZNF239	STK35	ZNF641	UGGT2
1783	BFSP2	ZNF236	HSPA6	KDM6B	UGGT1
1784	BGLAP	ZNF235	MAML1	TPCN1	UGDH-AS1
1785	BGLT3	ZNF234	FBXO9	NT5M	UGDH
1786	BGN	ZNF233	KIAA0513	SPEF2	UGCG
1787	BHLHA15	ZNF232	THOC2	THOC2	UG0898H09
1788	BHLHA9	ZNF229	CLDND1	TAF9B	UFSP2
1789	BHLHB9	ZNF227	LOC100289230	BRI3	UFSP1
1790	BHLHE22	ZNF226	LOC101927550	SNORA27	UFM1
1791	BHLHE23	ZNF225	RPP25L	LINC00998	UFL1
1792	BHLHE40	ZNF224	SMARCC1	TM9SF4	UFD1L
1793	BHLHE40-AS1	ZNF223	SNRNP40	TBC1D22B	UFC1
1794	BHLHE41	ZNF222	MIR210	POMGNT2	UEVLD
1795	BHMG1	ZNF22	RUFY1	CAPRIN2	UCP3
1796	BHMT	ZNF219	MIR1290	DTL	UCP2
1797	BHMT2	ZNF217	EAPP	CDK17	UCP1
1798	BICC1	ZNF215	AQP3	PLEKHA8P1	UCN3
1799	BICD1	ZNF214	DCPS	KAT2B	UCN2
1800	BICD2	ZNF213-AS1	A2M	C5orf15	UCN
1801	BID	ZNF213	DOPEY1	MASP2	UCMA
1802	BIK	ZNF212	GRWD1	SVIP	UCKL1-AS1
1803	BIN1	ZNF211	OR7E2P	FAM21A	UCKL1
1804	BIN2	ZNF208	ZNF767P	PAPOLG	UCK2
1805	BIN3	ZNF207	RPS27A	IL10RB	UCK1
1806	BIN3-IT1	ZNF205-AS1	ZNF431	C15orf26	UCHL5
1807	BIRC2	ZNF205	SMAD2	TAPT1-AS1	UCHL3
1808	BIRC3	ZNF204P	RNF139	FBXW2	UCHL1-AS1
1809	BIRC5	ZNF20	BCL3	USP22	UCHL1
1810	BIRC6	ZNF2	SNF8	SLC22A18AS	UCA1
1811	BIRC6-AS2	ZNF197-AS1	FSTL1	PTBP2	UBXN8
1812	BIRC7	ZNF197	NUP54	SCN9A	UBXN7
1813	BIRC8	ZNF195	UNC119B	SEC31B	UBXN6
1814	BISPR	ZNF192P1	UTF1	SLC7A7	UBXN2B
1815	BIVM	ZNF19	LOC440434	ZNF546	UBXN2A
1816	BIVM-ERCC5	ZNF189	ZNF561-AS1	PPP4R2	UBXN11
1817	BLACAT1	ZNF185	POLE2	CHCHD4	UBXN10-AS1
1818	BLACE	ZNF184	OBSCN	GOLGA5	UBXN10
1819	BLCAP	ZNF181	DMTF1	MESDC2	UBXN1
1820	BLID	ZNF180	HIST1H2BF	AGPAT5	UBTFL1
1821	BLK	ZNF177	TAS2R4	RIMS3	UBTF
1822	BLM	ZNF175	HAUS1	FAM149B1	UBTD2
1823	BLMH	ZNF169	SUSD1	EPB41L3	UBTD1
1824	BLNK	ZNF165	HEMGN	UROS	UBR7
1825	BLOC1S1	ZNF160	LOC101927023	GPR161	UBR5-AS1
1826	BLOC1S1-RDH5	ZNF16	ICT1	TDP2	UBR5
1827	BLOC1S2	ZNF157	LINC01226	SUN1	UBR4
1828	BLOC1S3	ZNF155	AKAP10	DENND1B	UBR3
1829	BLOC1S4	ZNF154	MRI1	BCAP31	UBR2
1830	BLOC1S5	ZNF148	WASF3	AIP	UBR1
1831	BLOC1S5-TXNDC5	ZNF146	SLC1A4	SAMSN1	UBQLNL
1832	BLOC1S6	ZNF143	SNHG21	ZNF275	UBQLN4
1833	BLVRA	ZNF142	MIR4639	ACADSB	UBQLN3
1834	BLVRB	ZNF141	EPOR	CALD1	UBQLN2
1835	BLZF1	ZNF140	CDC123	TAP2	UBQLN1
1836	BMF	ZNF14	HIGD1A	SUCLG1	UBP1
1837	BMI1	ZNF138	CIR1	PCNXL2	UBOX5-AS1
1838	BMP1	ZNF137P	PGR	GPR1	UBOX5
1839	BMP15	ZNF136	MIR4419A	KIAA0226	UBN2
1840	BMP2	ZNF135	TSPYL1	EDEM1	UBN1
1841	BMP2K	ZNF134	APOBEC3C	ACSS1	UBLCP1
1842	BMP3	ZNF133	CHAF1B	APOBEC3G	UBL7-AS1
1843	BMP4	ZNF132	SAR1A	MB21D1	UBL7
1844	BMP5	ZNF131	SLC22A25	ADCY7	UBL5
1845	BMP6	ZNF124	ZADH2	IFNGR1	UBL4B
1846	BMP7	ZNF121	TMEM185B	FBXO4	UBL4A
1847	BMP7-AS1	ZNF12	CCDC7	MYO5A	UBL3
1848	BMP8A	ZNF117	LINC01534	HIAT1	UBIAD1
1849	BMP8B	ZNF114	PRC1	LPGAT1	UBFD1
1850	BMPER	ZNF112	CCDC38	DTNBP1	UBE4B
1851	BMPR1A	ZNF107	ZNF213-AS1	MTX2	UBE4A
1852	BMPR1B	ZNF106	PHF11	ZNF431	UBE3D
1853	BMPR1B-AS1	ZNF101	TJP2	NUDT17	UBE3C
1854	BMPR2	ZNF100	PLEKHB2	TBC1D23	UBE3B
1855	BMS1	ZNF10	CCDC112	LOC285740	UBE3A
1856	BMS1P17	ZMYND8	L1TD1	SLC3A2	UBE2Z
1857	BMS1P18	ZMYND19	CAPZA2	MORF4L2	UBE2W
1858	BMS1P20	ZMYND15	UCP1	EHD4	UBE2V2
1859	BMS1P21	ZMYND12	GAPDHS	HYOU1	UBE2V1
1860	BMS1P4	ZMYND11	MYL12B	AOAH	UBE2U
1861	BMS1P5	ZMYND10	CMKLR1	UTP23	UBE2T
1862	BMS1P6	ZMYM6NB	KIAA0226	NRBF2	UBE2S
1863	BMX	ZMYM6	PRR15	WDFY2	UBE2R2
1864	BNC1	ZMYM5	TOR1AIP1	MRPL50	UBE2QL1
1865	BNC2	ZMYM4	SMU1	ATF3	UBE2Q2P2
1866	BNIP1	ZMYM3	FBXO25	MRPS14	UBE2Q2P1
1867	BNIP2	ZMYM2	PURB	POMP	UBE2Q2L
1868	BNIP3	ZMYM1	BST2	SH3TC2	UBE2Q2
1869	BNIP3L	ZMPSTE24	ZNF561	IST1	UBE2Q1-AS1
1870	BNIPL	ZMIZ2	PPIB	NAGK	UBE2Q1
1871	BOD1	ZMIZ1-AS1	PDLIM1	ZNF451	UBE2O
1872	BOD1L1	ZMIZ1	ADAR	AP1S3	UBE2NL
1873	BOD1L2	ZMAT5	OLFML1	ALOX15P1	UBE2N
1874	BOK	ZMAT4	SPCS2	ANKRD44-IT1	UBE2MP1
1875	BOK-AS1	ZMAT3	PRDX4	LRRC37BP1	UBE2M
1876	BOLA1	ZMAT2	ZBTB34	ORMDL2	UBE2L6
1877	BOLA2	ZMAT1	LOC102467147	MORF4L1	UBE2L3
1878	BOLA2B	ZKSCAN8	DOCK9-AS1	MARCKSL1	UBE2K
1879	BOLA3	ZKSCAN7	ZRSR2	FAM172A	UBE2J2
1880	BOLA3-AS1	ZKSCAN5	FKBPL	ACOX2	UBE2J1
1881	BOLL	ZKSCAN4	DRD4	SETX	UBE2I
1882	BOP1	ZKSCAN3	RPS3A	PROSER1	UBE2H
1883	BORA	ZKSCAN2	KDM5B	LMBRD2	UBE2G2
1884	BPESC1	ZKSCAN1	BTN3A3	RPL6	UBE2G1
1885	BPGM	ZIM3	AXL	TIMM10	UBE2F-SCLY
1886	BPHL	ZIM2-AS1	MLXIP	ADAM28	UBE2F
1887	BPI	ZIM2	DMXL1	AURKA	UBE2E4P
1888	BPIFA1	ZIC5	AKR1B15	FAM46C	UBE2E3
1889	BPIFA2	ZIC4	LOC100507389	CANT1	UBE2E2
1890	BPIFA3	ZIC3	COG3	RPS6KB1	UBE2E1-AS1
1891	BPIFA4P	ZIC2	ZNRD1	C1orf116	UBE2E1
1892	BPIFB1	ZIC1	PROSER2	SPDYE1	UBE2DNL
1893	BPIFB2	ZHX3	SPG11	LYSMD3	UBE2D4
1894	BPIFB3	ZHX2	PAF1	WDR19	UBE2D3
1895	BPIFB4	ZHX1-C8orf76	PHF23	SFXN1	UBE2D2
1896	BPIFB6	ZHX1	TM9SF3	MED26	UBE2D1
1897	BPIFC	ZGRF1	RHOG	MUC6	UBE2C
1898	BPNT1	ZGPAT	SNORD27	CCDC136	UBE2B
1899	BPTF	ZGLP1	TTC7B	CEP97	UBE2A
1900	BPY2	ZG16B	IFIT2	SLC19A2	UBD
1901	BPY2B	ZG16	LINC00847	TNFSF13B	UBC
1902	BPY2C	ZFYVE9	TMBIM6	SLU7	UBB
1903	BRAF	ZFYVE28	MIR6736	ZNF354C	UBASH3B
1904	BRAP	ZFYVE27	WHSC1L1	IGBP1	UBASH3A
1905	BRAT1	ZFYVE26	IGSF6	C5orf56	UBAP2L
1906	BRCA1	ZFYVE21	MIR191	ZCCHC3	UBAP2
1907	BRCAT107	ZFYVE19	GALE	MED13L	UBAP1L
1908	BRCAT54	ZFYVE16	RHBDD1	PPHLN1	UBAP1
1909	BRCC3	ZFYVE1	SKA2	MRPL16	UBALD2
1910	BRD1	ZFY	IDH2	VDR	UBALD1
1911	BRD2	ZFX-AS1	FAM168A	GMPPB	UBAC2-AS1
1912	BRD3	ZFX	PLSCR1	SMA4	UBAC2
1913	BRD4	ZFR2	MIR1273G	EEF1G	UBAC1
1914	BRD7	ZFR	CYSLTR1	NCOA5	UBA7
1915	BRD7P3	ZFPM2-AS1	2022-09-05	AIFM1	UBA6-AS1
1916	BRD8	ZFPM2	MIR5000	SERPINE1	UBA6
1917	BRD9	ZFPM1	MIR4460	SP110	UBA52
1918	BRDT	ZFPL1	CNOT6L	ZNF382	UBA5
1919	BRDTP1	ZFP92	EIF2B2	SNRPB	UBA3
1920	BRE	ZFP91-CNTF	LMBRD1	SLC16A14	UBA2
1921	BRE-AS1	ZFP91	NR2C1	KCNH8	UBA1
1922	BREA2	ZFP90	TRIM44	SERTAD2	UAP1L1
1923	BRF1	ZFP82	TP73	DTX2	UAP1
1924	BRF2	ZFP69B	VSIG2	CCNE1	UACA
1925	BRI3	ZFP69	CCDC186	PDE6C	U2SURP
1926	BRI3BP	ZFP64	PISD	LOC100506801	U2AF2
1927	BRICD5	ZFP62	DPY19L4	CEP89	U2AF1L4
1928	BRINP1	ZFP57	PF4V1	SYNPO2	U2AF1
1929	BRINP2	ZFP42	LINC00861	CENPC	TYW5
1930	BRINP3	ZFP41	TIMELESS	QSOX2	TYW3
1931	BRIP1	ZFP37	UPF1	ANGPTL1	TYW1B
1932	BRIX1	ZFP36L2	LOC729930	SDCCAG3	TYW1
1933	BRK1	ZFP36L1	SMAD6	SPTLC2	TYSND1
1934	BRMS1	ZFP36	TBL2	SPCS3	TYRP1
1935	BRMS1L	ZFP30	CD300LF	KDM6A	TYROBP
1936	BROX	ZFP28	ADPRH	WRB	TYRO3P
1937	BRPF1	ZFP2	NEFH	KCTD7	TYRO3
1938	BRPF3	ZFP14	CDK14	B4GALT5	TYR
1939	BRS3	ZFP1	LRRC4	RTF1	TYMSOS
1940	BRSK1	ZFHX4-AS1	SSPN	FGD4	TYMS
1941	BRSK2	ZFHX4	TNFAIP3	VPS13B	TYMP
1942	BRWD1	ZFHX3	SNORA7B	AMFR	TYK2
1943	BRWD1-AS1	ZFHX2	ZNF605	CLDND1	TXNRD3NB
1944	BRWD1-IT2	ZFAT-AS1	SRP72	DNASE1L1	TXNRD3
1945	BRWD3	ZFAT	IL1R2	ZNF808	TXNRD2
1946	BSCL2	ZFAS1	2022-09-06	TMEM126B	TXNRD1
1947	BSDC1	ZFAND5	MIR548AK	CHCHD1	TXNL4B
1948	BSG	ZFAND4	ZNF354A	RBSN	TXNL4A
1949	BSN	ZFAND3	ZRANB2-AS1	WASF3	TXNL1
1950	BSN-AS2	ZFAND2B	DPH3P1	STRADB	TXNIP
1951	BSND	ZFAND2A	CCR5	COG3	TXNDC9
1952	BSPH1	ZFAND1	GSPT1	PLA2G4B	TXNDC8
1953	BSPRY	ZER1	IWS1	DDX19B	TXNDC5
1954	BST1	ZEB2-AS1	CRACR2A	S1PR3	TXNDC2
1955	BST2	ZEB2	C2orf73	IL1R1	TXNDC17
1956	BSX	ZEB1-AS1	PARG	ZMAT1	TXNDC16
1957	BTAF1	ZEB1	RPS5	THCAT158	TXNDC15
1958	BTBD1	ZDHHC9	PDE10A	MED4	TXNDC12-AS1
1959	BTBD10	ZDHHC8P1	WFS1	NDUFA10	TXNDC12
1960	BTBD11	ZDHHC8	XXYLT1	ZNF540	TXNDC11
1961	BTBD16	ZDHHC7	SNORA24	HMGN4	TXN2
1962	BTBD17	ZDHHC6	C14orf39	RALGPS2	TXN
1963	BTBD18	ZDHHC4	NOTCH4	UBXN4	TXLNGY
1964	BTBD19	ZDHHC3	NFKB1	NDUFAF1	TXLNG
1965	BTBD2	ZDHHC24	PRR11	IFT80	TXLNB
1966	BTBD3	ZDHHC23	MIR4260	HEG1	TXLNA
1967	BTBD6	ZDHHC22	MIR548B	GPATCH3	TXK
1968	BTBD7	ZDHHC21	MIR4747	LGALS9	TWSG1
1969	BTBD8	ZDHHC20	PNISR	ZBTB6	TWISTNB
1970	BTBD9	ZDHHC2	RPP25	SEC13	TWIST2
1971	BTC	ZDHHC19	SQRDL	ASXL1	TWIST1
1972	BTD	ZDHHC18	RPL7L1	ZNF542P	TWF2
1973	BTF3	ZDHHC17	C1QL1	C6orf89	TWF1
1974	BTF3L4	ZDHHC16	PPP1R15A	THBD	TVP23C-CDRT4
1975	BTF3P11	ZDHHC15	HLA-DPB1	UBA3	TVP23C
1976	BTG1	ZDHHC14	LMAN2L	SENP5	TVP23B
1977	BTG2	ZDHHC13	COL4A2	MAP4K4	TVP23A
1978	BTG3	ZDHHC12	RBSN	TFPI	TUT1
1979	BTG4	ZDHHC11	TMSB15A	LOC102723766	TUSC8
1980	BTK	ZDHHC1	TRANK1	ZNF445	TUSC7
1981	BTLA	ZDBF2	CYB5RL	JUP	TUSC5
1982	BTN1A1	ZCWPW2	LINC01125	SERINC4	TUSC3
1983	BTN2A1	ZCWPW1	CLEC6A	C11orf57	TUSC2
1984	BTN2A2	ZCRB1	FLJ16779	ZNF555	TUSC1
1985	BTN2A3P	ZCCHC8	NUFIP2	GNPDA1	TUNAR
1986	BTN3A1	ZCCHC7	BANF1	CEP83	TULP4
1987	BTN3A2	ZCCHC6	TBL1XR1	RPS8	TULP3
1988	BTN3A3	ZCCHC5	VRK1	RAP1GDS1	TULP2
1989	BTNL10	ZCCHC4	PTTG1IP	SPAG8	TULP1
1990	BTNL2	ZCCHC3	MRPL49	GSK3A	TUG1
1991	BTNL3	ZCCHC24	TRMT10B	UBE2Q1	TUFT1
1992	BTNL8	ZCCHC2	GRM6	PCBP1	TUFM
1993	BTNL9	ZCCHC18	HMGCL	PHB	TUBGCP6
1994	BTRC	ZCCHC16	UBE2N	UBAC2	TUBGCP5
1995	BUB1	ZCCHC14	HAVCR2	KIAA1683	TUBGCP4
1996	BUB1B	ZCCHC13	LINC01206	TNS1	TUBGCP3
1997	BUB3	ZCCHC12	ALG14	ZNF609	TUBGCP2
1998	BUD13	ZCCHC11	RHOA	FAM168A	TUBG2
1999	BUD31	ZCCHC10	LOC100379224	HM13	TUBG1
[truncated: 24,365 more rows]
