# Supplementary material for: Identification of dynamic gene expression profiles during sequential vaccination with ChAdOx1/BNT162b2 using machine learning methods
Source: Front Microbiol. 2023 Mar 17;14:1138674. doi: 10.3389/fmicb.2023.1138674 (PMC10063797; doi:10.3389/fmicb.2023.1138674)
Supplement: SUPPLEMENTARY TABLE S2 — Performance of IFS with different classification algorithms. [file Table_2.XLSX]

## Sheet: Lasso feature list
Classification algorithm	Number of features	ACC	MCC	Weighted F1
Decision tree	10	0.546584	0.446112	0.543367
Decision tree	20	0.614907	0.530456	0.61356
Decision tree	30	0.559006	0.462129	0.556871
Decision tree	40	0.670807	0.598337	0.668359
Decision tree	50	0.63354	0.547967	0.62879
Decision tree	60	0.689441	0.61936	0.689511
Decision tree	70	0.614907	0.527542	0.616108
Decision tree	80	0.68323	0.611084	0.684941
Decision tree	90	0.68323	0.610631	0.684296
Decision tree	100	0.689441	0.618879	0.689795
Decision tree	110	0.583851	0.492705	0.589271
Decision tree	120	0.621118	0.535351	0.624061
Decision tree	130	0.596273	0.505828	0.598133
Decision tree	140	0.664596	0.588482	0.666188
Decision tree	150	0.590062	0.498763	0.590498
Decision tree	160	0.664596	0.590228	0.664468
Decision tree	170	0.590062	0.499535	0.592852
Decision tree	180	0.664596	0.588681	0.666688
Decision tree	190	0.521739	0.41792	0.52162
Decision tree	200	0.614907	0.531256	0.617577
Decision tree	210	0.614907	0.530263	0.622625
Decision tree	220	0.583851	0.490392	0.583427
Decision tree	230	0.590062	0.497761	0.595196
Decision tree	240	0.627329	0.540757	0.625527
Decision tree	250	0.720497	0.659649	0.727464
Decision tree	260	0.639752	0.560322	0.64388
Decision tree	270	0.602484	0.511969	0.605328
Decision tree	280	0.590062	0.495426	0.588418
Decision tree	290	0.695652	0.627422	0.702776
Decision tree	300	0.639752	0.561675	0.641622
Decision tree	310	0.590062	0.496581	0.590827
Decision tree	320	0.670807	0.593981	0.669601
Decision tree	330	0.708075	0.641342	0.711271
Decision tree	340	0.639752	0.564071	0.647718
Decision tree	350	0.639752	0.563071	0.648943
Decision tree	360	0.63354	0.552296	0.639054
Decision tree	370	0.708075	0.641796	0.709097
Decision tree	380	0.732919	0.673457	0.734301
Decision tree	390	0.73913	0.678733	0.736201
Decision tree	400	0.695652	0.624536	0.695728
Decision tree	410	0.652174	0.577239	0.657939
Decision tree	420	0.645963	0.564712	0.647242
Decision tree	430	0.677019	0.605965	0.681328
Decision tree	440	0.708075	0.642146	0.709484
Decision tree	450	0.732919	0.674426	0.730607
Decision tree	460	0.602484	0.51968	0.603063
Decision tree	470	0.689441	0.618067	0.680204
Decision tree	480	0.639752	0.56338	0.641208
Decision tree	490	0.621118	0.536051	0.623291
Decision tree	500	0.652174	0.577589	0.653124
Decision tree	510	0.677019	0.605591	0.68041
Decision tree	520	0.664596	0.59176	0.668777
Decision tree	530	0.652174	0.573884	0.654468
Decision tree	540	0.670807	0.601399	0.678502
Decision tree	550	0.621118	0.541753	0.624045
Decision tree	560	0.689441	0.621638	0.691952
Decision tree	570	0.639752	0.558882	0.644632
Decision tree	580	0.708075	0.643323	0.712329
Decision tree	590	0.689441	0.622628	0.691157
Decision tree	600	0.689441	0.618417	0.69062
Decision tree	610	0.621118	0.535271	0.620193
Decision tree	620	0.658385	0.57808	0.660647
Decision tree	630	0.720497	0.657971	0.717244
Decision tree	640	0.708075	0.641666	0.708625
Decision tree	650	0.677019	0.606057	0.679064
Decision tree	660	0.652174	0.572673	0.65715
Decision tree	670	0.658385	0.582969	0.656338
Decision tree	680	0.701863	0.633785	0.703297
Decision tree	690	0.664596	0.589714	0.670435
Decision tree	700	0.670807	0.593205	0.66809
Decision tree	710	0.695652	0.630029	0.704693
Decision tree	720	0.652174	0.575933	0.652707
Decision tree	730	0.732919	0.670791	0.732193
Decision tree	740	0.645963	0.564877	0.650155
Decision tree	750	0.73913	0.679404	0.73857
Decision tree	760	0.695652	0.626214	0.694857
Decision tree	770	0.658385	0.583067	0.66365
Decision tree	780	0.695652	0.624313	0.694401
Decision tree	790	0.677019	0.604188	0.677471
Decision tree	800	0.720497	0.657434	0.724841
Decision tree	810	0.614907	0.525981	0.616039
Decision tree	820	0.695652	0.62792	0.70267
Decision tree	830	0.63354	0.553839	0.634537
Decision tree	840	0.68323	0.613117	0.684165
Decision tree	850	0.708075	0.645641	0.706783
Decision tree	860	0.658385	0.578537	0.653718
Decision tree	870	0.664596	0.585916	0.659931
Decision tree	880	0.677019	0.60693	0.682191
Decision tree	890	0.708075	0.639282	0.703231
Decision tree	900	0.645963	0.564476	0.644917
Decision tree	910	0.68323	0.613554	0.689427
Decision tree	920	0.677019	0.604236	0.675285
Decision tree	930	0.689441	0.618901	0.691081
Decision tree	940	0.708075	0.643665	0.710971
Decision tree	950	0.782609	0.739135	0.779189
Decision tree	960	0.714286	0.652039	0.716214
Decision tree	970	0.720497	0.660257	0.725373
Decision tree	980	0.714286	0.649484	0.717198
Decision tree	990	0.757764	0.7026	0.757608
Decision tree	1000	0.714286	0.650256	0.711326
Decision tree	1010	0.751553	0.696235	0.750895
Decision tree	1020	0.801242	0.756594	0.80301
Decision tree	1030	0.664596	0.592664	0.66118
Decision tree	1040	0.708075	0.6447	0.708148
Decision tree	1050	0.708075	0.643378	0.708448
Decision tree	1060	0.732919	0.675807	0.728627
Decision tree	1070	0.745342	0.688706	0.740461
Decision tree	1080	0.720497	0.65581	0.7222
Decision tree	1090	0.714286	0.650576	0.715747
Decision tree	1100	0.664596	0.589303	0.667616
Decision tree	1110	0.732919	0.671386	0.734304
Decision tree	1120	0.63354	0.556307	0.624059
Decision tree	1130	0.745342	0.689956	0.748651
Decision tree	1140	0.745342	0.693321	0.742403
Decision tree	1150	0.78882	0.740909	0.788308
Decision tree	1160	0.757764	0.705272	0.764037
Decision tree	1170	0.732919	0.674749	0.737687
Decision tree	1180	0.745342	0.688219	0.746469
Decision tree	1190	0.732919	0.671954	0.732695
Decision tree	1200	0.751553	0.696079	0.751569
Decision tree	1210	0.726708	0.66265	0.725957
Decision tree	1220	0.68323	0.61613	0.687002
Decision tree	1230	0.695652	0.63194	0.702926
Decision tree	1240	0.726708	0.668584	0.727821
Decision tree	1250	0.652174	0.578491	0.652999
Decision tree	1260	0.689441	0.619548	0.691565
Decision tree	1270	0.708075	0.643602	0.710707
Decision tree	1280	0.714286	0.650728	0.716059
Decision tree	1290	0.726708	0.662374	0.72528
Decision tree	1300	0.720497	0.657897	0.723773
Decision tree	1310	0.732919	0.673041	0.733816
Decision tree	1320	0.695652	0.632426	0.693937
Decision tree	1330	0.664596	0.593432	0.670716
Decision tree	1340	0.701863	0.635091	0.700712
Decision tree	1350	0.658385	0.583542	0.656951
Decision tree	1360	0.745342	0.688501	0.747842
Decision tree	1370	0.726708	0.666579	0.728139
Decision tree	1380	0.73913	0.681576	0.739684
Decision tree	1390	0.658385	0.580327	0.658969
Decision tree	1400	0.701863	0.63522	0.701085
Decision tree	1410	0.695652	0.627944	0.695169
Decision tree	1420	0.670807	0.60136	0.670245
Decision tree	1430	0.664596	0.588825	0.666758
Decision tree	1440	0.732919	0.673006	0.735258
Decision tree	1450	0.68323	0.613101	0.68769
Decision tree	1460	0.714286	0.647118	0.709244
Decision tree	1470	0.782609	0.733529	0.786071
Decision tree	1480	0.770186	0.719056	0.773381
Decision tree	1490	0.732919	0.673443	0.728833
Decision tree	1500	0.701863	0.634737	0.703857
Decision tree	1510	0.677019	0.60707	0.680312
Decision tree	1520	0.726708	0.666809	0.73111
Decision tree	1530	0.664596	0.588382	0.666596
Decision tree	1540	0.720497	0.656169	0.718659
Decision tree	1550	0.745342	0.687587	0.742669
Decision tree	1560	0.770186	0.718689	0.770145
Decision tree	1570	0.751553	0.693956	0.748348
Decision tree	1580	0.695652	0.627802	0.697994
Decision tree	1590	0.639752	0.562042	0.64311
Decision tree	1600	0.751553	0.696175	0.75527
Decision tree	1610	0.726708	0.664703	0.730496
Decision tree	1620	0.745342	0.687494	0.748408
Decision tree	1630	0.695652	0.626516	0.693886
Decision tree	1640	0.73913	0.67839	0.739258
Decision tree	1650	0.776398	0.726664	0.777122
Decision tree	1660	0.751553	0.694439	0.751229
Decision tree	1670	0.720497	0.65925	0.718869
Decision tree	1680	0.720497	0.66025	0.718791
Decision tree	1690	0.726708	0.666686	0.727011
Decision tree	1700	0.695652	0.626676	0.696234
Decision tree	1710	0.770186	0.720292	0.771445
Decision tree	1720	0.751553	0.696216	0.75294
Decision tree	1730	0.73913	0.68024	0.738958
Decision tree	1740	0.782609	0.733684	0.784559
Decision tree	1750	0.757764	0.703532	0.759126
Decision tree	1760	0.695652	0.627777	0.69568
Decision tree	1770	0.720497	0.657254	0.719467
Decision tree	1780	0.757764	0.70245	0.758673
Decision tree	1790	0.78882	0.740823	0.789686
Decision tree	1800	0.68323	0.610937	0.680376
Decision tree	1810	0.73913	0.679976	0.740135
Decision tree	1820	0.720497	0.657753	0.720124
Decision tree	1830	0.726708	0.664511	0.724267
Decision tree	1840	0.732919	0.672382	0.734672
Decision tree	1850	0.677019	0.604023	0.680366
Decision tree	1860	0.701863	0.635221	0.705336
Decision tree	1870	0.73913	0.682474	0.745528
Decision tree	1880	0.701863	0.63212	0.697565
Decision tree	1890	0.689441	0.623771	0.686987
Decision tree	1900	0.68323	0.611106	0.68063
Decision tree	1910	0.763975	0.709767	0.764318
Decision tree	1920	0.726708	0.663255	0.72443
Decision tree	1930	0.720497	0.661228	0.716802
Decision tree	1940	0.720497	0.656088	0.721548
Decision tree	1950	0.770186	0.716973	0.770759
Decision tree	1960	0.639752	0.560249	0.642763
Decision tree	1970	0.73913	0.683281	0.739925
Decision tree	1980	0.68323	0.614648	0.686113
Decision tree	1990	0.677019	0.604413	0.677114
Decision tree	2000	0.751553	0.696685	0.755169
Decision tree	2010	0.708075	0.639938	0.707899
Decision tree	2020	0.701863	0.63527	0.705973
Decision tree	2030	0.708075	0.643142	0.709375
Decision tree	2040	0.708075	0.643689	0.7062
Decision tree	2050	0.73913	0.679132	0.742168
Decision tree	2060	0.726708	0.66649	0.729732
Decision tree	2070	0.720497	0.656469	0.719655
Decision tree	2080	0.726708	0.665418	0.727561
Decision tree	2090	0.720497	0.660513	0.718324
Decision tree	2100	0.708075	0.639423	0.706884
Decision tree	2110	0.714286	0.649548	0.713767
Decision tree	2120	0.708075	0.644767	0.704611
Decision tree	2130	0.745342	0.687015	0.745523
Decision tree	2140	0.689441	0.617675	0.688948
Decision tree	2150	0.701863	0.633825	0.7041
Decision tree	2160	0.720497	0.657959	0.722266
Decision tree	2170	0.720497	0.656751	0.718797
Decision tree	2180	0.726708	0.663176	0.726595
Decision tree	2190	0.708075	0.646523	0.704313
Decision tree	2200	0.757764	0.70264	0.756648
Decision tree	2210	0.708075	0.6415	0.709379
Decision tree	2220	0.701863	0.634207	0.699733
Decision tree	2230	0.732919	0.675755	0.729119
Decision tree	2240	0.73913	0.681183	0.738884
Decision tree	2250	0.708075	0.644562	0.707789
Decision tree	2260	0.701863	0.635772	0.697817
Decision tree	2270	0.770186	0.718985	0.769447
Decision tree	2280	0.751553	0.696843	0.751583
Decision tree	2290	0.78882	0.742643	0.789956
Decision tree	2300	0.732919	0.672459	0.73603
Decision tree	2310	0.726708	0.666643	0.725671
Decision tree	2320	0.78882	0.742087	0.791601
Decision tree	2330	0.732919	0.678447	0.724355
Decision tree	2340	0.695652	0.626983	0.697017
Decision tree	2350	0.726708	0.663128	0.726114
Decision tree	2360	0.776398	0.723248	0.775625
Decision tree	2370	0.745342	0.689697	0.7453
Decision tree	2380	0.701863	0.633777	0.706178
Decision tree	2390	0.751553	0.69579	0.753601
Decision tree	2400	0.726708	0.66603	0.72895
Decision tree	2410	0.782609	0.731784	0.782141
Decision tree	2420	0.73913	0.680149	0.73652
Decision tree	2430	0.726708	0.665576	0.721449
Decision tree	2440	0.745342	0.688543	0.740598
Decision tree	2450	0.714286	0.650234	0.710452
Decision tree	2460	0.732919	0.673444	0.728131
Decision tree	2470	0.726708	0.665915	0.725616
Decision tree	2480	0.732919	0.669804	0.731305
Decision tree	2490	0.708075	0.646038	0.710628
Decision tree	2500	0.745342	0.686795	0.743137
Decision tree	2510	0.714286	0.65007	0.715216
Decision tree	2520	0.701863	0.633555	0.7051
Decision tree	2530	0.708075	0.639799	0.708133
Decision tree	2540	0.689441	0.620087	0.692753
Decision tree	2550	0.695652	0.624798	0.695976
Decision tree	2560	0.73913	0.67843	0.73749
Decision tree	2570	0.751553	0.694695	0.751156
Decision tree	2580	0.73913	0.681561	0.737892
Decision tree	2590	0.763975	0.712029	0.769135
Decision tree	2600	0.714286	0.649734	0.711597
Decision tree	2610	0.708075	0.642847	0.711244
Decision tree	2620	0.720497	0.658085	0.725029
Decision tree	2630	0.745342	0.688971	0.741541
Decision tree	2640	0.732919	0.671675	0.725345
Decision tree	2650	0.708075	0.642578	0.703344
Decision tree	2660	0.714286	0.651407	0.711036
Decision tree	2670	0.720497	0.657859	0.724565
Decision tree	2680	0.677019	0.605919	0.678475
Decision tree	2690	0.695652	0.626877	0.697841
Decision tree	2700	0.745342	0.689138	0.740443
Decision tree	2710	0.701863	0.636605	0.689423
Decision tree	2720	0.73913	0.681827	0.744289
Decision tree	2730	0.677019	0.605846	0.673951
Decision tree	2740	0.732919	0.67189	0.730439
Decision tree	2750	0.751553	0.695888	0.752849
Decision tree	2760	0.720497	0.657401	0.716964
Decision tree	2770	0.763975	0.712556	0.760901
Decision tree	2780	0.745342	0.688433	0.743294
Decision tree	2790	0.720497	0.656424	0.717394
Decision tree	2800	0.695652	0.626749	0.690324
Decision tree	2810	0.763975	0.713638	0.767287
Decision tree	2820	0.726708	0.663863	0.726847
Decision tree	2830	0.776398	0.724981	0.77528
Decision tree	2840	0.720497	0.658085	0.721587
Decision tree	2850	0.807453	0.764963	0.808497
Decision tree	2860	0.73913	0.68074	0.740059
Decision tree	2870	0.776398	0.72706	0.780674
Decision tree	2880	0.770186	0.719458	0.776111
Decision tree	2890	0.714286	0.649721	0.717488
Decision tree	2900	0.751553	0.693746	0.753173
Decision tree	2910	0.714286	0.64899	0.71327
Decision tree	2920	0.801242	0.756728	0.801126
Decision tree	2930	0.695652	0.626877	0.700826
Decision tree	2940	0.726708	0.664053	0.730161
Decision tree	2950	0.726708	0.669926	0.719181
Decision tree	2960	0.720497	0.657291	0.720261
Decision tree	2970	0.677019	0.601406	0.674071
Decision tree	2980	0.645963	0.567057	0.648642
Decision tree	2990	0.695652	0.627363	0.695464
Decision tree	3000	0.720497	0.658997	0.726007
Decision tree	3010	0.695652	0.628966	0.699666
Decision tree	3020	0.652174	0.575088	0.650777
Decision tree	3030	0.695652	0.6244	0.690814
Decision tree	3040	0.745342	0.687843	0.750087
Decision tree	3050	0.701863	0.634042	0.702054
Decision tree	3060	0.726708	0.66439	0.728946
Decision tree	3070	0.726708	0.664122	0.727991
Decision tree	3080	0.714286	0.64777	0.71549
Decision tree	3090	0.68323	0.609961	0.683446
Decision tree	3100	0.689441	0.618328	0.690904
Decision tree	3110	0.726708	0.662914	0.730429
Decision tree	3120	0.714286	0.651071	0.715681
Decision tree	3130	0.658385	0.579813	0.662441
Decision tree	3140	0.763975	0.708808	0.763324
Decision tree	3150	0.677019	0.602825	0.676318
Decision tree	3160	0.714286	0.650434	0.715377
Decision tree	3170	0.677019	0.605225	0.679258
Decision tree	3180	0.670807	0.597856	0.672026
Decision tree	3190	0.701863	0.637612	0.704097
Decision tree	3200	0.701863	0.634009	0.703962
Decision tree	3210	0.720497	0.657044	0.715881
Decision tree	3220	0.689441	0.617532	0.687803
Decision tree	3230	0.714286	0.648969	0.713815
Decision tree	3240	0.689441	0.619087	0.692684
Decision tree	3250	0.73913	0.680158	0.739026
Decision tree	3260	0.68323	0.612194	0.687632
Decision tree	3270	0.745342	0.685699	0.746679
Decision tree	3280	0.701863	0.637452	0.705019
Decision tree	3290	0.701863	0.635802	0.707839
Decision tree	3300	0.751553	0.693794	0.75318
Decision tree	3310	0.720497	0.655982	0.722335
Decision tree	3320	0.732919	0.670744	0.733807
Decision tree	3330	0.73913	0.67985	0.739145
Decision tree	3340	0.695652	0.628263	0.702621
Decision tree	3350	0.757764	0.704444	0.758159
Decision tree	3360	0.68323	0.611933	0.687773
Decision tree	3370	0.68323	0.612577	0.687331
Decision tree	3380	0.720497	0.659664	0.722663
Decision tree	3390	0.677019	0.606161	0.680364
Decision tree	3400	0.701863	0.634752	0.703153
Decision tree	3410	0.689441	0.620575	0.690918
Decision tree	3420	0.757764	0.703294	0.757661
Decision tree	3430	0.770186	0.719464	0.768413
Decision tree	3440	0.658385	0.578724	0.658429
Decision tree	3450	0.689441	0.619846	0.693346
Decision tree	3460	0.645963	0.561715	0.638159
Decision tree	3470	0.726708	0.664872	0.728647
Decision tree	3480	0.677019	0.606001	0.678809
Decision tree	3490	0.68323	0.613418	0.689714
Decision tree	3500	0.763975	0.712068	0.759619
Decision tree	3510	0.720497	0.658485	0.722413
Decision tree	3520	0.745342	0.687247	0.743799
Decision tree	3530	0.689441	0.618437	0.686252
Decision tree	3540	0.664596	0.586305	0.666684
Decision tree	3550	0.652174	0.573417	0.65736
Decision tree	3560	0.677019	0.606401	0.683175
Decision tree	3570	0.670807	0.597492	0.669993
Decision tree	3580	0.695652	0.627919	0.696637
Decision tree	3590	0.701863	0.635186	0.700355
Decision tree	3600	0.720497	0.655015	0.720556
Decision tree	3610	0.689441	0.620568	0.695119
Decision tree	3620	0.708075	0.640687	0.709808
Decision tree	3630	0.701863	0.636027	0.703965
Decision tree	3640	0.670807	0.596133	0.671681
Decision tree	3650	0.68323	0.613501	0.685321
Decision tree	3660	0.708075	0.642696	0.705655
Decision tree	3670	0.701863	0.634575	0.705957
Decision tree	3680	0.677019	0.605029	0.670289
Decision tree	3690	0.73913	0.680359	0.743238
Decision tree	3700	0.670807	0.596985	0.669485
Decision tree	3710	0.677019	0.600738	0.673836
Decision tree	3720	0.708075	0.640818	0.707708
Decision tree	3730	0.658385	0.581252	0.664978
Decision tree	3740	0.720497	0.659783	0.721198
Decision tree	3750	0.63354	0.553665	0.637654
Decision tree	3760	0.720497	0.659987	0.727577
Decision tree	3770	0.714286	0.651007	0.71166
Decision tree	3780	0.695652	0.624966	0.692738
Decision tree	3790	0.701863	0.633254	0.702896
Decision tree	3800	0.714286	0.647646	0.713252
Decision tree	3810	0.670807	0.598459	0.669199
Decision tree	3820	0.677019	0.601847	0.675181
Decision tree	3830	0.68323	0.612663	0.681327
Decision tree	3840	0.701863	0.633368	0.702513
Decision tree	3850	0.689441	0.622034	0.686839
Decision tree	3860	0.701863	0.632956	0.697656
Decision tree	3870	0.732919	0.673608	0.736835
Decision tree	3880	0.658385	0.578544	0.658886
Decision tree	3890	0.726708	0.664156	0.723248
Decision tree	3900	0.670807	0.595456	0.675053
Decision tree	3910	0.695652	0.625232	0.694495
Decision tree	3920	0.708075	0.642126	0.711545
Decision tree	3930	0.689441	0.618252	0.689818
Decision tree	3940	0.658385	0.584843	0.667066
Decision tree	3950	0.714286	0.650437	0.717559
Decision tree	3960	0.714286	0.647246	0.710836
Decision tree	3970	0.720497	0.65598	0.722165
Decision tree	3980	0.701863	0.633657	0.701876
Decision tree	3990	0.689441	0.618735	0.690859
Decision tree	4000	0.645963	0.568629	0.649094
Decision tree	4010	0.664596	0.587496	0.661966
Decision tree	4020	0.695652	0.62509	0.697588
Decision tree	4030	0.701863	0.634933	0.704915
Decision tree	4040	0.652174	0.571063	0.646771
Decision tree	4050	0.68323	0.610642	0.686369
Decision tree	4060	0.745342	0.686295	0.739613
Decision tree	4070	0.68323	0.610361	0.682082
Decision tree	4080	0.726708	0.665836	0.727614
Decision tree	4090	0.670807	0.594943	0.664392
Decision tree	4100	0.645963	0.566514	0.652768
Decision tree	4110	0.68323	0.609595	0.678808
Decision tree	4120	0.677019	0.602502	0.675468
Decision tree	4130	0.701863	0.634621	0.703726
Decision tree	4140	0.652174	0.569748	0.652208
Decision tree	4150	0.670807	0.596229	0.675502
Decision tree	4160	0.732919	0.672181	0.729954
Decision tree	4170	0.677019	0.606511	0.68212
Decision tree	4180	0.78882	0.740641	0.786434
Decision tree	4190	0.695652	0.626879	0.692633
Decision tree	4200	0.677019	0.603532	0.679708
Decision tree	4210	0.695652	0.630616	0.698797
Decision tree	4220	0.689441	0.619971	0.688461
Decision tree	4230	0.720497	0.656137	0.720746
Decision tree	4240	0.732919	0.675344	0.737477
Decision tree	4250	0.695652	0.627262	0.697004
Decision tree	4260	0.670807	0.596646	0.673105
Decision tree	4270	0.720497	0.658128	0.722847
Decision tree	4280	0.664596	0.588503	0.66997
Decision tree	4290	0.689441	0.620671	0.688319
Decision tree	4300	0.708075	0.642293	0.710685
Decision tree	4310	0.732919	0.672479	0.73472
Decision tree	4320	0.757764	0.703231	0.754903
Decision tree	4330	0.708075	0.64205	0.711075
Decision tree	4340	0.689441	0.619875	0.691357
Decision tree	4350	0.701863	0.634061	0.703138
Decision tree	4360	0.695652	0.628335	0.70024
Decision tree	4370	0.751553	0.693117	0.748958
Decision tree	4380	0.664596	0.589116	0.669012
Decision tree	4390	0.714286	0.648627	0.715836
Decision tree	4400	0.695652	0.627025	0.698516
Decision tree	4410	0.658385	0.580383	0.659982
Decision tree	4420	0.708075	0.642811	0.710911
Decision tree	4430	0.652174	0.57205	0.651125
Decision tree	4440	0.701863	0.634737	0.701789
Decision tree	4450	0.689441	0.620991	0.69208
Decision tree	4460	0.714286	0.651213	0.713108
Decision tree	4470	0.720497	0.657302	0.721414
Decision tree	4480	0.726708	0.666644	0.732407
Decision tree	4490	0.708075	0.642297	0.70858
Decision tree	4500	0.677019	0.60481	0.679603
Decision tree	4510	0.670807	0.59381	0.671006
Decision tree	4520	0.645963	0.567309	0.647367
Decision tree	4530	0.714286	0.649926	0.714584
Decision tree	4540	0.645963	0.565104	0.649178
Decision tree	4550	0.63354	0.550814	0.635689
Decision tree	4560	0.695652	0.627244	0.6952
Decision tree	4570	0.714286	0.649746	0.718426
Decision tree	4580	0.714286	0.64908	0.717541
Decision tree	4590	0.708075	0.642314	0.707327
Decision tree	4600	0.652174	0.575331	0.655066
Decision tree	4610	0.701863	0.634917	0.704534
Decision tree	4620	0.63354	0.550324	0.634753
Decision tree	4630	0.670807	0.593925	0.665047
Decision tree	4640	0.652174	0.573674	0.653796
Decision tree	4650	0.701863	0.634468	0.703558
Decision tree	4660	0.670807	0.597035	0.66359
Decision tree	4670	0.745342	0.687896	0.74541
Decision tree	4680	0.677019	0.603818	0.680179
Decision tree	4690	0.645963	0.563935	0.643062
Decision tree	4700	0.677019	0.60003	0.672621
Decision tree	4710	0.708075	0.646514	0.712786
Decision tree	4720	0.677019	0.604014	0.679719
Decision tree	4730	0.714286	0.64992	0.715163
Decision tree	4740	0.714286	0.650702	0.717444
Decision tree	4750	0.689441	0.621128	0.695064
Decision tree	4760	0.68323	0.613799	0.685819
Decision tree	4770	0.689441	0.618853	0.68857
Decision tree	4780	0.714286	0.648027	0.71412
Decision tree	4790	0.720497	0.655192	0.719533
Decision tree	4800	0.701863	0.635482	0.705717
Decision tree	4810	0.726708	0.664914	0.728501
Decision tree	4820	0.763975	0.709698	0.764511
Decision tree	4830	0.714286	0.649796	0.715108
Decision tree	4840	0.751553	0.699531	0.757539
Decision tree	4850	0.68323	0.612563	0.679326
Decision tree	4860	0.670807	0.596076	0.672296
Decision tree	4870	0.732919	0.673066	0.734297
Decision tree	4880	0.695652	0.627464	0.699573
Decision tree	4890	0.658385	0.582257	0.663722
Decision tree	4900	0.63354	0.554376	0.639211
Decision tree	4910	0.68323	0.61081	0.685054
Decision tree	4920	0.652174	0.572023	0.647506
Decision tree	4930	0.677019	0.600541	0.673115
Decision tree	4940	0.708075	0.640137	0.707891
Decision tree	4950	0.689441	0.618089	0.687038
Decision tree	4960	0.695652	0.628008	0.69303
Decision tree	4970	0.677019	0.600768	0.675651
Decision tree	4980	0.708075	0.641532	0.710325
Decision tree	4990	0.695652	0.627528	0.699027
Decision tree	5000	0.621118	0.536939	0.628388
Decision tree	5010	0.63354	0.557142	0.634107
Decision tree	5020	0.732919	0.670164	0.732023
Decision tree	5030	0.658385	0.580293	0.659157
Decision tree	5040	0.63354	0.55355	0.63818
Decision tree	5050	0.68323	0.609369	0.681453
Decision tree	5060	0.652174	0.573874	0.653605
Decision tree	5070	0.732919	0.6739	0.73261
Decision tree	5080	0.614907	0.528104	0.614312
Decision tree	5090	0.627329	0.547226	0.627998
Decision tree	5100	0.689441	0.620953	0.689706
Decision tree	5110	0.670807	0.595199	0.670305
Decision tree	5120	0.745342	0.686756	0.74199
Decision tree	5130	0.701863	0.63303	0.702325
Decision tree	5140	0.670807	0.59469	0.673278
Decision tree	5150	0.670807	0.596631	0.676284
Decision tree	5160	0.720497	0.66079	0.727282
Decision tree	5170	0.701863	0.636657	0.707028
Decision tree	5180	0.658385	0.582066	0.660422
Decision tree	5190	0.658385	0.582252	0.660395
Decision tree	5200	0.726708	0.663616	0.720187
Decision tree	5210	0.658385	0.580545	0.660548
Decision tree	5220	0.695652	0.626592	0.69546
Decision tree	5230	0.720497	0.658088	0.720053
Decision tree	5240	0.670807	0.596776	0.672794
Decision tree	5250	0.670807	0.593349	0.670665
Decision tree	5260	0.689441	0.624185	0.693188
Decision tree	5270	0.726708	0.663828	0.726866
Decision tree	5280	0.677019	0.602813	0.678424
Decision tree	5290	0.68323	0.613703	0.686312
Decision tree	5300	0.695652	0.625702	0.691258
Decision tree	5310	0.708075	0.641639	0.706049
Decision tree	5320	0.664596	0.588194	0.666837
Decision tree	5330	0.708075	0.641503	0.710162
Decision tree	5340	0.732919	0.67245	0.732772
Decision tree	5350	0.645963	0.567465	0.651352
Decision tree	5360	0.701863	0.634269	0.706
Decision tree	5370	0.701863	0.634531	0.703006
Decision tree	5380	0.645963	0.566675	0.649138
Decision tree	5390	0.714286	0.6485	0.7147
Decision tree	5400	0.695652	0.625287	0.691097
Decision tree	5410	0.670807	0.592456	0.665843
Decision tree	5420	0.714286	0.652776	0.717466
Decision tree	5430	0.652174	0.573261	0.648952
Decision tree	5440	0.726708	0.663043	0.720602
Decision tree	5450	0.664596	0.588694	0.663393
Decision tree	5460	0.670807	0.59672	0.674187
Decision tree	5470	0.658385	0.580003	0.656597
Decision tree	5480	0.714286	0.648811	0.715198
Decision tree	5490	0.68323	0.612089	0.688142
Decision tree	5500	0.745342	0.687887	0.745756
Decision tree	5510	0.63354	0.554542	0.64305
Decision tree	5520	0.695652	0.625413	0.692355
Decision tree	5530	0.73913	0.679801	0.738769
Decision tree	5540	0.658385	0.580557	0.65209
Decision tree	5550	0.757764	0.702454	0.751842
Decision tree	5560	0.726708	0.664421	0.725317
Decision tree	5570	0.770186	0.719443	0.772097
Decision tree	5580	0.720497	0.656803	0.722553
Decision tree	5590	0.720497	0.657616	0.723455
Decision tree	5600	0.664596	0.586992	0.6632
Decision tree	5610	0.708075	0.639337	0.702544
Decision tree	5620	0.689441	0.618292	0.686924
Decision tree	5630	0.708075	0.643784	0.71412
Decision tree	5640	0.664596	0.589625	0.66688
Decision tree	5650	0.677019	0.603639	0.678536
Decision tree	5660	0.701863	0.631714	0.698579
Decision tree	5670	0.720497	0.657038	0.722598
Decision tree	5680	0.645963	0.564712	0.649875
Decision tree	5690	0.701863	0.63437	0.707767
Decision tree	5700	0.720497	0.658299	0.723024
Decision tree	5710	0.708075	0.640749	0.707874
Decision tree	5720	0.708075	0.644059	0.707928
Decision tree	5730	0.664596	0.586562	0.663503
Decision tree	5740	0.795031	0.747958	0.794248
Decision tree	5750	0.664596	0.590668	0.669617
Decision tree	5760	0.689441	0.619509	0.692823
Decision tree	5770	0.670807	0.594965	0.666437
Decision tree	5780	0.652174	0.578523	0.655974
Decision tree	5790	0.68323	0.616303	0.685075
Decision tree	5800	0.763975	0.710452	0.765905
Decision tree	5810	0.689441	0.618923	0.688237
Decision tree	5820	0.621118	0.537338	0.62804
Decision tree	5830	0.726708	0.662738	0.72285
Decision tree	5840	0.658385	0.583938	0.65293
Decision tree	5850	0.708075	0.643593	0.711267
Decision tree	5860	0.670807	0.596853	0.664927
Decision tree	5870	0.732919	0.674722	0.734754
Decision tree	5880	0.708075	0.646471	0.713224
Decision tree	5890	0.720497	0.658044	0.722899
Decision tree	5900	0.745342	0.687602	0.747483
Decision tree	5910	0.652174	0.571313	0.649534
Decision tree	5920	0.695652	0.628736	0.702173
Decision tree	5930	0.751553	0.697478	0.757176
Decision tree	5940	0.701863	0.635181	0.703088
Decision tree	5950	0.695652	0.628032	0.700176
Decision tree	5960	0.689441	0.618622	0.687344
Decision tree	5970	0.776398	0.725312	0.778843
Decision tree	5980	0.68323	0.615706	0.688586
Decision tree	5990	0.726708	0.665637	0.724712
Decision tree	6000	0.701863	0.636737	0.70439
Decision tree	6010	0.732919	0.674072	0.736854
Decision tree	6020	0.639752	0.558727	0.640535
Decision tree	6030	0.68323	0.611783	0.688469
Decision tree	6040	0.701863	0.637544	0.704963
Decision tree	6050	0.652174	0.575236	0.659624
Decision tree	6060	0.726708	0.665088	0.732171
Decision tree	6070	0.670807	0.596265	0.672394
Decision tree	6080	0.732919	0.672835	0.734374
Decision tree	6090	0.695652	0.626533	0.698431
Decision tree	6100	0.745342	0.687797	0.744476
Decision tree	6110	0.708075	0.641843	0.712634
Decision tree	6120	0.645963	0.562287	0.642253
Decision tree	6130	0.708075	0.640827	0.71113
Decision tree	6140	0.701863	0.634856	0.705496
Decision tree	6150	0.714286	0.649154	0.716461
Decision tree	6160	0.714286	0.647573	0.715425
Decision tree	6170	0.695652	0.625327	0.695789
Decision tree	6180	0.708075	0.642462	0.709672
Decision tree	6190	0.701863	0.635094	0.705185
Decision tree	6200	0.732919	0.675345	0.737368
Decision tree	6210	0.745342	0.687551	0.74552
Decision tree	6220	0.670807	0.598426	0.671772
Decision tree	6230	0.751553	0.694859	0.751744
Decision tree	6240	0.701863	0.63658	0.704553
Decision tree	6250	0.720497	0.656138	0.721046
Decision tree	6260	0.726708	0.663876	0.730023
Decision tree	6270	0.695652	0.630017	0.699235
Decision tree	6280	0.664596	0.590827	0.666219
Decision tree	6290	0.652174	0.574892	0.653894
Decision tree	6300	0.652174	0.573123	0.649156
Decision tree	6310	0.68323	0.611709	0.686584
Decision tree	6320	0.720497	0.659706	0.725231
Decision tree	6330	0.701863	0.633581	0.703819
Decision tree	6340	0.677019	0.605613	0.676554
Decision tree	6350	0.652174	0.574419	0.656233
Decision tree	6360	0.670807	0.598416	0.668869
Decision tree	6370	0.68323	0.612972	0.683593
Decision tree	6380	0.664596	0.592438	0.669462
Decision tree	6390	0.645963	0.566096	0.651155
Decision tree	6400	0.664596	0.587778	0.666346
Decision tree	6410	0.652174	0.57525	0.653748
Decision tree	6420	0.708075	0.64361	0.713676
Decision tree	6430	0.670807	0.598417	0.667824
Decision tree	6440	0.689441	0.620348	0.692835
Decision tree	6450	0.689441	0.620406	0.694811
Decision tree	6460	0.689441	0.620338	0.69346
Decision tree	6470	0.670807	0.596395	0.674514
Decision tree	6480	0.658385	0.581622	0.662877
Decision tree	6490	0.689441	0.61837	0.691514
Decision tree	6500	0.720497	0.655087	0.721275
Decision tree	6510	0.68323	0.610362	0.682634
Decision tree	6520	0.763975	0.709302	0.760944
Decision tree	6530	0.695652	0.624001	0.695877
Decision tree	6540	0.720497	0.654313	0.719665
Decision tree	6550	0.677019	0.60407	0.679983
Decision tree	6560	0.695652	0.625963	0.696393
Decision tree	6570	0.732919	0.672989	0.735852
Decision tree	6580	0.68323	0.614522	0.683935
Decision tree	6590	0.720497	0.659554	0.724008
Decision tree	6600	0.776398	0.724615	0.776733
Decision tree	6610	0.658385	0.582493	0.66032
Decision tree	6620	0.670807	0.595754	0.674133
Decision tree	6630	0.745342	0.687811	0.745398
Decision tree	6640	0.73913	0.679467	0.737253
Decision tree	6650	0.73913	0.678145	0.738333
Decision tree	6660	0.670807	0.596948	0.670625
Decision tree	6670	0.645963	0.562669	0.645649
Decision tree	6680	0.726708	0.664652	0.729625
Decision tree	6690	0.695652	0.625904	0.69777
Decision tree	6700	0.68323	0.609932	0.684155
Decision tree	6710	0.714286	0.651138	0.715729
Decision tree	6720	0.645963	0.566493	0.645217
Decision tree	6730	0.757764	0.704902	0.752995
Decision tree	6740	0.670807	0.598811	0.671079
Decision tree	6750	0.68323	0.609166	0.682738
Decision tree	6760	0.670807	0.596175	0.670482
Decision tree	6770	0.73913	0.679594	0.737829
Decision tree	6780	0.68323	0.615867	0.681892
Decision tree	6790	0.689441	0.620158	0.690983
Decision tree	6800	0.695652	0.62569	0.697439
Decision tree	6810	0.701863	0.635783	0.706322
Decision tree	6820	0.73913	0.680943	0.738788
Decision tree	6830	0.757764	0.700706	0.756239
Decision tree	6840	0.677019	0.604405	0.679531
Decision tree	6850	0.726708	0.664098	0.726882
Decision tree	6860	0.708075	0.641804	0.709384
Decision tree	6870	0.726708	0.667402	0.73389
Decision tree	6880	0.73913	0.679246	0.740548
Decision tree	6890	0.745342	0.686191	0.746072
Decision tree	6900	0.726708	0.666787	0.730414
Decision tree	6910	0.689441	0.617532	0.689271
Decision tree	6920	0.770186	0.718444	0.770762
Decision tree	6930	0.689441	0.617175	0.688223
Decision tree	6940	0.658385	0.5887	0.662992
Decision tree	6950	0.732919	0.670614	0.728976
Decision tree	6960	0.68323	0.612476	0.686681
Decision tree	6970	0.745342	0.686031	0.746137
Decision tree	6980	0.68323	0.610217	0.683111
Decision tree	6990	0.701863	0.634649	0.707345
Decision tree	7000	0.670807	0.594615	0.668358
Decision tree	7010	0.695652	0.626497	0.697095
Decision tree	7020	0.68323	0.613033	0.687257
Decision tree	7030	0.664596	0.589726	0.664785
Decision tree	7040	0.621118	0.535575	0.619406
Decision tree	7050	0.708075	0.639631	0.706884
Decision tree	7060	0.708075	0.64247	0.714625
Decision tree	7070	0.664596	0.588811	0.66784
Decision tree	7080	0.689441	0.618726	0.690257
Decision tree	7090	0.677019	0.604156	0.682068
Decision tree	7100	0.714286	0.648237	0.714754
Decision tree	7110	0.751553	0.695314	0.753298
Decision tree	7120	0.689441	0.621244	0.689438
Decision tree	7130	0.670807	0.5958	0.672792
Decision tree	7140	0.732919	0.669954	0.729151
Decision tree	7150	0.751553	0.695112	0.752055
Decision tree	7160	0.695652	0.627659	0.694703
Decision tree	7170	0.708075	0.642473	0.711167
Decision tree	7180	0.670807	0.600574	0.675728
Decision tree	7190	0.664596	0.591643	0.670875
Decision tree	7200	0.68323	0.61038	0.687152
Decision tree	7210	0.708075	0.641268	0.709826
Decision tree	7220	0.695652	0.626844	0.690918
Decision tree	7230	0.745342	0.686346	0.746237
Decision tree	7240	0.664596	0.586764	0.665007
Decision tree	7250	0.639752	0.559299	0.641003
Decision tree	7260	0.670807	0.59706	0.672877
Decision tree	7270	0.608696	0.523634	0.617573
Decision tree	7280	0.720497	0.655831	0.722595
Decision tree	7290	0.701863	0.637694	0.705108
Decision tree	7300	0.670807	0.59608	0.670604
Decision tree	7310	0.670807	0.600177	0.674242
Decision tree	7320	0.708075	0.642668	0.710744
Decision tree	7330	0.677019	0.604619	0.680414
Decision tree	7340	0.689441	0.619472	0.689893
Decision tree	7350	0.701863	0.63451	0.702845
Decision tree	7360	0.664596	0.588815	0.667007
Decision tree	7370	0.689441	0.617821	0.6884
Decision tree	7380	0.708075	0.642515	0.710459
Decision tree	7390	0.689441	0.619397	0.692572
Decision tree	7400	0.701863	0.633348	0.700462
Decision tree	7410	0.751553	0.697363	0.745634
Decision tree	7420	0.776398	0.724964	0.774819
Decision tree	7430	0.732919	0.672832	0.730858
Decision tree	7440	0.714286	0.649133	0.714483
Decision tree	7450	0.751553	0.694404	0.750643
Decision tree	7460	0.73913	0.680723	0.74088
Decision tree	7470	0.78882	0.742019	0.787812
Decision tree	7480	0.720497	0.657072	0.71833
Decision tree	7490	0.732919	0.675911	0.737781
Decision tree	7500	0.763975	0.709814	0.762258
Decision tree	7510	0.701863	0.635694	0.702129
Decision tree	7520	0.807453	0.764366	0.808188
Decision tree	7530	0.689441	0.618215	0.688281
Decision tree	7540	0.726708	0.665154	0.730344
Decision tree	7550	0.714286	0.649495	0.713273
Decision tree	7560	0.745342	0.686679	0.746587
Decision tree	7570	0.732919	0.670973	0.731477
Decision tree	7580	0.782609	0.734887	0.784735
Decision tree	7590	0.751553	0.694469	0.754476
Decision tree	7600	0.78882	0.740945	0.78869
Decision tree	7610	0.708075	0.644485	0.710112
Decision tree	7620	0.807453	0.765245	0.807355
Decision tree	7630	0.751553	0.695265	0.752567
Decision tree	7640	0.73913	0.680863	0.737041
Decision tree	7650	0.745342	0.691115	0.744574
Decision tree	7660	0.745342	0.686247	0.743804
Decision tree	7670	0.813665	0.770968	0.814333
Decision tree	7680	0.776398	0.727427	0.777808
Decision tree	7690	0.78882	0.740554	0.789641
Decision tree	7700	0.819876	0.779752	0.819033
Decision tree	7710	0.782609	0.734921	0.783481
Decision tree	7720	0.720497	0.658551	0.720682
Decision tree	7730	0.732919	0.670132	0.730922
Decision tree	7740	0.689441	0.619031	0.689224
Decision tree	7750	0.745342	0.687716	0.744915
Decision tree	7760	0.763975	0.708836	0.76307
Decision tree	7770	0.776398	0.725327	0.776405
Decision tree	7780	0.78882	0.740147	0.789025
Decision tree	7790	0.763975	0.712506	0.765831
Decision tree	7800	0.763975	0.710016	0.764915
Decision tree	7810	0.708075	0.640917	0.707946
Decision tree	7820	0.770186	0.718693	0.771143
Decision tree	7830	0.73913	0.678989	0.740879
Decision tree	7840	0.73913	0.680363	0.739167
Decision tree	7850	0.78882	0.740002	0.789656
Decision tree	7860	0.726708	0.665407	0.725022
Decision tree	7870	0.78882	0.74198	0.789295
Decision tree	7880	0.757764	0.702416	0.758314
Decision tree	7890	0.745342	0.687716	0.745701
Decision tree	7900	0.763975	0.710233	0.762462
Decision tree	7910	0.751553	0.695278	0.75381
Decision tree	7920	0.757764	0.701192	0.756821
Decision tree	7930	0.795031	0.749501	0.793118
Decision tree	7940	0.745342	0.687612	0.746509
Decision tree	7950	0.73913	0.679113	0.737647
Decision tree	7960	0.776398	0.725709	0.77555
Decision tree	7970	0.732919	0.672741	0.728912
Decision tree	7980	0.732919	0.674612	0.734762
Decision tree	7990	0.776398	0.725522	0.77765
Decision tree	8000	0.770186	0.718874	0.771886
Decision tree	8010	0.763975	0.709747	0.762869
Decision tree	8020	0.701863	0.634525	0.704487
Decision tree	8030	0.757764	0.702855	0.758858
Decision tree	8040	0.757764	0.706972	0.758291
Decision tree	8050	0.732919	0.672643	0.736763
Decision tree	8060	0.726708	0.665502	0.72702
Decision tree	8070	0.732919	0.673134	0.732477
Decision tree	8080	0.78882	0.740602	0.787023
Decision tree	8090	0.801242	0.755622	0.799499
Decision tree	8100	0.73913	0.679656	0.73772
Decision tree	8110	0.751553	0.695676	0.750212
Decision tree	8120	0.695652	0.624625	0.693498
Decision tree	8130	0.745342	0.687282	0.74817
Decision tree	8140	0.776398	0.725409	0.778563
Decision tree	8150	0.708075	0.640328	0.704385
Decision tree	8160	0.745342	0.686944	0.742411
Decision tree	8170	0.745342	0.688724	0.744463
Decision tree	8180	0.745342	0.688162	0.745958
Decision tree	8190	0.757764	0.704969	0.757142
Decision tree	8200	0.757764	0.703016	0.759826
Decision tree	8210	0.751553	0.695723	0.75214
Decision tree	8220	0.751553	0.697165	0.750526
Decision tree	8230	0.732919	0.675	0.73555
Decision tree	8240	0.745342	0.68873	0.741895
Decision tree	8250	0.770186	0.718754	0.772884
Decision tree	8260	0.745342	0.687054	0.74323
Decision tree	8270	0.757764	0.703563	0.758646
Decision tree	8280	0.757764	0.703067	0.758675
Decision tree	8290	0.751553	0.693305	0.748802
Decision tree	8300	0.807453	0.763191	0.80761
Decision tree	8310	0.763975	0.711632	0.761481
Decision tree	8320	0.78882	0.74192	0.789674
Decision tree	8330	0.782609	0.732937	0.78098
Decision tree	8340	0.757764	0.703048	0.757197
Decision tree	8350	0.795031	0.750309	0.795967
Decision tree	8360	0.726708	0.666482	0.72829
Decision tree	8370	0.751553	0.695557	0.75487
Decision tree	8380	0.757764	0.704653	0.75882
Decision tree	8390	0.776398	0.724989	0.777453
Decision tree	8400	0.745342	0.686869	0.744509
Decision tree	8410	0.73913	0.67918	0.739505
Decision tree	8420	0.751553	0.696696	0.754519
Decision tree	8430	0.732919	0.674373	0.733269
Decision tree	8440	0.73913	0.6805	0.740466
Decision tree	8450	0.714286	0.647559	0.714561
Decision tree	8460	0.757764	0.702493	0.756547
Decision tree	8470	0.73913	0.680077	0.737844
Decision tree	8480	0.714286	0.649358	0.714721
Decision tree	8490	0.751553	0.694145	0.751123
Decision tree	8500	0.770186	0.71706	0.768796
Decision tree	8510	0.751553	0.694505	0.75201
Decision tree	8520	0.757764	0.702513	0.758044
Decision tree	8530	0.770186	0.717494	0.769344
Decision tree	8540	0.770186	0.717057	0.77007
Decision tree	8550	0.78882	0.741052	0.789528
Decision tree	8560	0.813665	0.769789	0.812177
Decision tree	8570	0.73913	0.68059	0.737099
Decision tree	8580	0.770186	0.716885	0.76885
Decision tree	8590	0.726708	0.66575	0.726173
Decision tree	8600	0.757764	0.701708	0.755722
Decision tree	8610	0.751553	0.69255	0.748311
Decision tree	8620	0.726708	0.664034	0.725424
Decision tree	8630	0.776398	0.727539	0.779566
Decision tree	8640	0.745342	0.686031	0.745068
Decision tree	8650	0.763975	0.71028	0.763849
Decision tree	8660	0.78882	0.743	0.786102
Decision tree	8670	0.770186	0.717762	0.769295
Decision tree	8680	0.770186	0.719321	0.771955
Decision tree	8690	0.763975	0.712809	0.762667
Decision tree	8700	0.795031	0.74725	0.794084
Decision tree	8710	0.708075	0.64639	0.706512
Decision tree	8720	0.726708	0.665187	0.726447
Decision tree	8730	0.807453	0.763435	0.808189
Decision tree	8740	0.751553	0.695835	0.750722
Decision tree	8750	0.807453	0.76449	0.810987
Decision tree	8760	0.757764	0.703663	0.754482
Decision tree	8770	0.78882	0.740309	0.788522
Decision tree	8780	0.708075	0.643544	0.705516
Decision tree	8790	0.763975	0.71049	0.764714
Decision tree	8800	0.732919	0.67259	0.730146
Decision tree	8810	0.782609	0.733365	0.785364
Decision tree	8820	0.751553	0.699836	0.758209
Decision tree	8830	0.776398	0.726026	0.777172
Decision tree	8840	0.745342	0.686578	0.744288
Decision tree	8850	0.751553	0.697941	0.751807
Decision tree	8860	0.751553	0.694157	0.746476
Decision tree	8870	0.770186	0.720738	0.76817
Decision tree	8880	0.770186	0.71701	0.770299
Decision tree	8890	0.770186	0.718283	0.771258
Decision tree	8900	0.763975	0.710428	0.764123
Decision tree	8910	0.770186	0.716048	0.76844
Decision tree	8920	0.776398	0.725094	0.773815
Decision tree	8930	0.751553	0.694373	0.749155
Decision tree	8940	0.714286	0.649269	0.718719
Decision tree	8950	0.745342	0.693523	0.747218
Decision tree	8960	0.751553	0.694635	0.753261
Decision tree	8970	0.763975	0.7142	0.768855
Decision tree	8980	0.720497	0.658299	0.720887
Decision tree	8990	0.78882	0.743853	0.785706
Decision tree	9000	0.770186	0.722267	0.768066
Decision tree	9010	0.73913	0.681586	0.740623
Decision tree	9020	0.732919	0.672248	0.730866
Decision tree	9030	0.720497	0.655847	0.71776
Decision tree	9040	0.795031	0.747393	0.796304
Decision tree	9050	0.807453	0.76372	0.805871
Decision tree	9060	0.757764	0.701838	0.756661
Decision tree	9070	0.770186	0.717431	0.771294
Decision tree	9080	0.745342	0.686275	0.744726
Decision tree	9090	0.751553	0.697025	0.748798
Decision tree	9100	0.795031	0.747454	0.79434
Decision tree	9110	0.714286	0.648012	0.715673
Decision tree	9120	0.714286	0.650376	0.71368
Decision tree	9130	0.757764	0.702821	0.758746
Decision tree	9140	0.751553	0.694881	0.750417
Decision tree	9150	0.732919	0.675658	0.732003
Decision tree	9160	0.751553	0.697206	0.747915
Decision tree	9170	0.720497	0.657418	0.719485
Decision tree	9180	0.795031	0.749995	0.793933
Decision tree	9190	0.757764	0.70246	0.754581
Decision tree	9200	0.801242	0.756313	0.801627
Decision tree	9210	0.770186	0.717108	0.770232
Decision tree	9220	0.757764	0.705193	0.758272
Decision tree	9230	0.73913	0.683089	0.738301
Decision tree	9240	0.801242	0.757033	0.800791
Decision tree	9250	0.751553	0.694537	0.748295
Decision tree	9260	0.763975	0.711966	0.761797
Decision tree	9270	0.782609	0.733936	0.783162
Decision tree	9280	0.751553	0.694649	0.750497
Decision tree	9290	0.726708	0.667343	0.729711
Decision tree	9300	0.751553	0.69534	0.755788
Decision tree	9310	0.795031	0.748191	0.796759
Decision tree	9320	0.782609	0.732984	0.784164
Decision tree	9330	0.701863	0.634383	0.702308
Decision tree	9340	0.726708	0.667097	0.727553
Decision tree	9350	0.745342	0.688172	0.744002
Decision tree	9360	0.726708	0.665029	0.729723
Decision tree	9370	0.763975	0.710475	0.763703
Decision tree	9380	0.726708	0.664952	0.722486
Decision tree	9390	0.776398	0.726927	0.777994
Decision tree	9400	0.751553	0.694993	0.750978
Decision tree	9410	0.751553	0.694236	0.751122
Decision tree	9420	0.763975	0.709037	0.763002
Decision tree	9430	0.751553	0.695449	0.750758
Decision tree	9440	0.726708	0.665458	0.728025
Decision tree	9450	0.763975	0.714543	0.769978
Decision tree	9460	0.776398	0.727118	0.770996
Decision tree	9470	0.745342	0.686516	0.74545
Decision tree	9480	0.776398	0.725687	0.775645
Decision tree	9490	0.763975	0.712784	0.762926
Decision tree	9500	0.732919	0.671428	0.732422
Decision tree	9510	0.751553	0.699326	0.756332
Decision tree	9520	0.732919	0.671353	0.733677
Decision tree	9530	0.745342	0.687571	0.747447
Decision tree	9540	0.776398	0.726472	0.775449
Decision tree	9550	0.73913	0.680333	0.739261
Decision tree	9560	0.770186	0.720581	0.770479
Decision tree	9570	0.745342	0.685618	0.743328
Decision tree	9580	0.726708	0.665906	0.725421
Decision tree	9590	0.745342	0.687451	0.744192
Decision tree	9600	0.78882	0.741372	0.785968
Decision tree	9610	0.720497	0.65997	0.723813
Decision tree	9620	0.795031	0.748006	0.795086
Decision tree	9630	0.757764	0.702841	0.757966
Decision tree	9640	0.757764	0.705504	0.75648
Decision tree	9650	0.795031	0.748984	0.794192
Decision tree	9660	0.720497	0.659071	0.716577
Decision tree	9670	0.714286	0.649235	0.716151
Decision tree	9680	0.776398	0.727453	0.778408
Decision tree	9690	0.763975	0.70904	0.763343
Decision tree	9700	0.763975	0.712607	0.76594
Decision tree	9710	0.782609	0.733711	0.784533
Decision tree	9720	0.751553	0.695179	0.753472
Decision tree	9730	0.726708	0.665606	0.726446
Decision tree	9740	0.776398	0.727365	0.776118
Decision tree	9750	0.745342	0.686292	0.740165
Decision tree	9760	0.73913	0.679178	0.737064
Decision tree	9770	0.726708	0.663908	0.724716
Decision tree	9780	0.757764	0.704051	0.754232
Decision tree	9790	0.782609	0.733524	0.782347
Decision tree	9800	0.757764	0.703465	0.759356
Decision tree	9810	0.813665	0.771997	0.812682
Decision tree	9820	0.726708	0.664818	0.728899
Decision tree	9830	0.68323	0.610104	0.678743
Decision tree	9840	0.732919	0.671422	0.730755
Decision tree	9850	0.751553	0.695292	0.753112
Decision tree	9860	0.73913	0.679582	0.73829
Decision tree	9870	0.763975	0.711586	0.763227
Decision tree	9880	0.770186	0.716814	0.770552
Decision tree	9890	0.770186	0.717511	0.77004
Decision tree	9900	0.763975	0.713822	0.76646
Decision tree	9910	0.745342	0.687421	0.745138
Decision tree	9920	0.782609	0.733629	0.784253
Decision tree	9930	0.770186	0.71764	0.769426
Decision tree	9940	0.757764	0.703584	0.762009
Decision tree	9950	0.726708	0.666623	0.725147
Decision tree	9960	0.757764	0.70365	0.760097
Decision tree	9970	0.763975	0.709795	0.763417
Decision tree	9980	0.73913	0.677472	0.736469
Decision tree	9990	0.763975	0.710593	0.765074
Decision tree	10000	0.745342	0.687727	0.746217
Decision tree	10010	0.78882	0.742649	0.788376
Decision tree	10020	0.689441	0.619373	0.685305
Decision tree	10030	0.726708	0.662405	0.722929
Decision tree	10040	0.732919	0.673637	0.734606
Decision tree	10050	0.757764	0.703169	0.760678
Decision tree	10060	0.776398	0.726583	0.775947
Decision tree	10070	0.751553	0.695414	0.749674
Decision tree	10080	0.745342	0.687557	0.744952
Decision tree	10090	0.770186	0.717828	0.770323
Decision tree	10100	0.751553	0.693726	0.74845
Decision tree	10110	0.751553	0.695888	0.751063
Decision tree	10120	0.782609	0.732584	0.781195
Decision tree	10130	0.732919	0.673638	0.734252
Decision tree	10140	0.745342	0.689715	0.746237
Decision tree	10150	0.770186	0.71796	0.7707
Decision tree	10160	0.708075	0.643985	0.70902
Decision tree	10170	0.732919	0.672486	0.728957
Decision tree	10180	0.763975	0.709819	0.76477
Decision tree	10190	0.807453	0.76263	0.806575
Decision tree	10200	0.751553	0.69511	0.750042
Decision tree	10210	0.720497	0.656809	0.717487
Decision tree	10220	0.763975	0.712701	0.766876
Decision tree	10230	0.714286	0.648015	0.710826
Decision tree	10240	0.73913	0.677744	0.738484
Decision tree	10250	0.732919	0.674597	0.734603
Decision tree	10260	0.78882	0.741731	0.787916
Decision tree	10270	0.73913	0.681156	0.739081
Decision tree	10280	0.776398	0.7251	0.776666
Decision tree	10290	0.73913	0.678449	0.736578
Decision tree	10300	0.795031	0.747916	0.792189
Decision tree	10310	0.745342	0.687175	0.746807
Decision tree	10320	0.745342	0.685702	0.745256
Decision tree	10330	0.751553	0.69456	0.750903
Decision tree	10340	0.78882	0.740311	0.788
Decision tree	10350	0.708075	0.643245	0.702562
Decision tree	10360	0.782609	0.734386	0.783276
Decision tree	10370	0.813665	0.771099	0.813264
Decision tree	10380	0.695652	0.626337	0.701379
Decision tree	10390	0.757764	0.701449	0.757149
Decision tree	10400	0.757764	0.702076	0.755927
Decision tree	10410	0.73913	0.680875	0.736255
Decision tree	10420	0.782609	0.733178	0.78103
Decision tree	10430	0.701863	0.634814	0.706665
Decision tree	10440	0.795031	0.749199	0.795791
Decision tree	10450	0.770186	0.719425	0.773442
Decision tree	10460	0.751553	0.694523	0.751809
Decision tree	10470	0.757764	0.701755	0.757214
Decision tree	10480	0.776398	0.725998	0.779121
Decision tree	10490	0.782609	0.733772	0.784492
Decision tree	10500	0.795031	0.747345	0.792975
Decision tree	10510	0.807453	0.764614	0.803891
Decision tree	10520	0.732919	0.671628	0.731723
Decision tree	10530	0.714286	0.648008	0.711787
Decision tree	10540	0.751553	0.695297	0.749537
Decision tree	10550	0.782609	0.73304	0.782078
Decision tree	10560	0.782609	0.732849	0.784438
Decision tree	10570	0.819876	0.779605	0.819011
Decision tree	10580	0.807453	0.7653	0.80976
Decision tree	10590	0.751553	0.69495	0.752219
Decision tree	10600	0.78882	0.740148	0.786877
Decision tree	10610	0.757764	0.702432	0.759614
Decision tree	10620	0.776398	0.725243	0.775836
Decision tree	10630	0.782609	0.732822	0.781536
Decision tree	10640	0.732919	0.674997	0.735789
Decision tree	10650	0.68323	0.613149	0.685209
Decision tree	10660	0.745342	0.688195	0.747813
Decision tree	10670	0.763975	0.709657	0.762785
Decision tree	10680	0.763975	0.709444	0.763553
Decision tree	10690	0.801242	0.755201	0.80149
Decision tree	10700	0.745342	0.685323	0.743752
Decision tree	10710	0.757764	0.703095	0.75233
Decision tree	10720	0.813665	0.772391	0.815727
Decision tree	10730	0.751553	0.696097	0.751812
Decision tree	10740	0.782609	0.73456	0.786394
Decision tree	10750	0.757764	0.702427	0.756888
Decision tree	10760	0.763975	0.714482	0.770231
Decision tree	10770	0.732919	0.67273	0.730777
Decision tree	10780	0.757764	0.70316	0.753848
Decision tree	10790	0.757764	0.703864	0.759347
Decision tree	10800	0.732919	0.672867	0.730353
Decision tree	10810	0.73913	0.679967	0.739554
Decision tree	10820	0.689441	0.624198	0.684231
Decision tree	10830	0.73913	0.681439	0.741218
Decision tree	10840	0.708075	0.643231	0.708087
Decision tree	10850	0.751553	0.695055	0.751469
Decision tree	10860	0.776398	0.726145	0.77485
Decision tree	10870	0.714286	0.649911	0.716284
Decision tree	10880	0.745342	0.686552	0.745965
Decision tree	10890	0.776398	0.724785	0.775634
Decision tree	10900	0.751553	0.69377	0.749935
Decision tree	10910	0.757764	0.705423	0.760126
Decision tree	10920	0.757764	0.702333	0.759157
Decision tree	10930	0.776398	0.724663	0.775344
Decision tree	10940	0.732919	0.67246	0.735818
Decision tree	10950	0.763975	0.710515	0.762407
Decision tree	10960	0.73913	0.684161	0.737817
Decision tree	10970	0.819876	0.778338	0.819493
Decision tree	10980	0.73913	0.679953	0.74055
Decision tree	10990	0.782609	0.733444	0.784717
Decision tree	11000	0.782609	0.733568	0.783319
Decision tree	11010	0.745342	0.685572	0.741732
Decision tree	11020	0.726708	0.664372	0.728342
Decision tree	11030	0.745342	0.686918	0.743289
Decision tree	11040	0.757764	0.70266	0.756106
Decision tree	11050	0.776398	0.725346	0.776099
Decision tree	11060	0.720497	0.65748	0.715808
Decision tree	11070	0.751553	0.695955	0.752516
Decision tree	11080	0.720497	0.660374	0.723822
Decision tree	11090	0.720497	0.657333	0.72178
Decision tree	11100	0.757764	0.701618	0.755995
Decision tree	11110	0.770186	0.719133	0.767997
Decision tree	11120	0.751553	0.694657	0.747697
Decision tree	11130	0.751553	0.695937	0.75227
Decision tree	11140	0.726708	0.665277	0.725704
Decision tree	11150	0.714286	0.649665	0.713736
Decision tree	11160	0.782609	0.734776	0.778113
Decision tree	11170	0.757764	0.701664	0.756433
Decision tree	11180	0.732919	0.672563	0.737908
Decision tree	11190	0.745342	0.686548	0.744889
Decision tree	11200	0.770186	0.717756	0.768555
Decision tree	11210	0.757764	0.703054	0.759264
Decision tree	11220	0.720497	0.657056	0.722353
Decision tree	11230	0.73913	0.68154	0.737671
Decision tree	11240	0.751553	0.696072	0.751582
Decision tree	11250	0.776398	0.727888	0.777204
Decision tree	11260	0.78882	0.741254	0.785384
Decision tree	11270	0.770186	0.718799	0.771679
Decision tree	11280	0.726708	0.665117	0.727577
Decision tree	11290	0.73913	0.681811	0.739281
Decision tree	11300	0.714286	0.654683	0.717601
Decision tree	11310	0.763975	0.708991	0.763118
Decision tree	11320	0.714286	0.650657	0.711288
Decision tree	11330	0.795031	0.747319	0.792924
Decision tree	11340	0.782609	0.733283	0.784104
Decision tree	11350	0.745342	0.688065	0.74333
Decision tree	11360	0.763975	0.711268	0.76241
Decision tree	11370	0.782609	0.734058	0.779651
Decision tree	11380	0.745342	0.688699	0.748858
Decision tree	11390	0.78882	0.73997	0.789876
Decision tree	11400	0.757764	0.70506	0.758682
Decision tree	11410	0.73913	0.684788	0.743535
Decision tree	11420	0.78882	0.739921	0.78821
Decision tree	11430	0.763975	0.713134	0.757883
Decision tree	11440	0.763975	0.713138	0.76623
Decision tree	11450	0.714286	0.65459	0.71054
Decision tree	11460	0.78882	0.73978	0.787125
Decision tree	11470	0.795031	0.748352	0.795226
Decision tree	11480	0.726708	0.66394	0.72597
Decision tree	11490	0.776398	0.728316	0.778279
Decision tree	11500	0.776398	0.726011	0.775388
Decision tree	11510	0.73913	0.678536	0.733226
Decision tree	11520	0.745342	0.689804	0.746046
Decision tree	11530	0.763975	0.710657	0.764319
Decision tree	11540	0.757764	0.702134	0.75787
Decision tree	11550	0.732919	0.672095	0.735476
Decision tree	11560	0.714286	0.650632	0.716913
Decision tree	11570	0.78882	0.740017	0.788203
Decision tree	11580	0.745342	0.687976	0.745311
Decision tree	11590	0.763975	0.712435	0.766148
Decision tree	11600	0.732919	0.671328	0.734778
Decision tree	11610	0.708075	0.642557	0.710246
Decision tree	11620	0.776398	0.72726	0.777692
Decision tree	11630	0.776398	0.725746	0.778055
Decision tree	11640	0.807453	0.763379	0.809185
Decision tree	11650	0.763975	0.710869	0.766824
Decision tree	11660	0.720497	0.658052	0.72403
Decision tree	11670	0.763975	0.709376	0.763967
Decision tree	11680	0.770186	0.717947	0.771157
Decision tree	11690	0.732919	0.6723	0.735848
Decision tree	11700	0.782609	0.733953	0.784514
Decision tree	11710	0.751553	0.696679	0.755096
Decision tree	11720	0.770186	0.718296	0.770273
Decision tree	11730	0.770186	0.718951	0.770609
Decision tree	11740	0.763975	0.709836	0.763291
Decision tree	11750	0.751553	0.693274	0.749675
Decision tree	11760	0.757764	0.70058	0.754751
Decision tree	11770	0.745342	0.686983	0.747743
Decision tree	11780	0.776398	0.725191	0.774254
Decision tree	11790	0.73913	0.681174	0.736108
Decision tree	11800	0.795031	0.748412	0.795356
Decision tree	11810	0.745342	0.686301	0.744048
Decision tree	11820	0.763975	0.711712	0.764262
Decision tree	11830	0.751553	0.696471	0.754559
Decision tree	11840	0.73913	0.67995	0.741358
Decision tree	11850	0.745342	0.688077	0.746383
Decision tree	11860	0.763975	0.711935	0.768959
Decision tree	11870	0.770186	0.717302	0.769369
Decision tree	11880	0.757764	0.702656	0.757685
Decision tree	11890	0.751553	0.696053	0.752356
Decision tree	11900	0.770186	0.717982	0.772226
Decision tree	11910	0.751553	0.696547	0.751308
Decision tree	11920	0.757764	0.701883	0.757675
Decision tree	11930	0.73913	0.681371	0.73718
Decision tree	11940	0.732919	0.671811	0.73631
Decision tree	11950	0.838509	0.801352	0.838083
Decision tree	11960	0.795031	0.746867	0.794103
Decision tree	11970	0.751553	0.697861	0.752519
Decision tree	11980	0.745342	0.688607	0.747654
Decision tree	11990	0.720497	0.656233	0.721306
Decision tree	12000	0.757764	0.701612	0.758724
Decision tree	12010	0.795031	0.749501	0.794342
Decision tree	12020	0.782609	0.733598	0.784581
Decision tree	12030	0.807453	0.764404	0.808343
Decision tree	12040	0.757764	0.70204	0.755821
Decision tree	12050	0.763975	0.71074	0.764449
Decision tree	12060	0.73913	0.681075	0.738211
Decision tree	12070	0.751553	0.694437	0.74973
Decision tree	12080	0.73913	0.678825	0.740127
Decision tree	12090	0.776398	0.725957	0.772647
Decision tree	12100	0.726708	0.670086	0.731404
Decision tree	12110	0.770186	0.718855	0.769333
Decision tree	12120	0.757764	0.700624	0.757216
Decision tree	12130	0.801242	0.755762	0.802655
Decision tree	12140	0.751553	0.693193	0.746489
Decision tree	12150	0.770186	0.71785	0.769351
Decision tree	12160	0.763975	0.711275	0.766097
Decision tree	12170	0.801242	0.756878	0.80045
Decision tree	12180	0.763975	0.710846	0.763326
Decision tree	12190	0.720497	0.657979	0.721938
Decision tree	12200	0.745342	0.68959	0.745188
Decision tree	12210	0.751553	0.695083	0.74746
Decision tree	12220	0.751553	0.695719	0.749021
Decision tree	12230	0.73913	0.679269	0.734321
Decision tree	12240	0.782609	0.734872	0.779668
Decision tree	12250	0.732919	0.672817	0.735797
Decision tree	12260	0.776398	0.728948	0.779933
Decision tree	12270	0.73913	0.679468	0.737276
Decision tree	12280	0.770186	0.71805	0.766927
Decision tree	12290	0.782609	0.734307	0.784334
Decision tree	12300	0.795031	0.748771	0.794963
Decision tree	12310	0.78882	0.741934	0.790221
Decision tree	12320	0.763975	0.708357	0.76244
Decision tree	12330	0.757764	0.703429	0.757798
Decision tree	12340	0.757764	0.701812	0.757621
Decision tree	12350	0.770186	0.718469	0.771748
Decision tree	12360	0.732919	0.673072	0.735915
Decision tree	12370	0.726708	0.665407	0.726746
Decision tree	12380	0.763975	0.710721	0.762929
Decision tree	12390	0.732919	0.673057	0.735551
Decision tree	12400	0.751553	0.695026	0.75072
Decision tree	12410	0.745342	0.687393	0.743272
Decision tree	12420	0.770186	0.716423	0.768949
Decision tree	12430	0.745342	0.688618	0.747564
Decision tree	12440	0.757764	0.70382	0.756202
Decision tree	12450	0.732919	0.672396	0.731878
Decision tree	12460	0.776398	0.724999	0.773033
Decision tree	12470	0.770186	0.718538	0.773299
Decision tree	12480	0.763975	0.710659	0.762106
Decision tree	12490	0.78882	0.740027	0.78928
Decision tree	12500	0.807453	0.763959	0.808066
Decision tree	12510	0.78882	0.741493	0.790022
Decision tree	12520	0.763975	0.711701	0.760052
Decision tree	12530	0.726708	0.66381	0.723487
Decision tree	12540	0.776398	0.725007	0.777223
Decision tree	12550	0.745342	0.687057	0.74494
Decision tree	12560	0.757764	0.703708	0.756287
Decision tree	12570	0.720497	0.65706	0.715484
Decision tree	12580	0.751553	0.695861	0.751491
Decision tree	12590	0.701863	0.637442	0.703944
Decision tree	12600	0.757764	0.702017	0.755486
Decision tree	12610	0.770186	0.717367	0.770494
Decision tree	12620	0.776398	0.725394	0.777176
Decision tree	12630	0.782609	0.733593	0.77761
Decision tree	12640	0.726708	0.664238	0.727316
Decision tree	12650	0.770186	0.71852	0.770752
Decision tree	12660	0.770186	0.718138	0.772751
Decision tree	12670	0.776398	0.727646	0.777901
Decision tree	12680	0.757764	0.701812	0.757242
Decision tree	12690	0.78882	0.741112	0.789956
Decision tree	12700	0.726708	0.663473	0.723609
Decision tree	12710	0.745342	0.68641	0.745732
Decision tree	12720	0.726708	0.66402	0.727767
Decision tree	12730	0.745342	0.689033	0.74785
Decision tree	12740	0.757764	0.702233	0.759312
Decision tree	12750	0.763975	0.709254	0.762135
Decision tree	12760	0.776398	0.724951	0.775765
Decision tree	12770	0.782609	0.731851	0.780907
Decision tree	12780	0.782609	0.733243	0.783881
Decision tree	12790	0.745342	0.688609	0.745451
Decision tree	12800	0.745342	0.68938	0.740976
Decision tree	12810	0.770186	0.719791	0.771491
Decision tree	12820	0.73913	0.681168	0.739101
Decision tree	12830	0.732919	0.673962	0.738376
Decision tree	12840	0.763975	0.710453	0.766134
Decision tree	12850	0.726708	0.665643	0.727136
Decision tree	12860	0.720497	0.660662	0.719122
Decision tree	12870	0.770186	0.716614	0.769149
Decision tree	12880	0.720497	0.65828	0.713933
Decision tree	12890	0.770186	0.717503	0.768091
Decision tree	12900	0.763975	0.710584	0.762142
Decision tree	12910	0.745342	0.686453	0.738515
Decision tree	12920	0.745342	0.687029	0.742054
Decision tree	12930	0.695652	0.627571	0.694759
Decision tree	12940	0.732919	0.671864	0.732193
Decision tree	12950	0.770186	0.716709	0.770539
Decision tree	12960	0.726708	0.667851	0.73373
Decision tree	12970	0.732919	0.671023	0.729183
Decision tree	12980	0.807453	0.762705	0.806745
Decision tree	12990	0.732919	0.675432	0.730002
Decision tree	13000	0.763975	0.710089	0.763372
Decision tree	13010	0.757764	0.702489	0.757421
Decision tree	13020	0.763975	0.70918	0.763207
Decision tree	13030	0.726708	0.664448	0.725015
Decision tree	13040	0.726708	0.662583	0.725443
Decision tree	13050	0.763975	0.711345	0.765973
Decision tree	13060	0.763975	0.711052	0.763352
Decision tree	13070	0.645963	0.572031	0.643953
Decision tree	13080	0.770186	0.723078	0.770609
Decision tree	13090	0.757764	0.703314	0.762119
Decision tree	13100	0.795031	0.747714	0.793925
Decision tree	13110	0.658385	0.583342	0.656645
Decision tree	13120	0.714286	0.649673	0.717319
Decision tree	13130	0.720497	0.656146	0.716734
Decision tree	13140	0.720497	0.656854	0.723238
Decision tree	13150	0.751553	0.6952	0.753555
Decision tree	13160	0.757764	0.700417	0.755657
Decision tree	13170	0.763975	0.710341	0.767007
Decision tree	13180	0.757764	0.700596	0.757436
Decision tree	13190	0.720497	0.655798	0.717893
Decision tree	13200	0.770186	0.718647	0.770409
Decision tree	13210	0.689441	0.620928	0.692871
Decision tree	13220	0.701863	0.634647	0.704983
Decision tree	13230	0.639752	0.559916	0.648059
Decision tree	13240	0.751553	0.69654	0.75203
Decision tree	13250	0.708075	0.640463	0.705357
Decision tree	13260	0.751553	0.695091	0.755279
Decision tree	13270	0.763975	0.710379	0.762989
Decision tree	13280	0.782609	0.734037	0.781379
Decision tree	13290	0.751553	0.696387	0.751689
Decision tree	13300	0.701863	0.638667	0.70445
Decision tree	13310	0.677019	0.604904	0.677616
Decision tree	13320	0.670807	0.593557	0.668298
Decision tree	13330	0.776398	0.726583	0.776237
Decision tree	13340	0.776398	0.727549	0.772545
Decision tree	13350	0.732919	0.671552	0.733252
Decision tree	13360	0.73913	0.682436	0.73713
Decision tree	13370	0.732919	0.67087	0.731456
Decision tree	13380	0.78882	0.741502	0.78821
Decision tree	13390	0.757764	0.704458	0.762217
Decision tree	13400	0.757764	0.703482	0.757091
Decision tree	13410	0.745342	0.689513	0.74704
Decision tree	13420	0.732919	0.673348	0.739274
Decision tree	13430	0.732919	0.671313	0.733992
Decision tree	13440	0.720497	0.659134	0.722375
Decision tree	13450	0.708075	0.643587	0.708518
Decision tree	13460	0.73913	0.678485	0.738735
Decision tree	13470	0.639752	0.562209	0.636741
Decision tree	13480	0.720497	0.655824	0.719277
Decision tree	13490	0.770186	0.720775	0.774909
Decision tree	13500	0.695652	0.625857	0.694719
Decision tree	13510	0.714286	0.654125	0.720373
Decision tree	13520	0.757764	0.702831	0.758376
Decision tree	13530	0.757764	0.702811	0.757055
Decision tree	13540	0.732919	0.671759	0.730132
Decision tree	13550	0.73913	0.677374	0.737354
Decision tree	13560	0.763975	0.709633	0.764176
Decision tree	13570	0.751553	0.693447	0.749645
Decision tree	13580	0.720497	0.659666	0.72118
Decision tree	13590	0.714286	0.649801	0.712586
Decision tree	13600	0.73913	0.678327	0.736987
Decision tree	13610	0.726708	0.664473	0.729068
Decision tree	13620	0.689441	0.621133	0.686952
Decision tree	13630	0.720497	0.657271	0.722012
Decision tree	13640	0.770186	0.719558	0.771003
Decision tree	13650	0.732919	0.670968	0.732186
Decision tree	13660	0.701863	0.637083	0.705673
Decision tree	13670	0.745342	0.686616	0.747222
Decision tree	13680	0.78882	0.744169	0.787838
Decision tree	13690	0.664596	0.592711	0.670691
Decision tree	13700	0.726708	0.666984	0.724376
Decision tree	13710	0.745342	0.688929	0.749424
Decision tree	13720	0.726708	0.667226	0.727727
Decision tree	13730	0.751553	0.699932	0.753388
Decision tree	13740	0.695652	0.624774	0.696041
Decision tree	13750	0.714286	0.655075	0.716564
Decision tree	13760	0.732919	0.673034	0.733845
Decision tree	13770	0.732919	0.674329	0.737808
Decision tree	13780	0.708075	0.64126	0.704366
Decision tree	13790	0.68323	0.613554	0.680673
Decision tree	13800	0.732919	0.672298	0.731774
Decision tree	13810	0.714286	0.650895	0.715558
Decision tree	13820	0.701863	0.635524	0.706658
Decision tree	13830	0.714286	0.653067	0.714845
Decision tree	13840	0.776398	0.725523	0.777163
Decision tree	13850	0.770186	0.718016	0.771124
Decision tree	13860	0.751553	0.694514	0.751357
Decision tree	13870	0.677019	0.603903	0.674787
Decision tree	13880	0.701863	0.63701	0.706956
Decision tree	13890	0.726708	0.665955	0.726285
Decision tree	13900	0.763975	0.710697	0.765979
Decision tree	13910	0.732919	0.67268	0.732451
Decision tree	13920	0.658385	0.584324	0.65759
Decision tree	13930	0.770186	0.718763	0.761822
Decision tree	13940	0.732919	0.676395	0.734207
Decision tree	13950	0.726708	0.665264	0.730527
Decision tree	13960	0.695652	0.628116	0.697013
Decision tree	13970	0.819876	0.77838	0.82013
Decision tree	13980	0.695652	0.625975	0.695962
Decision tree	13990	0.763975	0.709847	0.763769
Decision tree	14000	0.677019	0.605428	0.676582
Decision tree	14010	0.78882	0.742176	0.789828
Decision tree	14020	0.770186	0.718127	0.769171
Decision tree	14030	0.701863	0.635613	0.700266
Decision tree	14040	0.745342	0.687306	0.745859
Decision tree	14050	0.745342	0.690021	0.745965
Decision tree	14060	0.770186	0.717881	0.771563
Decision tree	14070	0.745342	0.686131	0.741451
Decision tree	14080	0.73913	0.681977	0.740144
Decision tree	14090	0.720497	0.655792	0.721607
Decision tree	14100	0.720497	0.658253	0.718269
Decision tree	14110	0.73913	0.677474	0.736362
Decision tree	14120	0.73913	0.681518	0.740438
Decision tree	14130	0.720497	0.657776	0.720524
Decision tree	14140	0.732919	0.673561	0.734178
Decision tree	14150	0.68323	0.611969	0.683956
Decision tree	14160	0.68323	0.613248	0.685589
Decision tree	14170	0.726708	0.666075	0.731248
Decision tree	14180	0.732919	0.673814	0.733422
Decision tree	14190	0.720497	0.657264	0.72258
Decision tree	14200	0.720497	0.657118	0.719334
Decision tree	14210	0.770186	0.7186	0.767023
Decision tree	14220	0.670807	0.594939	0.6707
Decision tree	14230	0.720497	0.658933	0.723019
Decision tree	14240	0.695652	0.624417	0.691254
Decision tree	14250	0.745342	0.691303	0.745512
Decision tree	14260	0.770186	0.716958	0.769795
Decision tree	14270	0.763975	0.71133	0.763412
Decision tree	14280	0.658385	0.580765	0.665517
Decision tree	14290	0.776398	0.723805	0.773184
Decision tree	14300	0.751553	0.696967	0.751826
Decision tree	14310	0.714286	0.65332	0.717781
Decision tree	14320	0.78882	0.740501	0.789687
Decision tree	14330	0.720497	0.659355	0.721103
Decision tree	14340	0.763975	0.712666	0.768386
Decision tree	14350	0.757764	0.704246	0.760497
Decision tree	14360	0.770186	0.716002	0.770382
Decision tree	14370	0.763975	0.712241	0.76729
Decision tree	14380	0.745342	0.687622	0.747591
Decision tree	14390	0.751553	0.694692	0.74796
Decision tree	14400	0.745342	0.689179	0.747485
Decision tree	14410	0.770186	0.71726	0.769731
Decision tree	14420	0.726708	0.665145	0.724078
Decision tree	14430	0.751553	0.693483	0.749531
Decision tree	14440	0.726708	0.663528	0.728084
Decision tree	14450	0.68323	0.616596	0.682522
Decision tree	14460	0.763975	0.713223	0.765253
Decision tree	14470	0.689441	0.624169	0.683553
Decision tree	14480	0.732919	0.673726	0.731321
Decision tree	14490	0.732919	0.673717	0.732969
Decision tree	14500	0.745342	0.689774	0.746315
Decision tree	14510	0.726708	0.662454	0.722386
Decision tree	14520	0.745342	0.690117	0.746533
Decision tree	14530	0.726708	0.663864	0.725743
Decision tree	14540	0.720497	0.658255	0.721984
Decision tree	14550	0.708075	0.642379	0.707579
Decision tree	14560	0.782609	0.732944	0.784741
Decision tree	14570	0.726708	0.666295	0.730576
Decision tree	14580	0.732919	0.670701	0.733903
Decision tree	14590	0.726708	0.665376	0.726659
Decision tree	14600	0.670807	0.601211	0.671675
Decision tree	14610	0.732919	0.675645	0.734406
Decision tree	14620	0.776398	0.724994	0.77672
Decision tree	14630	0.701863	0.634809	0.699124
Decision tree	14640	0.720497	0.657323	0.723278
Decision tree	14650	0.73913	0.679431	0.737204
Decision tree	14660	0.745342	0.687036	0.746194
Decision tree	14670	0.751553	0.694311	0.748226
Decision tree	14680	0.745342	0.689722	0.742055
Decision tree	14690	0.670807	0.595465	0.67244
Decision tree	14700	0.751553	0.695922	0.754347
Decision tree	14710	0.751553	0.696479	0.753748
Decision tree	14720	0.757764	0.701969	0.757655
Decision tree	14730	0.695652	0.629052	0.695335
Decision tree	14740	0.73913	0.680967	0.741607
Decision tree	14750	0.745342	0.687626	0.747987
Decision tree	14760	0.776398	0.727081	0.777344
Decision tree	14770	0.701863	0.634443	0.698004
Decision tree	14780	0.652174	0.575074	0.656605
Decision tree	14790	0.726708	0.666485	0.729755
Decision tree	14800	0.745342	0.686855	0.746673
Decision tree	14810	0.73913	0.679916	0.740264
Decision tree	14820	0.745342	0.687343	0.746186
Decision tree	14830	0.770186	0.719267	0.770586
Decision tree	14840	0.63354	0.555	0.63335
Decision tree	14850	0.720497	0.659214	0.722592
Decision tree	14860	0.714286	0.648025	0.713338
Decision tree	14870	0.652174	0.574154	0.656465
Decision tree	14880	0.63354	0.550914	0.636671
Decision tree	14890	0.689441	0.618461	0.691052
Decision tree	14900	0.757764	0.703462	0.758295
Decision tree	14910	0.751553	0.697852	0.749651
Decision tree	14920	0.658385	0.582913	0.660607
Decision tree	14930	0.708075	0.642264	0.706565
Decision tree	14940	0.714286	0.651751	0.716397
Decision tree	14950	0.751553	0.695223	0.75256
Decision tree	14960	0.776398	0.72617	0.776144
Decision tree	14970	0.73913	0.681049	0.740854
Decision tree	14980	0.770186	0.717646	0.770078
Decision tree	14990	0.732919	0.672188	0.735328
Decision tree	15000	0.726708	0.66548	0.728294
Decision tree	15010	0.757764	0.703782	0.756577
Decision tree	15020	0.751553	0.694236	0.751089
Decision tree	15030	0.776398	0.724869	0.77622
Decision tree	15040	0.757764	0.704699	0.756944
Decision tree	15050	0.714286	0.648541	0.715528
Decision tree	15060	0.745342	0.688402	0.746087
Decision tree	15070	0.714286	0.648124	0.709063
Decision tree	15080	0.757764	0.701811	0.757175
Decision tree	15090	0.732919	0.673358	0.731217
Decision tree	15100	0.757764	0.705073	0.762847
Decision tree	15110	0.801242	0.754906	0.80074
Decision tree	15120	0.757764	0.702938	0.754909
Decision tree	15130	0.751553	0.69594	0.753327
Decision tree	15140	0.795031	0.748498	0.797208
Decision tree	15150	0.776398	0.726742	0.776772
Decision tree	15160	0.73913	0.679753	0.738427
Decision tree	15170	0.701863	0.633051	0.702779
Decision tree	15180	0.757764	0.703873	0.760131
Decision tree	15190	0.776398	0.727632	0.778272
Decision tree	15200	0.776398	0.727527	0.779228
Decision tree	15210	0.720497	0.655746	0.722613
Decision tree	15220	0.73913	0.680949	0.736376
Decision tree	15230	0.732919	0.673049	0.732469
Decision tree	15240	0.701863	0.632678	0.702907
Decision tree	15250	0.720497	0.656581	0.716722
Decision tree	15260	0.726708	0.665851	0.728713
Decision tree	15270	0.776398	0.725412	0.777205
Decision tree	15280	0.652174	0.571034	0.6519
Decision tree	15290	0.645963	0.565348	0.647927
Decision tree	15300	0.78882	0.74181	0.791973
Decision tree	15310	0.714286	0.652701	0.712451
Decision tree	15320	0.714286	0.651486	0.71592
Decision tree	15330	0.73913	0.681226	0.742945
Decision tree	15340	0.73913	0.682317	0.738285
Decision tree	15350	0.701863	0.635342	0.703754
Decision tree	15360	0.757764	0.701506	0.754966
Decision tree	15370	0.68323	0.612353	0.682858
Decision tree	15380	0.73913	0.678616	0.739139
Decision tree	15390	0.745342	0.687379	0.748268
Decision tree	15400	0.78882	0.739747	0.788089
Decision tree	15410	0.645963	0.566239	0.647475
Decision tree	15420	0.745342	0.686864	0.73965
Decision tree	15430	0.677019	0.60301	0.677816
Decision tree	15440	0.720497	0.662596	0.721698
Decision tree	15450	0.782609	0.734139	0.783508
Decision tree	15460	0.714286	0.649595	0.716462
Decision tree	15470	0.708075	0.641065	0.709442
Decision tree	15480	0.708075	0.643598	0.709579
Decision tree	15490	0.813665	0.773127	0.813396
Decision tree	15500	0.763975	0.712445	0.768473
Decision tree	15510	0.782609	0.735488	0.783871
Decision tree	15520	0.708075	0.642073	0.712022
Decision tree	15530	0.757764	0.702173	0.759157
Decision tree	15540	0.708075	0.643985	0.703694
Decision tree	15550	0.745342	0.686171	0.744012
Decision tree	15560	0.708075	0.641599	0.705503
Decision tree	15570	0.782609	0.731979	0.783013
Decision tree	15580	0.73913	0.680896	0.736909
Decision tree	15590	0.751553	0.694862	0.75334
Decision tree	15600	0.720497	0.656222	0.717959
Decision tree	15610	0.73913	0.682923	0.742151
Decision tree	15620	0.795031	0.747502	0.795267
Decision tree	15630	0.726708	0.665512	0.726129
Decision tree	15640	0.745342	0.687616	0.744849
Decision tree	15650	0.757764	0.702735	0.757324
Decision tree	15660	0.689441	0.622893	0.69214
Decision tree	15670	0.732919	0.67348	0.732353
Decision tree	15680	0.726708	0.665326	0.727761
Decision tree	15690	0.751553	0.698938	0.756881
Decision tree	15700	0.726708	0.664366	0.724458
Decision tree	15710	0.720497	0.660066	0.724122
Decision tree	15720	0.751553	0.694296	0.74809
Decision tree	15730	0.714286	0.650785	0.712464
Decision tree	15740	0.770186	0.7189	0.774639
Decision tree	15750	0.73913	0.681424	0.74022
Decision tree	15760	0.701863	0.634767	0.705145
Decision tree	15770	0.708075	0.641178	0.706307
Decision tree	15780	0.770186	0.719285	0.766279
Decision tree	15790	0.770186	0.718532	0.770204
Decision tree	15800	0.689441	0.621064	0.689654
Decision tree	15810	0.714286	0.649457	0.710802
Decision tree	15820	0.763975	0.711376	0.762034
Decision tree	15830	0.751553	0.694883	0.756364
Decision tree	15840	0.701863	0.639561	0.705454
Decision tree	15850	0.726708	0.665223	0.72405
Decision tree	15860	0.751553	0.69589	0.750123
Decision tree	15870	0.770186	0.716867	0.770554
Decision tree	15880	0.770186	0.717535	0.770565
Decision tree	15890	0.701863	0.634098	0.701069
Decision tree	15900	0.714286	0.649783	0.716185
Decision tree	15910	0.701863	0.638822	0.696532
Decision tree	15920	0.720497	0.655657	0.720191
Decision tree	15930	0.751553	0.693815	0.748638
Decision tree	15940	0.807453	0.762838	0.807463
Decision tree	15950	0.68323	0.614327	0.683783
Decision tree	15960	0.751553	0.694594	0.749728
Decision tree	15970	0.801242	0.75502	0.801003
Decision tree	15980	0.770186	0.718419	0.769077
Decision tree	15990	0.745342	0.687243	0.74686
Decision tree	16000	0.751553	0.694579	0.749793
Decision tree	16010	0.776398	0.726925	0.780069
Decision tree	16020	0.78882	0.740489	0.788945
Decision tree	16030	0.751553	0.695239	0.750273
Decision tree	16040	0.701863	0.63454	0.705845
Decision tree	16050	0.763975	0.710878	0.765493
Decision tree	16060	0.732919	0.671033	0.730403
Decision tree	16070	0.68323	0.611016	0.679607
Decision tree	16080	0.73913	0.678102	0.738237
Decision tree	16090	0.689441	0.621862	0.694869
Decision tree	16100	0.68323	0.61125	0.686863
Decision tree	16110	0.701863	0.635457	0.700009
Decision tree	16120	0.73913	0.679309	0.741423
Decision tree	16130	0.73913	0.680978	0.739072
Decision tree	16140	0.73913	0.679101	0.73709
Decision tree	16150	0.763975	0.709664	0.76546
Decision tree	16160	0.770186	0.717483	0.770306
Decision tree	16170	0.763975	0.71108	0.767177
Decision tree	16180	0.78882	0.74236	0.791813
Decision tree	16190	0.708075	0.642483	0.712059
Decision tree	16200	0.782609	0.732547	0.781228
Decision tree	16210	0.745342	0.686983	0.747829
Decision tree	16220	0.68323	0.611841	0.686016
Decision tree	16230	0.745342	0.688754	0.746856
Decision tree	16240	0.73913	0.682135	0.742297
Decision tree	16250	0.776398	0.725097	0.777009
Decision tree	16260	0.708075	0.641969	0.708672
Decision tree	16270	0.720497	0.659309	0.724446
Decision tree	16280	0.751553	0.694587	0.749504
Decision tree	16290	0.782609	0.7331	0.782906
Decision tree	16300	0.801242	0.754525	0.799752
Decision tree	16310	0.782609	0.73224	0.780818
Decision tree	16320	0.763975	0.709943	0.758689
Decision tree	16330	0.763975	0.710529	0.764356
Decision tree	16340	0.745342	0.689031	0.742577
Decision tree	16350	0.763975	0.709854	0.761272
Decision tree	16360	0.776398	0.726052	0.775399
Decision tree	16370	0.751553	0.695534	0.74586
Decision tree	16380	0.695652	0.62866	0.696841
Decision tree	16390	0.745342	0.688277	0.747392
Decision tree	16400	0.714286	0.651067	0.715536
Decision tree	16410	0.757764	0.70276	0.759043
Decision tree	16420	0.726708	0.666795	0.726471
Decision tree	16430	0.745342	0.686738	0.744382
Decision tree	16440	0.757764	0.70297	0.757696
Decision tree	16450	0.795031	0.74856	0.792756
Decision tree	16460	0.701863	0.634683	0.702908
Decision tree	16470	0.776398	0.725445	0.773569
Decision tree	16480	0.745342	0.689808	0.744025
Decision tree	16490	0.732919	0.672244	0.733423
Decision tree	16500	0.757764	0.704647	0.760395
Decision tree	16510	0.776398	0.725424	0.77588
Decision tree	16520	0.720497	0.659853	0.726655
Decision tree	16530	0.763975	0.71225	0.762895
Decision tree	16540	0.763975	0.710388	0.765486
Decision tree	16550	0.726708	0.664475	0.725715
Decision tree	16560	0.751553	0.695389	0.751055
Decision tree	16570	0.757764	0.70242	0.756194
Decision tree	16580	0.770186	0.719167	0.771358
Decision tree	16590	0.757764	0.702078	0.755741
Decision tree	16600	0.689441	0.616862	0.687998
Decision tree	16610	0.770186	0.718606	0.769183
Decision tree	16620	0.73913	0.683549	0.733172
Decision tree	16630	0.73913	0.681811	0.738892
Decision tree	16640	0.732919	0.672144	0.734421
Decision tree	16650	0.763975	0.71251	0.754358
Decision tree	16660	0.751553	0.694984	0.751745
Decision tree	16670	0.726708	0.665635	0.72615
Decision tree	16680	0.763975	0.710971	0.761279
Decision tree	16690	0.757764	0.70433	0.75093
Decision tree	16700	0.732919	0.672005	0.73052
Decision tree	16710	0.819876	0.779116	0.817589
Decision tree	16720	0.807453	0.76504	0.806476
Decision tree	16730	0.770186	0.720746	0.765143
Decision tree	16740	0.732919	0.675216	0.730723
Decision tree	16750	0.763975	0.709182	0.761713
Decision tree	16760	0.770186	0.718917	0.766216
Decision tree	16770	0.763975	0.709961	0.760805
Decision tree	16780	0.763975	0.711467	0.761838
Decision tree	16790	0.732919	0.673184	0.726544
Decision tree	16800	0.757764	0.703372	0.753966
Decision tree	16810	0.807453	0.764135	0.806409
Decision tree	16820	0.751553	0.695909	0.751525
Decision tree	16830	0.770186	0.718155	0.766832
Decision tree	16840	0.745342	0.688303	0.743464
Decision tree	16850	0.720497	0.65753	0.717384
Decision tree	16860	0.770186	0.718219	0.770667
Decision tree	16870	0.708075	0.641415	0.708638
Decision tree	16880	0.695652	0.630497	0.701635
Decision tree	16890	0.776398	0.726198	0.775745
Decision tree	16900	0.782609	0.731685	0.781257
Decision tree	16910	0.770186	0.718494	0.770003
Decision tree	16920	0.770186	0.718155	0.768269
Decision tree	16930	0.770186	0.717429	0.768264
Decision tree	16940	0.714286	0.652995	0.712099
Decision tree	16950	0.78882	0.741787	0.788678
Decision tree	16960	0.78882	0.743068	0.782237
Decision tree	16970	0.763975	0.710773	0.762703
Decision tree	16980	0.751553	0.696392	0.751325
Decision tree	16990	0.776398	0.72794	0.775473
Decision tree	17000	0.757764	0.702354	0.755987
Decision tree	17010	0.73913	0.679742	0.738867
Decision tree	17020	0.770186	0.718408	0.768558
Decision tree	17030	0.78882	0.742575	0.78936
Decision tree	17040	0.726708	0.664667	0.722699
Decision tree	17050	0.714286	0.648581	0.713006
Decision tree	17060	0.751553	0.6965	0.752439
Decision tree	17070	0.720497	0.657212	0.724059
Decision tree	17080	0.73913	0.681517	0.739039
Decision tree	17090	0.757764	0.705081	0.760334
Decision tree	17100	0.770186	0.718189	0.769835
Decision tree	17110	0.776398	0.726764	0.775057
Decision tree	17120	0.714286	0.65035	0.717745
Decision tree	17130	0.745342	0.689539	0.74237
Decision tree	17140	0.714286	0.64907	0.710411
Decision tree	17150	0.73913	0.678272	0.737359
Decision tree	17160	0.763975	0.70914	0.763053
Decision tree	17170	0.745342	0.689098	0.745851
Decision tree	17180	0.770186	0.716791	0.769556
Decision tree	17190	0.732919	0.671551	0.731222
Decision tree	17200	0.78882	0.740579	0.785911
Decision tree	17210	0.751553	0.694567	0.750724
Decision tree	17220	0.770186	0.717261	0.769032
Decision tree	17230	0.763975	0.712066	0.763793
Decision tree	17240	0.763975	0.711943	0.763581
Decision tree	17250	0.776398	0.727746	0.77635
Decision tree	17260	0.770186	0.719658	0.767984
Decision tree	17270	0.751553	0.694652	0.751041
Decision tree	17280	0.73913	0.679484	0.737474
Decision tree	17290	0.714286	0.649796	0.715505
Decision tree	17300	0.763975	0.71009	0.764236
Decision tree	17310	0.763975	0.714654	0.761552
Decision tree	17320	0.720497	0.657865	0.720349
Decision tree	17330	0.763975	0.710884	0.763522
Decision tree	17340	0.763975	0.711536	0.761734
Decision tree	17350	0.795031	0.750048	0.793438
Decision tree	17360	0.757764	0.703638	0.758368
Decision tree	17370	0.770186	0.717898	0.767969
Decision tree	17380	0.751553	0.695077	0.751751
Decision tree	17390	0.73913	0.677702	0.734828
Decision tree	17400	0.757764	0.704656	0.758786
Decision tree	17410	0.745342	0.68881	0.747352
Decision tree	17420	0.757764	0.70213	0.755344
Decision tree	17430	0.720497	0.655776	0.721483
Decision tree	17440	0.726708	0.664748	0.72764
Decision tree	17450	0.763975	0.712179	0.764619
Decision tree	17460	0.73913	0.68062	0.73996
Decision tree	17470	0.782609	0.732337	0.780908
Decision tree	17480	0.732919	0.673124	0.727529
Decision tree	17490	0.73913	0.678967	0.741097
Decision tree	17500	0.757764	0.703074	0.757071
Decision tree	17510	0.770186	0.716332	0.769643
Decision tree	17520	0.745342	0.687739	0.745794
Decision tree	17530	0.78882	0.741166	0.787617
Decision tree	17540	0.73913	0.679991	0.73162
Decision tree	17550	0.763975	0.711347	0.761786
Decision tree	17560	0.745342	0.686634	0.742205
Decision tree	17570	0.751553	0.695966	0.753914
Decision tree	17580	0.757764	0.703622	0.758508
Decision tree	17590	0.763975	0.710496	0.761174
Decision tree	17600	0.770186	0.720573	0.769162
Decision tree	17610	0.782609	0.733432	0.780934
Decision tree	17620	0.763975	0.710705	0.762767
Decision tree	17630	0.726708	0.663586	0.724024
Decision tree	17640	0.770186	0.718923	0.76815
Decision tree	17650	0.732919	0.672598	0.733082
Decision tree	17660	0.73913	0.679109	0.737768
Decision tree	17670	0.813665	0.771869	0.814257
Decision tree	17680	0.757764	0.702009	0.756927
Decision tree	17690	0.751553	0.695846	0.747245
Decision tree	17700	0.757764	0.706185	0.754912
Decision tree	17710	0.745342	0.688102	0.745046
Decision tree	17720	0.732919	0.673746	0.729622
Decision tree	17730	0.745342	0.686616	0.74638
Decision tree	17740	0.763975	0.710205	0.760488
Decision tree	17750	0.751553	0.694329	0.748537
Decision tree	17760	0.801242	0.75515	0.798323
Decision tree	17770	0.732919	0.673227	0.73287
Decision tree	17780	0.757764	0.703831	0.757994
Decision tree	17790	0.726708	0.664651	0.724283
Decision tree	17800	0.745342	0.686557	0.741974
Decision tree	17810	0.813665	0.771492	0.814704
Decision tree	17820	0.782609	0.731613	0.782247
Decision tree	17830	0.73913	0.678523	0.736986
Decision tree	17840	0.751553	0.694662	0.752336
Decision tree	17850	0.782609	0.733425	0.782856
Decision tree	17860	0.720497	0.65584	0.721057
Decision tree	17870	0.751553	0.696619	0.753822
Decision tree	17880	0.763975	0.709697	0.761934
Decision tree	17890	0.807453	0.764699	0.804184
Decision tree	17900	0.757764	0.703436	0.755195
Decision tree	17910	0.720497	0.657797	0.716885
Decision tree	17920	0.73913	0.682513	0.734523
Decision tree	17930	0.73913	0.681798	0.735029
Decision tree	17940	0.726708	0.663523	0.72646
Decision tree	17950	0.776398	0.725963	0.775211
Decision tree	17960	0.73913	0.682354	0.737898
Decision tree	17970	0.782609	0.732112	0.780601
Decision tree	17980	0.770186	0.71786	0.766573
Decision tree	17990	0.757764	0.70336	0.756593
Decision tree	18000	0.745342	0.686985	0.745509
Decision tree	18010	0.795031	0.750341	0.790734
Decision tree	18020	0.73913	0.680125	0.739602
Decision tree	18030	0.770186	0.719975	0.765577
Decision tree	18040	0.763975	0.711453	0.765708
Decision tree	18050	0.770186	0.717643	0.767656
Decision tree	18060	0.726708	0.663174	0.725167
Decision tree	18070	0.732919	0.67078	0.731275
Decision tree	18080	0.745342	0.686405	0.744944
Decision tree	18090	0.763975	0.710092	0.76403
Decision tree	18100	0.732919	0.671621	0.732134
Decision tree	18110	0.745342	0.68857	0.738216
Decision tree	18120	0.732919	0.671999	0.729744
Decision tree	18130	0.757764	0.703728	0.757589
Decision tree	18140	0.708075	0.640924	0.709481
Decision tree	18150	0.73913	0.678119	0.733649
Decision tree	18160	0.732919	0.671278	0.732763
Decision tree	18170	0.745342	0.688775	0.74495
Decision tree	18180	0.757764	0.702645	0.751445
Decision tree	18190	0.782609	0.736301	0.778882
Decision tree	18200	0.720497	0.655632	0.716283
Decision tree	18210	0.732919	0.673912	0.729992
Decision tree	18220	0.776398	0.725258	0.77559
Decision tree	18230	0.763975	0.711658	0.762841
Decision tree	18240	0.770186	0.720448	0.768721
Decision tree	18250	0.782609	0.734286	0.776728
Decision tree	18260	0.720497	0.655985	0.721311
Decision tree	18270	0.689441	0.618871	0.687407
Decision tree	18280	0.782609	0.732064	0.780438
Decision tree	18290	0.757764	0.701532	0.758163
Decision tree	18300	0.708075	0.640402	0.705718
Decision tree	18310	0.751553	0.69783	0.751924
Decision tree	18320	0.776398	0.724873	0.776465
Decision tree	18330	0.714286	0.649016	0.715098
Decision tree	18340	0.726708	0.666213	0.727487
Decision tree	18350	0.732919	0.671495	0.732834
Decision tree	18360	0.732919	0.671673	0.73388
Decision tree	18370	0.751553	0.695807	0.748235
Decision tree	18380	0.745342	0.687126	0.741464
Decision tree	18390	0.78882	0.740983	0.787058
Decision tree	18400	0.763975	0.709902	0.763849
Decision tree	18410	0.770186	0.719063	0.768003
Decision tree	18420	0.726708	0.666587	0.731764
Decision tree	18430	0.708075	0.641436	0.708591
Decision tree	18440	0.732919	0.67324	0.734571
Decision tree	18450	0.745342	0.686497	0.743969
Decision tree	18460	0.73913	0.680094	0.739579
Decision tree	18470	0.732919	0.672335	0.735431
Decision tree	18480	0.770186	0.720097	0.770617
Decision tree	18490	0.73913	0.681021	0.735652
Decision tree	18500	0.745342	0.685958	0.746451
Decision tree	18510	0.732919	0.672403	0.735642
Decision tree	18520	0.776398	0.725243	0.777983
Decision tree	18530	0.732919	0.672417	0.73279
Decision tree	18540	0.763975	0.711418	0.765527
Decision tree	18550	0.701863	0.632307	0.696461
Decision tree	18560	0.720497	0.65726	0.715526
Decision tree	18570	0.757764	0.701743	0.757551
Decision tree	18580	0.745342	0.687388	0.74572
Decision tree	18590	0.78882	0.741335	0.785199
Decision tree	18600	0.776398	0.725823	0.776354
Decision tree	18610	0.745342	0.688611	0.747929
Decision tree	18620	0.819876	0.779522	0.817972
Decision tree	18630	0.745342	0.687115	0.746076
Decision tree	18640	0.763975	0.711597	0.761795
Decision tree	18650	0.714286	0.651029	0.712228
Decision tree	18660	0.720497	0.657048	0.720003
Decision tree	18670	0.78882	0.74374	0.784071
Decision tree	18680	0.732919	0.672659	0.733418
Decision tree	18690	0.726708	0.664149	0.727371
Decision tree	18700	0.776398	0.725389	0.773778
Decision tree	18710	0.757764	0.701459	0.758661
Decision tree	18720	0.745342	0.688187	0.744274
Decision tree	18730	0.776398	0.726389	0.778925
Decision tree	18740	0.745342	0.690855	0.7424
Decision tree	18750	0.757764	0.701835	0.751944
Decision tree	18760	0.757764	0.701335	0.757171
Decision tree	18770	0.776398	0.72673	0.779703
Decision tree	18780	0.708075	0.641705	0.708525
Decision tree	18790	0.726708	0.662841	0.726174
Decision tree	18800	0.763975	0.711267	0.766639
Decision tree	18810	0.776398	0.726423	0.778099
Decision tree	18820	0.751553	0.694696	0.753518
Decision tree	18830	0.751553	0.694833	0.749625
Decision tree	18840	0.708075	0.642527	0.707773
Decision tree	18850	0.757764	0.704973	0.756562
Decision tree	18860	0.732919	0.674082	0.732648
Decision tree	18870	0.732919	0.673472	0.734408
Decision tree	18880	0.726708	0.664526	0.726367
Decision tree	18890	0.770186	0.717936	0.766508
Decision tree	18900	0.732919	0.672304	0.735602
Decision tree	18910	0.757764	0.703094	0.756226
Decision tree	18920	0.801242	0.756536	0.798479
Decision tree	18930	0.708075	0.639741	0.707616
Decision tree	18940	0.745342	0.688206	0.747288
Decision tree	18950	0.757764	0.701749	0.759022
Decision tree	18960	0.763975	0.712091	0.764722
Decision tree	18970	0.73913	0.679669	0.738093
Decision tree	18980	0.745342	0.687774	0.745122
Decision tree	18990	0.763975	0.709474	0.760437
Decision tree	19000	0.78882	0.742068	0.790015
Decision tree	19010	0.795031	0.749264	0.794155
Decision tree	19020	0.732919	0.671163	0.729623
Decision tree	19030	0.763975	0.709822	0.763747
Decision tree	19040	0.757764	0.703552	0.756147
Decision tree	19050	0.73913	0.682933	0.733968
Decision tree	19060	0.73913	0.67919	0.739304
Decision tree	19070	0.732919	0.673219	0.73113
Decision tree	19080	0.73913	0.67969	0.739279
Decision tree	19090	0.770186	0.716601	0.768952
Decision tree	19100	0.732919	0.671494	0.729973
Decision tree	19110	0.807453	0.763396	0.806533
Decision tree	19120	0.732919	0.673116	0.731879
Decision tree	19130	0.776398	0.724947	0.77378
Decision tree	19140	0.745342	0.687316	0.744408
Decision tree	19150	0.770186	0.719258	0.765645
Decision tree	19160	0.770186	0.717087	0.769882
Decision tree	19170	0.732919	0.671538	0.732649
Decision tree	19180	0.732919	0.671255	0.73227
Decision tree	19190	0.807453	0.763976	0.80476
Decision tree	19200	0.751553	0.69601	0.751731
Decision tree	19210	0.726708	0.664414	0.725307
Decision tree	19220	0.770186	0.718585	0.768686
Decision tree	19230	0.726708	0.664721	0.727641
Decision tree	19240	0.757764	0.702038	0.755721
Decision tree	19250	0.745342	0.688518	0.742858
Decision tree	19260	0.763975	0.711306	0.766429
Decision tree	19270	0.776398	0.727866	0.77882
Decision tree	19280	0.726708	0.663623	0.726651
Decision tree	19290	0.757764	0.702716	0.756155
Decision tree	19300	0.751553	0.697634	0.746465
Decision tree	19310	0.819876	0.779756	0.817748
Decision tree	19320	0.770186	0.718408	0.767694
Decision tree	19330	0.763975	0.711712	0.756433
Decision tree	19340	0.782609	0.733711	0.781027
Decision tree	19350	0.714286	0.651447	0.715426
Decision tree	19360	0.78882	0.742415	0.788402
Decision tree	19370	0.763975	0.71102	0.760952
Decision tree	19380	0.776398	0.726614	0.775702
Decision tree	19390	0.782609	0.7341	0.783652
Decision tree	19400	0.751553	0.693898	0.748055
Decision tree	19410	0.763975	0.710231	0.764604
Decision tree	19420	0.782609	0.733	0.780563
Decision tree	19430	0.770186	0.719232	0.766978
Decision tree	19440	0.751553	0.693386	0.746983
Decision tree	19450	0.732919	0.672231	0.728659
Decision tree	19460	0.782609	0.733165	0.782832
Decision tree	19470	0.73913	0.679865	0.7421
Decision tree	19480	0.751553	0.695795	0.750815
Decision tree	19490	0.732919	0.671378	0.732158
Decision tree	19500	0.757764	0.702947	0.755943
Decision tree	19510	0.751553	0.695406	0.751035
Decision tree	19520	0.776398	0.724712	0.772289
Decision tree	19530	0.782609	0.735247	0.783433
Decision tree	19540	0.73913	0.679324	0.741296
Decision tree	19550	0.751553	0.696775	0.75109
Decision tree	19560	0.807453	0.764425	0.800427
Decision tree	19570	0.757764	0.703418	0.760342
Decision tree	19580	0.745342	0.687258	0.744396
Decision tree	19590	0.776398	0.724018	0.770396
Decision tree	19600	0.751553	0.694797	0.748715
Decision tree	19610	0.726708	0.665195	0.72703
Decision tree	19620	0.776398	0.727246	0.777376
Decision tree	19630	0.813665	0.77095	0.811987
Decision tree	19640	0.782609	0.73223	0.777675
Decision tree	19650	0.73913	0.680254	0.739982
Decision tree	19660	0.763975	0.711107	0.764963
Decision tree	19670	0.782609	0.73347	0.780579
Decision tree	19680	0.73913	0.67993	0.73706
Decision tree	19690	0.763975	0.710844	0.762887
Decision tree	19700	0.757764	0.703537	0.756884
Decision tree	19710	0.770186	0.717768	0.766315
Decision tree	19720	0.757764	0.701501	0.754948
Decision tree	19730	0.732919	0.673601	0.731873
Decision tree	19740	0.776398	0.727105	0.772403
Decision tree	19750	0.801242	0.756682	0.7999
Decision tree	19760	0.782609	0.734129	0.780885
Decision tree	19770	0.745342	0.688487	0.746077
Decision tree	19780	0.770186	0.71703	0.769697
Decision tree	19790	0.78882	0.739759	0.788294
Decision tree	19800	0.751553	0.695102	0.750831
Decision tree	19810	0.757764	0.702803	0.75921
Decision tree	19820	0.751553	0.694986	0.750385
Decision tree	19830	0.776398	0.725294	0.774649
Decision tree	19840	0.78882	0.741111	0.78833
Decision tree	19850	0.776398	0.725796	0.773846
Decision tree	19860	0.732919	0.674542	0.735518
Decision tree	19870	0.714286	0.651557	0.715083
Decision tree	19880	0.726708	0.663177	0.725548
Decision tree	19890	0.770186	0.717954	0.772024
Decision tree	19900	0.782609	0.733787	0.777371
Decision tree	19910	0.776398	0.726312	0.778185
Decision tree	19920	0.770186	0.717828	0.768168
Decision tree	19930	0.795031	0.748357	0.791522
Decision tree	19940	0.73913	0.679063	0.739453
Decision tree	19950	0.745342	0.687788	0.747485
Decision tree	19960	0.776398	0.724994	0.770735
Decision tree	19970	0.689441	0.619402	0.684867
Decision tree	19980	0.801242	0.75476	0.798905
Decision tree	19990	0.776398	0.727173	0.773523
[truncated: 8,545 more rows]

## Sheet: LightGBM feature list
Classification algorithm	Number of features	ACC	MCC	Weighted F1
Decision tree	10	0.770186	0.718617	0.772369
Decision tree	20	0.801242	0.756782	0.804575
Decision tree	30	0.776398	0.727471	0.776263
Decision tree	40	0.807453	0.762879	0.806587
Decision tree	50	0.78882	0.739607	0.787539
Decision tree	60	0.807453	0.762295	0.806712
Decision tree	70	0.795031	0.748309	0.796411
Decision tree	80	0.751553	0.695365	0.752367
Decision tree	90	0.776398	0.724834	0.776086
Decision tree	100	0.763975	0.709113	0.764273
Decision tree	110	0.782609	0.732464	0.784138
Decision tree	120	0.782609	0.73236	0.782181
Decision tree	130	0.751553	0.693595	0.75174
Decision tree	140	0.745342	0.687928	0.746365
Decision tree	150	0.776398	0.725659	0.779518
Decision tree	160	0.782609	0.733074	0.78168
Decision tree	170	0.795031	0.747466	0.794997
Decision tree	180	0.73913	0.679754	0.742524
Decision tree	190	0.763975	0.709499	0.763453
Decision tree	200	0.726708	0.663745	0.72992
Decision tree	210	0.795031	0.747904	0.796226
Decision tree	220	0.770186	0.717984	0.770759
Decision tree	230	0.732919	0.672907	0.735933
Decision tree	240	0.751553	0.694904	0.748571
Decision tree	250	0.782609	0.73181	0.783737
Decision tree	260	0.770186	0.717126	0.771512
Decision tree	270	0.770186	0.716747	0.770343
Decision tree	280	0.770186	0.71633	0.769022
Decision tree	290	0.720497	0.655529	0.720576
Decision tree	300	0.732919	0.671743	0.733874
Decision tree	310	0.751553	0.693433	0.751855
Decision tree	320	0.73913	0.678706	0.738982
Decision tree	330	0.732919	0.671776	0.73585
Decision tree	340	0.763975	0.709459	0.764099
Decision tree	350	0.776398	0.724078	0.776321
Decision tree	360	0.795031	0.74745	0.793478
Decision tree	370	0.795031	0.748041	0.795555
Decision tree	380	0.763975	0.708464	0.764218
Decision tree	390	0.782609	0.731504	0.781228
Decision tree	400	0.73913	0.678725	0.739272
Decision tree	410	0.73913	0.678533	0.739893
Decision tree	420	0.745342	0.686418	0.745194
Decision tree	430	0.757764	0.702483	0.758927
Decision tree	440	0.757764	0.702411	0.756964
Decision tree	450	0.757764	0.701504	0.758324
Decision tree	460	0.763975	0.710723	0.762484
Decision tree	470	0.782609	0.73144	0.780966
Decision tree	480	0.801242	0.754812	0.801463
Decision tree	490	0.78882	0.740417	0.788605
Decision tree	500	0.78882	0.739721	0.788707
Decision tree	510	0.782609	0.731816	0.781465
Decision tree	520	0.732919	0.670668	0.731239
Decision tree	530	0.795031	0.747107	0.794824
Decision tree	540	0.745342	0.685851	0.746216
Decision tree	550	0.782609	0.73179	0.782833
Decision tree	560	0.763975	0.708742	0.762412
Decision tree	570	0.819876	0.777428	0.819938
Decision tree	580	0.751553	0.693176	0.752038
Decision tree	590	0.745342	0.68572	0.745562
Decision tree	600	0.751553	0.693974	0.750785
Decision tree	610	0.770186	0.716699	0.770769
Decision tree	620	0.745342	0.685663	0.743259
Decision tree	630	0.757764	0.701289	0.757409
Decision tree	640	0.776398	0.725423	0.777852
Decision tree	650	0.78882	0.73959	0.788844
Decision tree	660	0.763975	0.7085	0.765005
Decision tree	670	0.745342	0.685615	0.744463
Decision tree	680	0.776398	0.725124	0.776797
Decision tree	690	0.782609	0.731841	0.781103
Decision tree	700	0.73913	0.679012	0.741715
Decision tree	710	0.745342	0.686362	0.746031
Decision tree	720	0.726708	0.664037	0.72791
Decision tree	730	0.751553	0.693355	0.752024
Decision tree	740	0.68323	0.610917	0.683275
Decision tree	750	0.726708	0.663218	0.726591
Decision tree	760	0.751553	0.695096	0.75199
Decision tree	770	0.695652	0.631134	0.697499
Decision tree	780	0.708075	0.641119	0.70645
Decision tree	790	0.695652	0.625107	0.694451
Decision tree	800	0.776398	0.726192	0.775267
Decision tree	810	0.73913	0.679521	0.741908
Decision tree	820	0.782609	0.732546	0.783061
Decision tree	830	0.78882	0.740086	0.788549
Decision tree	840	0.726708	0.663459	0.7257
Decision tree	850	0.795031	0.74775	0.796063
Decision tree	860	0.782609	0.732054	0.782903
Decision tree	870	0.720497	0.655915	0.720029
Decision tree	880	0.714286	0.647376	0.71248
Decision tree	890	0.795031	0.747584	0.795351
Decision tree	900	0.763975	0.708607	0.764643
Decision tree	910	0.745342	0.687357	0.746197
Decision tree	920	0.751553	0.694855	0.75257
Decision tree	930	0.732919	0.672099	0.733654
Decision tree	940	0.757764	0.70139	0.758308
Decision tree	950	0.770186	0.717234	0.770196
Decision tree	960	0.73913	0.679254	0.739875
Decision tree	970	0.757764	0.700889	0.757874
Decision tree	980	0.745342	0.686197	0.74495
Decision tree	990	0.757764	0.701392	0.756157
Decision tree	1000	0.78882	0.740017	0.787787
Decision tree	1010	0.807453	0.762504	0.807952
Decision tree	1020	0.782609	0.732273	0.782374
Decision tree	1030	0.73913	0.678421	0.738213
Decision tree	1040	0.770186	0.716557	0.769816
Decision tree	1050	0.770186	0.716163	0.76856
Decision tree	1060	0.73913	0.677607	0.737254
Decision tree	1070	0.770186	0.719728	0.774236
Decision tree	1080	0.720497	0.656788	0.722512
Decision tree	1090	0.757764	0.703742	0.757209
Decision tree	1100	0.763975	0.708952	0.763511
Decision tree	1110	0.745342	0.686748	0.742556
Decision tree	1120	0.763975	0.708789	0.75977
Decision tree	1130	0.732919	0.671364	0.732523
Decision tree	1140	0.708075	0.639074	0.706745
Decision tree	1150	0.751553	0.694002	0.751061
Decision tree	1160	0.807453	0.762231	0.807753
Decision tree	1170	0.763975	0.709158	0.762139
Decision tree	1180	0.795031	0.748718	0.794939
Decision tree	1190	0.776398	0.725145	0.775639
Decision tree	1200	0.720497	0.655112	0.719101
Decision tree	1210	0.795031	0.748765	0.797375
Decision tree	1220	0.720497	0.657904	0.72173
Decision tree	1230	0.782609	0.73166	0.781692
Decision tree	1240	0.763975	0.708421	0.762942
Decision tree	1250	0.726708	0.665613	0.728815
Decision tree	1260	0.751553	0.694085	0.750859
Decision tree	1270	0.795031	0.746925	0.795662
Decision tree	1280	0.763975	0.710049	0.764862
Decision tree	1290	0.751553	0.692975	0.748537
Decision tree	1300	0.770186	0.717038	0.765621
Decision tree	1310	0.78882	0.739507	0.788631
Decision tree	1320	0.732919	0.670406	0.731621
Decision tree	1330	0.776398	0.726361	0.776219
Decision tree	1340	0.745342	0.686301	0.744658
Decision tree	1350	0.745342	0.688647	0.744611
Decision tree	1360	0.708075	0.641282	0.70842
Decision tree	1370	0.732919	0.674389	0.736469
Decision tree	1380	0.73913	0.679113	0.738498
Decision tree	1390	0.770186	0.71855	0.772376
Decision tree	1400	0.732919	0.66998	0.731699
Decision tree	1410	0.745342	0.686656	0.745014
Decision tree	1420	0.807453	0.763348	0.806357
Decision tree	1430	0.745342	0.685916	0.744324
Decision tree	1440	0.770186	0.716812	0.768314
Decision tree	1450	0.751553	0.694229	0.753563
Decision tree	1460	0.763975	0.70895	0.763757
Decision tree	1470	0.770186	0.717499	0.77238
Decision tree	1480	0.757764	0.701017	0.757062
Decision tree	1490	0.73913	0.679069	0.738817
Decision tree	1500	0.745342	0.686334	0.743589
Decision tree	1510	0.757764	0.702493	0.757937
Decision tree	1520	0.745342	0.686777	0.744187
Decision tree	1530	0.757764	0.701954	0.75584
Decision tree	1540	0.689441	0.617682	0.690032
Decision tree	1550	0.726708	0.666537	0.726483
Decision tree	1560	0.776398	0.725594	0.774881
Decision tree	1570	0.770186	0.718093	0.769363
Decision tree	1580	0.776398	0.724495	0.775167
Decision tree	1590	0.776398	0.725991	0.774315
Decision tree	1600	0.701863	0.633522	0.704474
Decision tree	1610	0.757764	0.701177	0.757113
Decision tree	1620	0.745342	0.685081	0.743505
Decision tree	1630	0.807453	0.762242	0.806553
Decision tree	1640	0.732919	0.672179	0.734455
Decision tree	1650	0.751553	0.694752	0.751705
Decision tree	1660	0.720497	0.65617	0.721645
Decision tree	1670	0.763975	0.708842	0.763775
Decision tree	1680	0.745342	0.686809	0.744673
Decision tree	1690	0.78882	0.739993	0.788124
Decision tree	1700	0.776398	0.724365	0.774191
Decision tree	1710	0.78882	0.739416	0.786813
Decision tree	1720	0.732919	0.671488	0.731316
Decision tree	1730	0.701863	0.633983	0.702242
Decision tree	1740	0.751553	0.692935	0.749276
Decision tree	1750	0.78882	0.740877	0.788133
Decision tree	1760	0.770186	0.717247	0.768886
Decision tree	1770	0.732919	0.669859	0.729806
Decision tree	1780	0.763975	0.709827	0.762788
Decision tree	1790	0.720497	0.654843	0.719663
Decision tree	1800	0.745342	0.686235	0.744882
Decision tree	1810	0.763975	0.708987	0.763525
Decision tree	1820	0.726708	0.664673	0.727339
Decision tree	1830	0.726708	0.664038	0.728037
Decision tree	1840	0.776398	0.724268	0.77739
Decision tree	1850	0.757764	0.701559	0.757752
Decision tree	1860	0.732919	0.672009	0.734808
Decision tree	1870	0.695652	0.627369	0.698797
Decision tree	1880	0.73913	0.679722	0.734469
Decision tree	1890	0.813665	0.770225	0.812471
Decision tree	1900	0.751553	0.693596	0.752317
Decision tree	1910	0.745342	0.685541	0.74239
Decision tree	1920	0.776398	0.725328	0.777899
Decision tree	1930	0.770186	0.716992	0.769656
Decision tree	1940	0.813665	0.770577	0.812699
Decision tree	1950	0.776398	0.725532	0.778269
Decision tree	1960	0.745342	0.687075	0.74629
Decision tree	1970	0.782609	0.731311	0.782197
Decision tree	1980	0.751553	0.694191	0.750933
Decision tree	1990	0.782609	0.732708	0.781432
Decision tree	2000	0.714286	0.647359	0.713646
Decision tree	2010	0.807453	0.764662	0.809587
Decision tree	2020	0.720497	0.656384	0.721174
Decision tree	2030	0.745342	0.687477	0.747586
Decision tree	2040	0.782609	0.731966	0.782491
Decision tree	2050	0.708075	0.640747	0.710707
Decision tree	2060	0.708075	0.638836	0.70804
Decision tree	2070	0.776398	0.72554	0.776418
Decision tree	2080	0.689441	0.61919	0.688367
Decision tree	2090	0.763975	0.708906	0.761716
Decision tree	2100	0.726708	0.663137	0.72525
Decision tree	2110	0.751553	0.693131	0.75081
Decision tree	2120	0.832298	0.793997	0.831556
Decision tree	2130	0.78882	0.739342	0.788446
Decision tree	2140	0.776398	0.724967	0.778708
Decision tree	2150	0.726708	0.661988	0.722104
Decision tree	2160	0.763975	0.710579	0.762551
Decision tree	2170	0.801242	0.755565	0.800676
Decision tree	2180	0.78882	0.739284	0.788183
Decision tree	2190	0.776398	0.724765	0.773885
Decision tree	2200	0.714286	0.648871	0.712437
Decision tree	2210	0.782609	0.732912	0.784872
Decision tree	2220	0.782609	0.732188	0.781957
Decision tree	2230	0.720497	0.658398	0.723448
Decision tree	2240	0.757764	0.70206	0.756766
Decision tree	2250	0.695652	0.625559	0.689213
Decision tree	2260	0.745342	0.686135	0.74287
Decision tree	2270	0.795031	0.747454	0.794387
Decision tree	2280	0.745342	0.686638	0.744373
Decision tree	2290	0.757764	0.703619	0.755743
Decision tree	2300	0.801242	0.754788	0.801303
Decision tree	2310	0.78882	0.740015	0.789367
Decision tree	2320	0.751553	0.69401	0.748936
Decision tree	2330	0.757764	0.701282	0.756751
Decision tree	2340	0.745342	0.686244	0.743975
Decision tree	2350	0.720497	0.656931	0.718371
Decision tree	2360	0.782609	0.733505	0.783031
Decision tree	2370	0.732919	0.67127	0.730376
Decision tree	2380	0.757764	0.701369	0.759132
Decision tree	2390	0.73913	0.677734	0.735543
Decision tree	2400	0.73913	0.67831	0.739564
Decision tree	2410	0.757764	0.703163	0.757925
Decision tree	2420	0.751553	0.693948	0.748317
Decision tree	2430	0.73913	0.678129	0.737496
Decision tree	2440	0.757764	0.702089	0.757355
Decision tree	2450	0.751553	0.695628	0.75122
Decision tree	2460	0.726708	0.663286	0.728027
Decision tree	2470	0.763975	0.709631	0.763474
Decision tree	2480	0.73913	0.677411	0.737916
Decision tree	2490	0.745342	0.68684	0.744526
Decision tree	2500	0.751553	0.694785	0.751274
Decision tree	2510	0.782609	0.734718	0.781928
Decision tree	2520	0.726708	0.666222	0.730233
Decision tree	2530	0.726708	0.665149	0.726577
Decision tree	2540	0.732919	0.67162	0.733457
Decision tree	2550	0.720497	0.656976	0.720502
Decision tree	2560	0.689441	0.618788	0.690898
Decision tree	2570	0.726708	0.664288	0.725951
Decision tree	2580	0.751553	0.693267	0.749486
Decision tree	2590	0.770186	0.718579	0.771559
Decision tree	2600	0.720497	0.655435	0.719767
Decision tree	2610	0.751553	0.694692	0.751256
Decision tree	2620	0.720497	0.655197	0.720038
Decision tree	2630	0.776398	0.724508	0.776126
Decision tree	2640	0.757764	0.703401	0.759642
Decision tree	2650	0.757764	0.701045	0.756522
Decision tree	2660	0.751553	0.69365	0.750439
Decision tree	2670	0.776398	0.724083	0.775065
Decision tree	2680	0.708075	0.640181	0.705456
Decision tree	2690	0.795031	0.747357	0.795253
Decision tree	2700	0.776398	0.725133	0.775062
Decision tree	2710	0.763975	0.709802	0.762055
Decision tree	2720	0.745342	0.686134	0.742003
Decision tree	2730	0.751553	0.693548	0.751668
Decision tree	2740	0.832298	0.793992	0.832367
Decision tree	2750	0.770186	0.718622	0.767664
Decision tree	2760	0.757764	0.704247	0.760264
Decision tree	2770	0.776398	0.725823	0.777119
Decision tree	2780	0.732919	0.670568	0.729787
Decision tree	2790	0.770186	0.717343	0.769492
Decision tree	2800	0.757764	0.701466	0.756486
Decision tree	2810	0.757764	0.701259	0.757313
Decision tree	2820	0.745342	0.685931	0.745442
Decision tree	2830	0.782609	0.733882	0.782174
Decision tree	2840	0.776398	0.724582	0.774716
Decision tree	2850	0.763975	0.709811	0.765472
Decision tree	2860	0.757764	0.702651	0.755629
Decision tree	2870	0.763975	0.709834	0.763331
Decision tree	2880	0.782609	0.732716	0.783168
Decision tree	2890	0.782609	0.732854	0.78235
Decision tree	2900	0.782609	0.731733	0.783842
Decision tree	2910	0.782609	0.732254	0.780994
Decision tree	2920	0.720497	0.656281	0.717135
Decision tree	2930	0.745342	0.686548	0.744142
Decision tree	2940	0.751553	0.694914	0.753099
Decision tree	2950	0.782609	0.733229	0.779922
Decision tree	2960	0.708075	0.639232	0.704783
Decision tree	2970	0.726708	0.664482	0.730758
Decision tree	2980	0.732919	0.670069	0.73402
Decision tree	2990	0.708075	0.639992	0.708048
Decision tree	3000	0.795031	0.746342	0.793099
Decision tree	3010	0.745342	0.685376	0.743224
Decision tree	3020	0.714286	0.649705	0.712731
Decision tree	3030	0.763975	0.709538	0.763063
Decision tree	3040	0.73913	0.677829	0.738154
Decision tree	3050	0.720497	0.657491	0.722964
Decision tree	3060	0.763975	0.709111	0.764642
Decision tree	3070	0.770186	0.719916	0.769457
Decision tree	3080	0.73913	0.681264	0.739691
Decision tree	3090	0.770186	0.716997	0.770548
Decision tree	3100	0.757764	0.702982	0.758614
Decision tree	3110	0.757764	0.703806	0.758856
Decision tree	3120	0.745342	0.687126	0.74249
Decision tree	3130	0.745342	0.686286	0.745267
Decision tree	3140	0.776398	0.724058	0.77635
Decision tree	3150	0.732919	0.672226	0.729857
Decision tree	3160	0.745342	0.688271	0.745223
Decision tree	3170	0.732919	0.67165	0.735077
Decision tree	3180	0.73913	0.677957	0.738902
Decision tree	3190	0.732919	0.671094	0.734224
Decision tree	3200	0.726708	0.663699	0.726557
Decision tree	3210	0.782609	0.732191	0.783778
Decision tree	3220	0.701863	0.634063	0.704387
Decision tree	3230	0.795031	0.747594	0.793453
Decision tree	3240	0.73913	0.67744	0.736858
Decision tree	3250	0.78882	0.740165	0.789656
Decision tree	3260	0.763975	0.709616	0.765802
Decision tree	3270	0.745342	0.686718	0.746359
Decision tree	3280	0.782609	0.73227	0.782206
Decision tree	3290	0.73913	0.677518	0.736862
Decision tree	3300	0.795031	0.747666	0.794548
Decision tree	3310	0.695652	0.626201	0.694093
Decision tree	3320	0.73913	0.678308	0.738943
Decision tree	3330	0.732919	0.673323	0.736233
Decision tree	3340	0.763975	0.708412	0.763206
Decision tree	3350	0.757764	0.700709	0.755892
Decision tree	3360	0.745342	0.685675	0.745104
Decision tree	3370	0.782609	0.731941	0.783007
Decision tree	3380	0.732919	0.672158	0.730582
Decision tree	3390	0.720497	0.657648	0.721034
Decision tree	3400	0.73913	0.678405	0.736468
Decision tree	3410	0.708075	0.642932	0.70768
Decision tree	3420	0.708075	0.641952	0.708357
Decision tree	3430	0.763975	0.710238	0.764631
Decision tree	3440	0.757764	0.701133	0.755404
Decision tree	3450	0.73913	0.67904	0.736997
Decision tree	3460	0.73913	0.680075	0.739042
Decision tree	3470	0.751553	0.694452	0.751791
Decision tree	3480	0.801242	0.755436	0.799431
Decision tree	3490	0.757764	0.701335	0.756857
Decision tree	3500	0.732919	0.671753	0.732278
Decision tree	3510	0.732919	0.67252	0.733382
Decision tree	3520	0.73913	0.678164	0.739045
Decision tree	3530	0.745342	0.686775	0.744611
Decision tree	3540	0.73913	0.678936	0.737207
Decision tree	3550	0.757764	0.702572	0.760483
Decision tree	3560	0.813665	0.771511	0.814756
Decision tree	3570	0.751553	0.695361	0.750495
Decision tree	3580	0.757764	0.702275	0.757334
Decision tree	3590	0.770186	0.717396	0.771963
Decision tree	3600	0.826087	0.786327	0.825982
Decision tree	3610	0.745342	0.686322	0.744108
Decision tree	3620	0.695652	0.626693	0.695353
Decision tree	3630	0.732919	0.671354	0.733174
Decision tree	3640	0.757764	0.701933	0.757273
Decision tree	3650	0.751553	0.694	0.74981
Decision tree	3660	0.73913	0.679034	0.739494
Decision tree	3670	0.776398	0.72474	0.776174
Decision tree	3680	0.745342	0.686129	0.745156
Decision tree	3690	0.813665	0.770363	0.812377
Decision tree	3700	0.776398	0.725373	0.777677
Decision tree	3710	0.751553	0.694653	0.750034
Decision tree	3720	0.732919	0.670638	0.731397
Decision tree	3730	0.757764	0.702124	0.759489
Decision tree	3740	0.745342	0.687427	0.746071
Decision tree	3750	0.720497	0.656307	0.720161
Decision tree	3760	0.782609	0.731883	0.782834
Decision tree	3770	0.732919	0.671687	0.731632
Decision tree	3780	0.763975	0.709435	0.763392
Decision tree	3790	0.757764	0.703427	0.758009
Decision tree	3800	0.801242	0.755413	0.801657
Decision tree	3810	0.751553	0.694143	0.751521
Decision tree	3820	0.726708	0.664191	0.725418
Decision tree	3830	0.757764	0.70114	0.754382
Decision tree	3840	0.776398	0.72443	0.776793
Decision tree	3850	0.695652	0.626865	0.697426
Decision tree	3860	0.751553	0.693644	0.751127
Decision tree	3870	0.807453	0.763314	0.807386
Decision tree	3880	0.757764	0.701997	0.756611
Decision tree	3890	0.745342	0.686664	0.746452
Decision tree	3900	0.745342	0.688094	0.74475
Decision tree	3910	0.745342	0.687702	0.74651
Decision tree	3920	0.782609	0.73201	0.783673
Decision tree	3930	0.745342	0.686203	0.741902
Decision tree	3940	0.782609	0.732995	0.784558
Decision tree	3950	0.757764	0.702653	0.756702
Decision tree	3960	0.751553	0.694219	0.749547
Decision tree	3970	0.776398	0.726377	0.774551
Decision tree	3980	0.73913	0.678148	0.738534
Decision tree	3990	0.73913	0.679018	0.739916
Decision tree	4000	0.78882	0.738946	0.787701
Decision tree	4010	0.763975	0.709194	0.76357
Decision tree	4020	0.819876	0.778544	0.819134
Decision tree	4030	0.782609	0.732346	0.782517
Decision tree	4040	0.73913	0.679533	0.740716
Decision tree	4050	0.795031	0.746998	0.794648
Decision tree	4060	0.73913	0.679614	0.737248
Decision tree	4070	0.732919	0.673061	0.731155
Decision tree	4080	0.770186	0.716628	0.769185
Decision tree	4090	0.770186	0.718948	0.767617
Decision tree	4100	0.745342	0.68566	0.744921
Decision tree	4110	0.708075	0.642739	0.703365
Decision tree	4120	0.795031	0.747947	0.795329
Decision tree	4130	0.763975	0.709188	0.761714
Decision tree	4140	0.795031	0.749573	0.794643
Decision tree	4150	0.776398	0.723913	0.773247
Decision tree	4160	0.745342	0.686363	0.743879
Decision tree	4170	0.720497	0.655909	0.720133
Decision tree	4180	0.714286	0.649139	0.712953
Decision tree	4190	0.757764	0.702772	0.753532
Decision tree	4200	0.776398	0.725738	0.773967
Decision tree	4210	0.782609	0.733464	0.782784
Decision tree	4220	0.73913	0.679044	0.740926
Decision tree	4230	0.78882	0.739841	0.788534
Decision tree	4240	0.73913	0.679141	0.734966
Decision tree	4250	0.726708	0.662647	0.723915
Decision tree	4260	0.757764	0.701617	0.755777
Decision tree	4270	0.770186	0.718848	0.767429
Decision tree	4280	0.757764	0.702605	0.758842
Decision tree	4290	0.770186	0.717941	0.769958
Decision tree	4300	0.782609	0.733067	0.779989
Decision tree	4310	0.770186	0.717915	0.769594
Decision tree	4320	0.763975	0.71071	0.764516
Decision tree	4330	0.770186	0.716346	0.771229
Decision tree	4340	0.776398	0.725751	0.774243
Decision tree	4350	0.776398	0.724168	0.777537
Decision tree	4360	0.757764	0.70123	0.757245
Decision tree	4370	0.782609	0.731841	0.781689
Decision tree	4380	0.732919	0.669965	0.732739
Decision tree	4390	0.745342	0.687376	0.746997
Decision tree	4400	0.801242	0.754725	0.801816
Decision tree	4410	0.757764	0.702917	0.757294
Decision tree	4420	0.801242	0.756354	0.79923
Decision tree	4430	0.776398	0.724356	0.776023
Decision tree	4440	0.708075	0.642453	0.708635
Decision tree	4450	0.714286	0.648619	0.711973
Decision tree	4460	0.763975	0.709687	0.76325
Decision tree	4470	0.78882	0.740464	0.78674
Decision tree	4480	0.78882	0.739932	0.787904
Decision tree	4490	0.73913	0.677554	0.738101
Decision tree	4500	0.732919	0.670548	0.731702
Decision tree	4510	0.732919	0.669988	0.732735
Decision tree	4520	0.714286	0.650498	0.715341
Decision tree	4530	0.757764	0.703001	0.758066
Decision tree	4540	0.826087	0.785969	0.826759
Decision tree	4550	0.782609	0.734167	0.781588
Decision tree	4560	0.763975	0.708799	0.762915
Decision tree	4570	0.813665	0.7708	0.812137
Decision tree	4580	0.782609	0.731627	0.780821
Decision tree	4590	0.770186	0.717139	0.769638
Decision tree	4600	0.776398	0.724117	0.773491
Decision tree	4610	0.770186	0.716504	0.769445
Decision tree	4620	0.720497	0.656078	0.72153
Decision tree	4630	0.745342	0.686318	0.745498
Decision tree	4640	0.757764	0.702706	0.757095
Decision tree	4650	0.795031	0.747095	0.794988
Decision tree	4660	0.763975	0.709091	0.765917
Decision tree	4670	0.732919	0.671854	0.73053
Decision tree	4680	0.751553	0.693819	0.748644
Decision tree	4690	0.73913	0.678565	0.738044
Decision tree	4700	0.757764	0.701513	0.757793
Decision tree	4710	0.770186	0.717219	0.767924
Decision tree	4720	0.763975	0.709687	0.763745
Decision tree	4730	0.726708	0.66226	0.723379
Decision tree	4740	0.763975	0.709699	0.761365
Decision tree	4750	0.763975	0.711687	0.761755
Decision tree	4760	0.770186	0.71673	0.769284
Decision tree	4770	0.776398	0.723958	0.777169
Decision tree	4780	0.776398	0.725311	0.774627
Decision tree	4790	0.78882	0.740827	0.788695
Decision tree	4800	0.732919	0.671189	0.731428
Decision tree	4810	0.757764	0.701089	0.756652
Decision tree	4820	0.78882	0.739183	0.787882
Decision tree	4830	0.757764	0.701977	0.757915
Decision tree	4840	0.751553	0.693961	0.752083
Decision tree	4850	0.801242	0.756978	0.797041
Decision tree	4860	0.757764	0.702007	0.756983
Decision tree	4870	0.770186	0.717426	0.769707
Decision tree	4880	0.776398	0.72613	0.772814
Decision tree	4890	0.714286	0.646678	0.712373
Decision tree	4900	0.745342	0.687273	0.745637
Decision tree	4910	0.73913	0.677825	0.736889
Decision tree	4920	0.745342	0.687012	0.744617
Decision tree	4930	0.782609	0.731841	0.781104
Decision tree	4940	0.757764	0.701847	0.758518
Decision tree	4950	0.763975	0.710634	0.760006
Decision tree	4960	0.763975	0.708391	0.762968
Decision tree	4970	0.757764	0.701917	0.758854
Decision tree	4980	0.782609	0.731549	0.781843
Decision tree	4990	0.726708	0.663813	0.725023
Decision tree	5000	0.745342	0.687533	0.743644
Decision tree	5010	0.795031	0.748049	0.793003
Decision tree	5020	0.782609	0.732186	0.782244
Decision tree	5030	0.732919	0.671567	0.732353
Decision tree	5040	0.745342	0.686857	0.745409
Decision tree	5050	0.770186	0.717019	0.768319
Decision tree	5060	0.770186	0.717296	0.768072
Decision tree	5070	0.720497	0.655457	0.71907
Decision tree	5080	0.670807	0.592885	0.668632
Decision tree	5090	0.826087	0.785122	0.826051
Decision tree	5100	0.745342	0.686387	0.746225
Decision tree	5110	0.720497	0.656496	0.718679
Decision tree	5120	0.745342	0.688258	0.743266
Decision tree	5130	0.78882	0.739321	0.788605
Decision tree	5140	0.732919	0.6707	0.730649
Decision tree	5150	0.714286	0.651369	0.711457
Decision tree	5160	0.745342	0.687578	0.745393
Decision tree	5170	0.714286	0.65176	0.70833
Decision tree	5180	0.751553	0.695818	0.750026
Decision tree	5190	0.763975	0.709574	0.760357
Decision tree	5200	0.751553	0.693647	0.751295
Decision tree	5210	0.695652	0.624609	0.695039
Decision tree	5220	0.776398	0.724743	0.776855
Decision tree	5230	0.78882	0.739697	0.78855
Decision tree	5240	0.78882	0.740912	0.786502
Decision tree	5250	0.757764	0.70165	0.757894
Decision tree	5260	0.770186	0.716212	0.768815
Decision tree	5270	0.782609	0.733484	0.780904
Decision tree	5280	0.782609	0.733172	0.783384
Decision tree	5290	0.732919	0.67181	0.734689
Decision tree	5300	0.757764	0.700681	0.756585
Decision tree	5310	0.73913	0.678859	0.738442
Decision tree	5320	0.745342	0.686438	0.745121
Decision tree	5330	0.813665	0.770781	0.813837
Decision tree	5340	0.757764	0.70198	0.759681
Decision tree	5350	0.807453	0.763379	0.806403
Decision tree	5360	0.763975	0.709647	0.763893
Decision tree	5370	0.708075	0.642084	0.705442
Decision tree	5380	0.720497	0.656481	0.715383
Decision tree	5390	0.73913	0.679127	0.740349
Decision tree	5400	0.720497	0.658234	0.720898
Decision tree	5410	0.763975	0.708899	0.763313
Decision tree	5420	0.714286	0.647955	0.714877
Decision tree	5430	0.720497	0.658588	0.717461
Decision tree	5440	0.708075	0.640782	0.706528
Decision tree	5450	0.757764	0.701263	0.756373
Decision tree	5460	0.78882	0.73963	0.788493
Decision tree	5470	0.801242	0.755548	0.800147
Decision tree	5480	0.708075	0.641665	0.708941
Decision tree	5490	0.720497	0.654617	0.717823
Decision tree	5500	0.776398	0.726266	0.778171
Decision tree	5510	0.763975	0.709134	0.763236
Decision tree	5520	0.807453	0.76227	0.807722
Decision tree	5530	0.776398	0.725441	0.774579
Decision tree	5540	0.770186	0.71742	0.771198
Decision tree	5550	0.782609	0.733331	0.780706
Decision tree	5560	0.813665	0.770499	0.812587
Decision tree	5570	0.708075	0.642608	0.707914
Decision tree	5580	0.763975	0.712209	0.762915
Decision tree	5590	0.813665	0.770588	0.813797
Decision tree	5600	0.757764	0.702632	0.758187
Decision tree	5610	0.795031	0.74792	0.794653
Decision tree	5620	0.701863	0.635001	0.704241
Decision tree	5630	0.850932	0.816719	0.851122
Decision tree	5640	0.782609	0.732686	0.783469
Decision tree	5650	0.782609	0.731924	0.783428
Decision tree	5660	0.701863	0.632988	0.701495
Decision tree	5670	0.776398	0.724867	0.776598
Decision tree	5680	0.813665	0.770752	0.812106
Decision tree	5690	0.763975	0.708937	0.764075
Decision tree	5700	0.745342	0.687866	0.743393
Decision tree	5710	0.732919	0.669978	0.730962
Decision tree	5720	0.770186	0.716697	0.771112
Decision tree	5730	0.720497	0.656219	0.721285
Decision tree	5740	0.78882	0.739344	0.788053
Decision tree	5750	0.745342	0.686521	0.746638
Decision tree	5760	0.757764	0.702104	0.756107
Decision tree	5770	0.770186	0.716573	0.769146
Decision tree	5780	0.745342	0.686129	0.74567
Decision tree	5790	0.726708	0.664347	0.726725
Decision tree	5800	0.726708	0.663239	0.72878
Decision tree	5810	0.770186	0.717737	0.764898
Decision tree	5820	0.770186	0.717595	0.771518
Decision tree	5830	0.751553	0.693201	0.751919
Decision tree	5840	0.73913	0.681457	0.73839
Decision tree	5850	0.732919	0.671254	0.731826
Decision tree	5860	0.714286	0.649548	0.715026
Decision tree	5870	0.782609	0.732254	0.782876
Decision tree	5880	0.720497	0.656901	0.723548
Decision tree	5890	0.78882	0.739713	0.787262
Decision tree	5900	0.701863	0.633169	0.700528
Decision tree	5910	0.708075	0.638884	0.70766
Decision tree	5920	0.776398	0.726373	0.77558
Decision tree	5930	0.751553	0.6943	0.751191
Decision tree	5940	0.776398	0.725029	0.775821
Decision tree	5950	0.745342	0.685854	0.742596
Decision tree	5960	0.720497	0.655692	0.717879
Decision tree	5970	0.78882	0.739301	0.789298
Decision tree	5980	0.73913	0.680101	0.739583
Decision tree	5990	0.763975	0.70901	0.765037
Decision tree	6000	0.751553	0.695169	0.751896
Decision tree	6010	0.732919	0.670276	0.731646
Decision tree	6020	0.73913	0.678304	0.737528
Decision tree	6030	0.751553	0.693031	0.749576
Decision tree	6040	0.726708	0.663208	0.725399
Decision tree	6050	0.732919	0.672676	0.732871
Decision tree	6060	0.795031	0.747512	0.795249
Decision tree	6070	0.751553	0.694029	0.751033
Decision tree	6080	0.801242	0.756448	0.800212
Decision tree	6090	0.751553	0.694377	0.749841
Decision tree	6100	0.757764	0.701432	0.758077
Decision tree	6110	0.757764	0.703402	0.759537
Decision tree	6120	0.689441	0.617608	0.687016
Decision tree	6130	0.757764	0.702076	0.757322
Decision tree	6140	0.795031	0.747212	0.794777
Decision tree	6150	0.770186	0.71773	0.770483
Decision tree	6160	0.701863	0.635622	0.701681
Decision tree	6170	0.763975	0.710731	0.766639
Decision tree	6180	0.732919	0.672643	0.732347
Decision tree	6190	0.757764	0.702879	0.758914
Decision tree	6200	0.726708	0.663643	0.727178
Decision tree	6210	0.757764	0.701911	0.758506
Decision tree	6220	0.732919	0.672156	0.733478
Decision tree	6230	0.770186	0.716813	0.77161
Decision tree	6240	0.770186	0.718252	0.770508
Decision tree	6250	0.776398	0.725274	0.776576
Decision tree	6260	0.770186	0.715732	0.770673
Decision tree	6270	0.770186	0.718283	0.770525
Decision tree	6280	0.78882	0.741685	0.788929
Decision tree	6290	0.757764	0.701294	0.758555
Decision tree	6300	0.751553	0.695408	0.75261
Decision tree	6310	0.714286	0.647055	0.714256
Decision tree	6320	0.757764	0.701106	0.758257
Decision tree	6330	0.78882	0.739935	0.788893
Decision tree	6340	0.751553	0.693955	0.749943
Decision tree	6350	0.714286	0.648839	0.712978
Decision tree	6360	0.776398	0.725067	0.777056
Decision tree	6370	0.695652	0.625447	0.693273
Decision tree	6380	0.708075	0.642168	0.710189
Decision tree	6390	0.714286	0.64892	0.714273
Decision tree	6400	0.751553	0.693234	0.747968
Decision tree	6410	0.701863	0.63326	0.701508
Decision tree	6420	0.751553	0.693789	0.750661
Decision tree	6430	0.726708	0.663876	0.726453
Decision tree	6440	0.78882	0.73931	0.788431
Decision tree	6450	0.745342	0.687332	0.746158
Decision tree	6460	0.78882	0.73991	0.7874
Decision tree	6470	0.720497	0.654592	0.722597
Decision tree	6480	0.78882	0.739621	0.786066
Decision tree	6490	0.751553	0.694143	0.749784
Decision tree	6500	0.732919	0.675408	0.733767
Decision tree	6510	0.73913	0.678307	0.739042
Decision tree	6520	0.813665	0.770635	0.814411
Decision tree	6530	0.751553	0.694919	0.752149
Decision tree	6540	0.701863	0.634656	0.700274
Decision tree	6550	0.84472	0.81	0.844552
Decision tree	6560	0.782609	0.731893	0.780025
Decision tree	6570	0.78882	0.739789	0.787651
Decision tree	6580	0.677019	0.60378	0.679846
Decision tree	6590	0.745342	0.689415	0.744762
Decision tree	6600	0.757764	0.701034	0.756289
Decision tree	6610	0.763975	0.709191	0.76483
Decision tree	6620	0.776398	0.724955	0.777779
Decision tree	6630	0.757764	0.704251	0.758933
Decision tree	6640	0.801242	0.756187	0.801839
Decision tree	6650	0.782609	0.732035	0.78132
Decision tree	6660	0.68323	0.610099	0.683432
Decision tree	6670	0.776398	0.723874	0.773829
Decision tree	6680	0.801242	0.755778	0.80073
Decision tree	6690	0.732919	0.670721	0.733203
Decision tree	6700	0.776398	0.724761	0.776459
Decision tree	6710	0.751553	0.697182	0.752355
Decision tree	6720	0.732919	0.671943	0.731546
Decision tree	6730	0.732919	0.67262	0.733616
Decision tree	6740	0.695652	0.625927	0.6955
Decision tree	6750	0.757764	0.701218	0.756978
Decision tree	6760	0.745342	0.686146	0.745459
Decision tree	6770	0.708075	0.643421	0.706908
Decision tree	6780	0.751553	0.694771	0.751064
Decision tree	6790	0.745342	0.685475	0.745142
Decision tree	6800	0.770186	0.718028	0.769275
Decision tree	6810	0.757764	0.701537	0.757184
Decision tree	6820	0.801242	0.755607	0.800021
Decision tree	6830	0.819876	0.778206	0.819065
Decision tree	6840	0.720497	0.657219	0.719398
Decision tree	6850	0.714286	0.650013	0.714723
Decision tree	6860	0.763975	0.709731	0.763294
Decision tree	6870	0.782609	0.732359	0.782129
Decision tree	6880	0.782609	0.731806	0.782269
Decision tree	6890	0.726708	0.663527	0.726408
Decision tree	6900	0.73913	0.678854	0.740106
Decision tree	6910	0.745342	0.687075	0.747643
Decision tree	6920	0.757764	0.703026	0.756585
Decision tree	6930	0.726708	0.663749	0.727296
Decision tree	6940	0.770186	0.716269	0.769226
Decision tree	6950	0.770186	0.717116	0.769752
Decision tree	6960	0.763975	0.70978	0.765241
Decision tree	6970	0.745342	0.686071	0.745171
Decision tree	6980	0.751553	0.695704	0.750249
Decision tree	6990	0.726708	0.663623	0.726285
Decision tree	7000	0.78882	0.739614	0.789823
Decision tree	7010	0.732919	0.672411	0.736074
Decision tree	7020	0.677019	0.602682	0.674286
Decision tree	7030	0.776398	0.724825	0.777067
Decision tree	7040	0.720497	0.659665	0.721011
Decision tree	7050	0.720497	0.657944	0.722804
Decision tree	7060	0.720497	0.656071	0.71834
Decision tree	7070	0.714286	0.649864	0.713626
Decision tree	7080	0.763975	0.70908	0.76294
Decision tree	7090	0.763975	0.709403	0.763997
Decision tree	7100	0.776398	0.725751	0.776581
Decision tree	7110	0.763975	0.710739	0.762011
Decision tree	7120	0.751553	0.69514	0.753383
Decision tree	7130	0.732919	0.671535	0.731962
Decision tree	7140	0.763975	0.710786	0.763537
Decision tree	7150	0.726708	0.664121	0.726969
Decision tree	7160	0.78882	0.73992	0.789284
Decision tree	7170	0.776398	0.724244	0.775683
Decision tree	7180	0.732919	0.670429	0.731937
Decision tree	7190	0.751553	0.695544	0.750715
Decision tree	7200	0.751553	0.694214	0.749908
Decision tree	7210	0.708075	0.641347	0.705517
Decision tree	7220	0.745342	0.688297	0.746218
Decision tree	7230	0.695652	0.627571	0.697102
Decision tree	7240	0.757764	0.701677	0.759477
Decision tree	7250	0.757764	0.70181	0.758372
Decision tree	7260	0.732919	0.672947	0.731036
Decision tree	7270	0.68323	0.610647	0.681234
Decision tree	7280	0.720497	0.65636	0.718161
Decision tree	7290	0.745342	0.689039	0.745104
Decision tree	7300	0.776398	0.725288	0.77575
Decision tree	7310	0.751553	0.693641	0.749962
Decision tree	7320	0.745342	0.685568	0.744719
Decision tree	7330	0.745342	0.686602	0.743639
Decision tree	7340	0.78882	0.741629	0.789245
Decision tree	7350	0.763975	0.709681	0.763974
Decision tree	7360	0.689441	0.620605	0.691499
Decision tree	7370	0.732919	0.671233	0.732905
Decision tree	7380	0.751553	0.693466	0.75182
Decision tree	7390	0.73913	0.67891	0.7405
Decision tree	7400	0.732919	0.670085	0.731471
Decision tree	7410	0.73913	0.678585	0.737273
Decision tree	7420	0.695652	0.625636	0.697221
Decision tree	7430	0.757764	0.701269	0.757196
Decision tree	7440	0.776398	0.724176	0.77739
Decision tree	7450	0.78882	0.739554	0.788068
Decision tree	7460	0.745342	0.686485	0.745021
Decision tree	7470	0.708075	0.639058	0.706516
Decision tree	7480	0.776398	0.724735	0.774875
Decision tree	7490	0.73913	0.677793	0.738151
Decision tree	7500	0.757764	0.701099	0.755548
Decision tree	7510	0.770186	0.716604	0.770982
Decision tree	7520	0.714286	0.648895	0.713667
Decision tree	7530	0.720497	0.65724	0.721107
Decision tree	7540	0.801242	0.754605	0.799251
Decision tree	7550	0.720497	0.655412	0.721565
Decision tree	7560	0.720497	0.655374	0.719385
Decision tree	7570	0.763975	0.710177	0.765131
Decision tree	7580	0.751553	0.694242	0.748102
Decision tree	7590	0.720497	0.65575	0.718442
Decision tree	7600	0.695652	0.628221	0.697419
Decision tree	7610	0.763975	0.709624	0.765832
Decision tree	7620	0.763975	0.709362	0.763703
Decision tree	7630	0.776398	0.724551	0.775676
Decision tree	7640	0.819876	0.778813	0.820354
Decision tree	7650	0.677019	0.601729	0.672912
Decision tree	7660	0.770186	0.717479	0.768257
Decision tree	7670	0.757764	0.700815	0.755583
Decision tree	7680	0.78882	0.739365	0.788724
Decision tree	7690	0.745342	0.686866	0.744221
Decision tree	7700	0.757764	0.702784	0.755668
Decision tree	7710	0.763975	0.710474	0.766361
Decision tree	7720	0.726708	0.665	0.72733
Decision tree	7730	0.73913	0.678794	0.739987
Decision tree	7740	0.751553	0.695743	0.749875
Decision tree	7750	0.714286	0.649688	0.715898
Decision tree	7760	0.732919	0.671995	0.73362
Decision tree	7770	0.689441	0.617063	0.688956
Decision tree	7780	0.757764	0.702858	0.75562
Decision tree	7790	0.763975	0.709569	0.763605
Decision tree	7800	0.757764	0.700822	0.757022
Decision tree	7810	0.714286	0.647499	0.713894
Decision tree	7820	0.776398	0.724374	0.77554
Decision tree	7830	0.695652	0.625998	0.69712
Decision tree	7840	0.714286	0.647192	0.711479
Decision tree	7850	0.720497	0.655076	0.722186
Decision tree	7860	0.708075	0.641598	0.707506
Decision tree	7870	0.751553	0.694188	0.751502
Decision tree	7880	0.770186	0.716236	0.770856
Decision tree	7890	0.751553	0.693261	0.752855
Decision tree	7900	0.708075	0.642405	0.707888
Decision tree	7910	0.68323	0.611259	0.684743
Decision tree	7920	0.757764	0.70283	0.75817
Decision tree	7930	0.726708	0.66322	0.727743
Decision tree	7940	0.732919	0.671873	0.734004
Decision tree	7950	0.751553	0.693512	0.750586
Decision tree	7960	0.763975	0.708916	0.763431
Decision tree	7970	0.757764	0.703967	0.756258
Decision tree	7980	0.751553	0.695437	0.75259
Decision tree	7990	0.726708	0.662488	0.726247
Decision tree	8000	0.776398	0.724887	0.77678
Decision tree	8010	0.763975	0.709522	0.764568
Decision tree	8020	0.732919	0.670165	0.73108
Decision tree	8030	0.751553	0.693182	0.748542
Decision tree	8040	0.732919	0.670122	0.731459
Decision tree	8050	0.745342	0.68698	0.745454
Decision tree	8060	0.732919	0.670891	0.730905
Decision tree	8070	0.73913	0.678402	0.7373
Decision tree	8080	0.708075	0.639426	0.707335
Decision tree	8090	0.726708	0.664815	0.727132
Decision tree	8100	0.751553	0.693322	0.751212
Decision tree	8110	0.813665	0.770365	0.813583
Decision tree	8120	0.708075	0.640227	0.706511
Decision tree	8130	0.732919	0.671783	0.733368
Decision tree	8140	0.745342	0.687376	0.745017
Decision tree	8150	0.714286	0.648806	0.713669
Decision tree	8160	0.732919	0.670891	0.732517
Decision tree	8170	0.751553	0.693691	0.751865
Decision tree	8180	0.732919	0.67112	0.73423
Decision tree	8190	0.757764	0.702117	0.753144
Decision tree	8200	0.720497	0.655938	0.718786
Decision tree	8210	0.726708	0.662889	0.726342
Decision tree	8220	0.695652	0.624191	0.695629
Decision tree	8230	0.757764	0.703063	0.760054
Decision tree	8240	0.732919	0.674053	0.731543
Decision tree	8250	0.745342	0.686671	0.74447
Decision tree	8260	0.720497	0.65706	0.719681
Decision tree	8270	0.751553	0.694019	0.751153
Decision tree	8280	0.751553	0.693587	0.748206
Decision tree	8290	0.757764	0.701743	0.758085
Decision tree	8300	0.720497	0.657183	0.71396
Decision tree	8310	0.745342	0.685725	0.744655
Decision tree	8320	0.763975	0.709282	0.761722
Decision tree	8330	0.763975	0.712366	0.766482
Decision tree	8340	0.757764	0.701876	0.756035
Decision tree	8350	0.726708	0.665895	0.728411
Decision tree	8360	0.720497	0.657712	0.719231
Decision tree	8370	0.73913	0.679946	0.739375
Decision tree	8380	0.78882	0.739801	0.790055
Decision tree	8390	0.763975	0.711176	0.760266
Decision tree	8400	0.757764	0.70175	0.757696
Decision tree	8410	0.732919	0.671644	0.733837
Decision tree	8420	0.776398	0.724423	0.776702
Decision tree	8430	0.73913	0.679528	0.736908
Decision tree	8440	0.770186	0.716929	0.768979
Decision tree	8450	0.757764	0.702717	0.757627
Decision tree	8460	0.807453	0.762336	0.807007
Decision tree	8470	0.770186	0.718088	0.774778
Decision tree	8480	0.701863	0.634687	0.702812
Decision tree	8490	0.726708	0.664389	0.727513
Decision tree	8500	0.745342	0.686414	0.744055
Decision tree	8510	0.763975	0.708641	0.763264
Decision tree	8520	0.714286	0.648063	0.714245
Decision tree	8530	0.757764	0.702392	0.756456
Decision tree	8540	0.745342	0.686817	0.745002
Decision tree	8550	0.751553	0.693842	0.750352
Decision tree	8560	0.714286	0.648599	0.714109
Decision tree	8570	0.732919	0.670316	0.730464
Decision tree	8580	0.720497	0.655144	0.722423
Decision tree	8590	0.776398	0.72433	0.772971
Decision tree	8600	0.732919	0.671135	0.732691
Decision tree	8610	0.732919	0.67391	0.735624
Decision tree	8620	0.801242	0.754882	0.800699
Decision tree	8630	0.757764	0.703421	0.75905
Decision tree	8640	0.73913	0.678998	0.73917
Decision tree	8650	0.732919	0.670781	0.733016
Decision tree	8660	0.757764	0.700572	0.756626
Decision tree	8670	0.714286	0.647453	0.712192
Decision tree	8680	0.782609	0.731743	0.780339
Decision tree	8690	0.73913	0.679818	0.740054
Decision tree	8700	0.751553	0.695179	0.749775
Decision tree	8710	0.68323	0.611915	0.684481
Decision tree	8720	0.720497	0.655826	0.721318
Decision tree	8730	0.782609	0.732134	0.782353
Decision tree	8740	0.813665	0.770391	0.813916
Decision tree	8750	0.770186	0.718453	0.770204
Decision tree	8760	0.68323	0.609849	0.682047
Decision tree	8770	0.757764	0.703218	0.760053
Decision tree	8780	0.714286	0.648027	0.712956
Decision tree	8790	0.770186	0.718654	0.768172
Decision tree	8800	0.732919	0.670117	0.731959
Decision tree	8810	0.726708	0.662903	0.725967
Decision tree	8820	0.745342	0.687593	0.746231
Decision tree	8830	0.695652	0.624751	0.696291
Decision tree	8840	0.770186	0.718801	0.770831
Decision tree	8850	0.73913	0.679926	0.737357
Decision tree	8860	0.751553	0.696544	0.752142
Decision tree	8870	0.695652	0.626882	0.693451
Decision tree	8880	0.776398	0.724732	0.776118
Decision tree	8890	0.751553	0.695047	0.753987
Decision tree	8900	0.732919	0.670382	0.733009
Decision tree	8910	0.78882	0.739168	0.788561
Decision tree	8920	0.714286	0.647443	0.713319
Decision tree	8930	0.776398	0.724969	0.775028
Decision tree	8940	0.677019	0.604913	0.67707
Decision tree	8950	0.720497	0.656054	0.720179
Decision tree	8960	0.73913	0.679322	0.741082
Decision tree	8970	0.701863	0.633172	0.702942
Decision tree	8980	0.751553	0.692958	0.751576
Decision tree	8990	0.73913	0.678983	0.73926
Decision tree	9000	0.720497	0.657095	0.718517
Decision tree	9010	0.68323	0.611465	0.680344
Decision tree	9020	0.78882	0.739911	0.788511
Decision tree	9030	0.73913	0.678336	0.736577
Decision tree	9040	0.782609	0.731724	0.782824
Decision tree	9050	0.763975	0.709439	0.761911
Decision tree	9060	0.720497	0.655936	0.721881
Decision tree	9070	0.763975	0.709886	0.763413
Decision tree	9080	0.782609	0.731892	0.778586
Decision tree	9090	0.776398	0.723679	0.776484
Decision tree	9100	0.73913	0.677936	0.737171
Decision tree	9110	0.776398	0.72474	0.775605
Decision tree	9120	0.782609	0.733	0.779081
Decision tree	9130	0.757764	0.70276	0.755705
Decision tree	9140	0.78882	0.740329	0.787696
Decision tree	9150	0.745342	0.686316	0.747153
Decision tree	9160	0.732919	0.672159	0.731034
Decision tree	9170	0.708075	0.642498	0.707699
Decision tree	9180	0.757764	0.703706	0.760314
Decision tree	9190	0.714286	0.649234	0.716957
Decision tree	9200	0.714286	0.649981	0.711459
Decision tree	9210	0.732919	0.67163	0.73364
Decision tree	9220	0.732919	0.672329	0.733833
Decision tree	9230	0.714286	0.646812	0.713689
Decision tree	9240	0.770186	0.717361	0.772085
Decision tree	9250	0.751553	0.69477	0.748916
Decision tree	9260	0.726708	0.663428	0.728704
Decision tree	9270	0.720497	0.656576	0.720511
Decision tree	9280	0.720497	0.65536	0.718446
Decision tree	9290	0.720497	0.655545	0.720414
Decision tree	9300	0.770186	0.716761	0.770409
Decision tree	9310	0.726708	0.664228	0.72541
Decision tree	9320	0.782609	0.731733	0.783244
Decision tree	9330	0.801242	0.755762	0.80111
Decision tree	9340	0.726708	0.663029	0.726082
Decision tree	9350	0.726708	0.665266	0.72757
Decision tree	9360	0.726708	0.663753	0.727977
Decision tree	9370	0.751553	0.694926	0.751346
Decision tree	9380	0.73913	0.679043	0.736053
Decision tree	9390	0.757764	0.701183	0.756859
Decision tree	9400	0.763975	0.708486	0.763765
Decision tree	9410	0.763975	0.70943	0.764545
Decision tree	9420	0.782609	0.732304	0.78253
Decision tree	9430	0.73913	0.677924	0.739872
Decision tree	9440	0.732919	0.670749	0.730964
Decision tree	9450	0.770186	0.717224	0.768876
Decision tree	9460	0.757764	0.704848	0.754102
Decision tree	9470	0.770186	0.717787	0.771468
Decision tree	9480	0.78882	0.740309	0.789507
Decision tree	9490	0.726708	0.664631	0.726664
Decision tree	9500	0.732919	0.672049	0.734278
Decision tree	9510	0.73913	0.678165	0.738586
Decision tree	9520	0.732919	0.671794	0.732473
Decision tree	9530	0.776398	0.724634	0.774174
Decision tree	9540	0.720497	0.656922	0.721402
Decision tree	9550	0.757764	0.704262	0.762327
Decision tree	9560	0.770186	0.717003	0.767386
Decision tree	9570	0.745342	0.686212	0.745835
Decision tree	9580	0.757764	0.701228	0.755857
Decision tree	9590	0.726708	0.663114	0.727353
Decision tree	9600	0.720497	0.655719	0.722112
Decision tree	9610	0.732919	0.672849	0.73376
Decision tree	9620	0.732919	0.672688	0.730062
Decision tree	9630	0.757764	0.702674	0.759884
Decision tree	9640	0.770186	0.717076	0.770722
Decision tree	9650	0.720497	0.65631	0.719918
Decision tree	9660	0.714286	0.648613	0.715345
Decision tree	9670	0.770186	0.717094	0.770762
Decision tree	9680	0.745342	0.686053	0.74443
Decision tree	9690	0.745342	0.686784	0.745977
Decision tree	9700	0.770186	0.71625	0.769781
Decision tree	9710	0.776398	0.72471	0.77661
Decision tree	9720	0.757764	0.70153	0.75817
Decision tree	9730	0.763975	0.710764	0.766158
Decision tree	9740	0.720497	0.65667	0.721819
Decision tree	9750	0.782609	0.731746	0.781447
Decision tree	9760	0.776398	0.725219	0.775754
Decision tree	9770	0.726708	0.663872	0.727666
Decision tree	9780	0.701863	0.632846	0.699044
Decision tree	9790	0.726708	0.666656	0.727692
Decision tree	9800	0.763975	0.709193	0.765292
Decision tree	9810	0.751553	0.694023	0.750333
Decision tree	9820	0.776398	0.724414	0.775984
Decision tree	9830	0.770186	0.717653	0.770528
Decision tree	9840	0.763975	0.709293	0.762162
Decision tree	9850	0.751553	0.694389	0.75124
Decision tree	9860	0.770186	0.716792	0.769438
Decision tree	9870	0.745342	0.686307	0.744992
Decision tree	9880	0.720497	0.657706	0.724056
Decision tree	9890	0.732919	0.673274	0.734535
Decision tree	9900	0.751553	0.694282	0.752389
Decision tree	9910	0.745342	0.686877	0.744632
Decision tree	9920	0.726708	0.662951	0.726567
Decision tree	9930	0.757764	0.70257	0.758907
Decision tree	9940	0.782609	0.733092	0.782161
Decision tree	9950	0.770186	0.717486	0.771575
Decision tree	9960	0.763975	0.709969	0.764006
Decision tree	9970	0.701863	0.634285	0.703534
Decision tree	9980	0.751553	0.694567	0.751705
Decision tree	9990	0.732919	0.671348	0.730752
Decision tree	10000	0.732919	0.671942	0.733802
Decision tree	10010	0.751553	0.694044	0.752153
Decision tree	10020	0.745342	0.686506	0.744275
Decision tree	10030	0.801242	0.755841	0.801217
Decision tree	10040	0.807453	0.763078	0.808097
Decision tree	10050	0.708075	0.641249	0.706312
Decision tree	10060	0.726708	0.664054	0.72767
Decision tree	10070	0.695652	0.625805	0.694462
Decision tree	10080	0.73913	0.680277	0.738531
Decision tree	10090	0.751553	0.693328	0.752198
Decision tree	10100	0.751553	0.6946	0.751366
Decision tree	10110	0.720497	0.656061	0.720577
Decision tree	10120	0.751553	0.695106	0.75257
Decision tree	10130	0.689441	0.618622	0.685893
Decision tree	10140	0.73913	0.680118	0.741225
Decision tree	10150	0.801242	0.755466	0.801893
Decision tree	10160	0.720497	0.656036	0.719536
Decision tree	10170	0.78882	0.739662	0.789337
Decision tree	10180	0.795031	0.747033	0.794462
Decision tree	10190	0.714286	0.649264	0.717018
Decision tree	10200	0.807453	0.7625	0.807134
Decision tree	10210	0.757764	0.70201	0.759203
Decision tree	10220	0.745342	0.688772	0.747598
Decision tree	10230	0.782609	0.732326	0.782803
Decision tree	10240	0.745342	0.686197	0.745624
Decision tree	10250	0.782609	0.73153	0.781964
Decision tree	10260	0.73913	0.679376	0.737082
Decision tree	10270	0.770186	0.716317	0.769943
Decision tree	10280	0.751553	0.69291	0.7511
Decision tree	10290	0.708075	0.642911	0.707588
Decision tree	10300	0.751553	0.694789	0.752092
Decision tree	10310	0.73913	0.678648	0.739127
Decision tree	10320	0.751553	0.694481	0.751353
Decision tree	10330	0.720497	0.656672	0.715872
Decision tree	10340	0.68323	0.612216	0.68289
Decision tree	10350	0.73913	0.677871	0.737994
Decision tree	10360	0.782609	0.732403	0.784588
Decision tree	10370	0.782609	0.732754	0.782455
Decision tree	10380	0.726708	0.664414	0.724035
Decision tree	10390	0.708075	0.641468	0.709606
Decision tree	10400	0.714286	0.649736	0.713047
Decision tree	10410	0.745342	0.686497	0.74527
Decision tree	10420	0.751553	0.6939	0.751496
Decision tree	10430	0.73913	0.678493	0.73998
Decision tree	10440	0.78882	0.73931	0.78793
Decision tree	10450	0.78882	0.738966	0.788163
Decision tree	10460	0.782609	0.732651	0.783549
Decision tree	10470	0.73913	0.678745	0.738756
Decision tree	10480	0.757764	0.70183	0.757676
Decision tree	10490	0.78882	0.740822	0.788418
Decision tree	10500	0.770186	0.718082	0.771998
Decision tree	10510	0.751553	0.692887	0.748895
Decision tree	10520	0.745342	0.686406	0.745524
Decision tree	10530	0.770186	0.716595	0.769441
Decision tree	10540	0.782609	0.731244	0.781723
Decision tree	10550	0.73913	0.679779	0.741218
Decision tree	10560	0.726708	0.663284	0.724812
Decision tree	10570	0.689441	0.61751	0.687934
Decision tree	10580	0.745342	0.685594	0.743761
Decision tree	10590	0.714286	0.648977	0.714084
Decision tree	10600	0.708075	0.639928	0.708245
Decision tree	10610	0.720497	0.65589	0.718202
Decision tree	10620	0.757764	0.702415	0.758756
Decision tree	10630	0.801242	0.754927	0.801719
Decision tree	10640	0.720497	0.656063	0.72055
Decision tree	10650	0.745342	0.686035	0.745431
Decision tree	10660	0.757764	0.701518	0.758188
Decision tree	10670	0.782609	0.733075	0.783766
Decision tree	10680	0.751553	0.694963	0.752772
Decision tree	10690	0.776398	0.724427	0.776095
Decision tree	10700	0.795031	0.747382	0.795731
Decision tree	10710	0.745342	0.686178	0.743561
Decision tree	10720	0.751553	0.694618	0.75325
Decision tree	10730	0.720497	0.658705	0.719974
Decision tree	10740	0.782609	0.732134	0.784586
Decision tree	10750	0.751553	0.695463	0.75211
Decision tree	10760	0.751553	0.695028	0.751173
Decision tree	10770	0.776398	0.725489	0.7774
Decision tree	10780	0.757764	0.702234	0.758062
Decision tree	10790	0.732919	0.66982	0.73229
Decision tree	10800	0.770186	0.717119	0.769933
Decision tree	10810	0.73913	0.678087	0.737838
Decision tree	10820	0.732919	0.670484	0.73166
Decision tree	10830	0.751553	0.693411	0.750955
Decision tree	10840	0.776398	0.724972	0.77716
Decision tree	10850	0.745342	0.686208	0.743649
Decision tree	10860	0.726708	0.663751	0.727514
Decision tree	10870	0.751553	0.693315	0.751439
Decision tree	10880	0.732919	0.672388	0.731346
Decision tree	10890	0.745342	0.687195	0.745788
Decision tree	10900	0.670807	0.595397	0.670762
Decision tree	10910	0.757764	0.704419	0.756894
Decision tree	10920	0.695652	0.624382	0.698881
Decision tree	10930	0.714286	0.648082	0.71172
Decision tree	10940	0.757764	0.702455	0.756745
Decision tree	10950	0.745342	0.685708	0.744771
Decision tree	10960	0.782609	0.732234	0.782677
Decision tree	10970	0.732919	0.672867	0.732764
Decision tree	10980	0.757764	0.701406	0.755443
Decision tree	10990	0.757764	0.701302	0.758188
Decision tree	11000	0.757764	0.701766	0.755709
Decision tree	11010	0.73913	0.678777	0.738525
Decision tree	11020	0.751553	0.694364	0.750328
Decision tree	11030	0.770186	0.718072	0.769405
Decision tree	11040	0.763975	0.708395	0.76147
Decision tree	11050	0.763975	0.708811	0.762871
Decision tree	11060	0.73913	0.678327	0.7365
Decision tree	11070	0.726708	0.663844	0.727083
Decision tree	11080	0.708075	0.640952	0.70683
Decision tree	11090	0.732919	0.671737	0.731895
Decision tree	11100	0.763975	0.710115	0.763989
Decision tree	11110	0.751553	0.694035	0.748492
Decision tree	11120	0.776398	0.725058	0.77735
Decision tree	11130	0.807453	0.762933	0.807589
Decision tree	11140	0.757764	0.701177	0.757967
Decision tree	11150	0.745342	0.687306	0.744032
Decision tree	11160	0.701863	0.635765	0.70538
Decision tree	11170	0.726708	0.664925	0.727616
Decision tree	11180	0.757764	0.70337	0.758934
Decision tree	11190	0.732919	0.671815	0.733537
Decision tree	11200	0.720497	0.655613	0.721885
Decision tree	11210	0.751553	0.694038	0.751505
Decision tree	11220	0.732919	0.671406	0.732032
Decision tree	11230	0.720497	0.65487	0.721263
Decision tree	11240	0.732919	0.671249	0.733899
Decision tree	11250	0.751553	0.694248	0.752168
Decision tree	11260	0.751553	0.694033	0.75195
Decision tree	11270	0.695652	0.625975	0.694842
Decision tree	11280	0.714286	0.648553	0.713686
Decision tree	11290	0.776398	0.724512	0.776266
Decision tree	11300	0.745342	0.687741	0.744169
Decision tree	11310	0.720497	0.656439	0.718399
Decision tree	11320	0.763975	0.709218	0.763392
Decision tree	11330	0.677019	0.602766	0.678068
Decision tree	11340	0.813665	0.770953	0.813301
Decision tree	11350	0.745342	0.686335	0.745936
Decision tree	11360	0.763975	0.710436	0.765987
Decision tree	11370	0.78882	0.739911	0.789613
Decision tree	11380	0.751553	0.69367	0.751061
Decision tree	11390	0.782609	0.731774	0.781998
Decision tree	11400	0.720497	0.65687	0.72114
Decision tree	11410	0.745342	0.686483	0.746699
Decision tree	11420	0.751553	0.694636	0.753572
Decision tree	11430	0.732919	0.671587	0.732504
Decision tree	11440	0.776398	0.725681	0.775826
Decision tree	11450	0.776398	0.724427	0.776978
Decision tree	11460	0.78882	0.739602	0.789336
Decision tree	11470	0.677019	0.604157	0.676906
Decision tree	11480	0.726708	0.665122	0.72771
Decision tree	11490	0.732919	0.671849	0.732446
Decision tree	11500	0.801242	0.755506	0.800919
Decision tree	11510	0.751553	0.695464	0.751744
Decision tree	11520	0.745342	0.686459	0.746263
Decision tree	11530	0.776398	0.723674	0.778022
Decision tree	11540	0.757764	0.702076	0.75948
Decision tree	11550	0.776398	0.724901	0.775325
Decision tree	11560	0.776398	0.724224	0.777008
Decision tree	11570	0.795031	0.748339	0.795903
Decision tree	11580	0.652174	0.571295	0.65241
Decision tree	11590	0.751553	0.694373	0.751035
Decision tree	11600	0.763975	0.710831	0.764483
Decision tree	11610	0.726708	0.663393	0.726761
Decision tree	11620	0.751553	0.695207	0.752529
Decision tree	11630	0.73913	0.679859	0.740324
Decision tree	11640	0.807453	0.762837	0.808416
Decision tree	11650	0.73913	0.677892	0.740622
Decision tree	11660	0.714286	0.648013	0.714873
Decision tree	11670	0.751553	0.694277	0.753019
Decision tree	11680	0.708075	0.643997	0.708058
Decision tree	11690	0.695652	0.624334	0.693323
Decision tree	11700	0.689441	0.617779	0.688188
Decision tree	11710	0.73913	0.67839	0.737819
Decision tree	11720	0.708075	0.640037	0.706192
Decision tree	11730	0.708075	0.641388	0.707626
Decision tree	11740	0.73913	0.678713	0.73995
Decision tree	11750	0.732919	0.671643	0.73224
Decision tree	11760	0.695652	0.624985	0.695575
Decision tree	11770	0.732919	0.671237	0.730266
Decision tree	11780	0.677019	0.603145	0.674823
Decision tree	11790	0.782609	0.732169	0.781967
Decision tree	11800	0.763975	0.710612	0.763371
Decision tree	11810	0.714286	0.647608	0.715632
Decision tree	11820	0.732919	0.672327	0.732137
Decision tree	11830	0.726708	0.664921	0.724877
Decision tree	11840	0.708075	0.641797	0.711658
Decision tree	11850	0.763975	0.710916	0.763875
Decision tree	11860	0.670807	0.595312	0.672537
Decision tree	11870	0.782609	0.732182	0.780476
Decision tree	11880	0.745342	0.685297	0.743173
Decision tree	11890	0.708075	0.639755	0.70693
Decision tree	11900	0.745342	0.685308	0.742234
Decision tree	11910	0.770186	0.71674	0.769707
Decision tree	11920	0.776398	0.725225	0.777465
Decision tree	11930	0.708075	0.640638	0.708564
Decision tree	11940	0.732919	0.672135	0.733889
Decision tree	11950	0.720497	0.657326	0.722531
Decision tree	11960	0.701863	0.633198	0.703982
Decision tree	11970	0.701863	0.635639	0.702226
Decision tree	11980	0.726708	0.665688	0.7264
Decision tree	11990	0.770186	0.716263	0.769829
Decision tree	12000	0.695652	0.624632	0.697402
Decision tree	12010	0.757764	0.702165	0.7585
Decision tree	12020	0.745342	0.686447	0.746643
Decision tree	12030	0.763975	0.711944	0.763825
Decision tree	12040	0.732919	0.671905	0.734111
Decision tree	12050	0.726708	0.662978	0.725907
Decision tree	12060	0.714286	0.647803	0.71407
Decision tree	12070	0.745342	0.689313	0.74301
Decision tree	12080	0.751553	0.694031	0.751953
Decision tree	12090	0.745342	0.687423	0.745021
Decision tree	12100	0.745342	0.686595	0.74672
Decision tree	12110	0.763975	0.709532	0.76315
Decision tree	12120	0.751553	0.694746	0.751851
Decision tree	12130	0.726708	0.664952	0.726206
Decision tree	12140	0.751553	0.695328	0.752281
Decision tree	12150	0.763975	0.711672	0.768914
Decision tree	12160	0.763975	0.709681	0.763598
Decision tree	12170	0.732919	0.67105	0.73124
Decision tree	12180	0.782609	0.732311	0.783689
Decision tree	12190	0.73913	0.679181	0.740043
Decision tree	12200	0.695652	0.62556	0.697288
Decision tree	12210	0.732919	0.671063	0.733318
Decision tree	12220	0.714286	0.647856	0.711718
Decision tree	12230	0.801242	0.755863	0.802495
Decision tree	12240	0.776398	0.723962	0.776351
Decision tree	12250	0.720497	0.656978	0.721674
Decision tree	12260	0.801242	0.756365	0.800926
Decision tree	12270	0.732919	0.671412	0.731319
Decision tree	12280	0.751553	0.694428	0.753031
Decision tree	12290	0.701863	0.631997	0.698714
Decision tree	12300	0.745342	0.686435	0.744713
Decision tree	12310	0.73913	0.677936	0.736643
Decision tree	12320	0.78882	0.739498	0.78893
Decision tree	12330	0.732919	0.671109	0.731283
Decision tree	12340	0.763975	0.709424	0.761918
Decision tree	12350	0.763975	0.708964	0.76406
Decision tree	12360	0.732919	0.67023	0.731965
Decision tree	12370	0.726708	0.663398	0.725585
Decision tree	12380	0.708075	0.6407	0.708522
Decision tree	12390	0.776398	0.724529	0.777475
Decision tree	12400	0.763975	0.709948	0.764398
Decision tree	12410	0.770186	0.716639	0.76723
Decision tree	12420	0.757764	0.701798	0.758062
Decision tree	12430	0.770186	0.716864	0.770648
Decision tree	12440	0.745342	0.686173	0.744481
Decision tree	12450	0.73913	0.678412	0.738334
Decision tree	12460	0.751553	0.69439	0.751607
Decision tree	12470	0.732919	0.670495	0.732423
Decision tree	12480	0.770186	0.718638	0.771871
Decision tree	12490	0.732919	0.669995	0.731414
Decision tree	12500	0.782609	0.731161	0.781794
Decision tree	12510	0.795031	0.74767	0.795042
Decision tree	12520	0.745342	0.687383	0.745808
Decision tree	12530	0.770186	0.717429	0.772098
Decision tree	12540	0.714286	0.647731	0.713994
Decision tree	12550	0.801242	0.755575	0.801592
Decision tree	12560	0.73913	0.679132	0.74051
Decision tree	12570	0.745342	0.687205	0.745809
Decision tree	12580	0.757764	0.701824	0.759688
Decision tree	12590	0.745342	0.687799	0.749165
Decision tree	12600	0.695652	0.626664	0.694026
Decision tree	12610	0.763975	0.709075	0.765752
Decision tree	12620	0.776398	0.726477	0.776197
Decision tree	12630	0.726708	0.663781	0.727046
Decision tree	12640	0.751553	0.696086	0.748064
Decision tree	12650	0.720497	0.656022	0.716365
Decision tree	12660	0.708075	0.640287	0.708368
Decision tree	12670	0.732919	0.671593	0.732698
Decision tree	12680	0.689441	0.616184	0.68728
Decision tree	12690	0.801242	0.755993	0.798691
Decision tree	12700	0.757764	0.70323	0.761207
Decision tree	12710	0.763975	0.709665	0.763359
Decision tree	12720	0.763975	0.711223	0.762284
Decision tree	12730	0.720497	0.65655	0.719669
Decision tree	12740	0.732919	0.671313	0.733622
Decision tree	12750	0.751553	0.693869	0.753738
Decision tree	12760	0.726708	0.663986	0.728626
Decision tree	12770	0.751553	0.693972	0.75205
Decision tree	12780	0.770186	0.717132	0.769474
Decision tree	12790	0.751553	0.694516	0.75306
Decision tree	12800	0.73913	0.678068	0.739088
Decision tree	12810	0.726708	0.662614	0.726469
Decision tree	12820	0.757764	0.701952	0.756864
Decision tree	12830	0.751553	0.694456	0.7527
Decision tree	12840	0.801242	0.756678	0.803076
Decision tree	12850	0.726708	0.66357	0.725524
Decision tree	12860	0.757764	0.702918	0.757152
Decision tree	12870	0.757764	0.701912	0.75834
Decision tree	12880	0.73913	0.677907	0.739939
Decision tree	12890	0.776398	0.724693	0.777583
Decision tree	12900	0.726708	0.663841	0.726313
Decision tree	12910	0.714286	0.64976	0.714133
Decision tree	12920	0.695652	0.626671	0.69328
Decision tree	12930	0.763975	0.710021	0.764438
Decision tree	12940	0.720497	0.655432	0.720918
Decision tree	12950	0.73913	0.678732	0.739312
Decision tree	12960	0.78882	0.739605	0.788907
Decision tree	12970	0.751553	0.695375	0.74891
Decision tree	12980	0.732919	0.671346	0.733676
Decision tree	12990	0.726708	0.66306	0.723487
Decision tree	13000	0.770186	0.71834	0.77089
Decision tree	13010	0.813665	0.771804	0.811959
Decision tree	13020	0.813665	0.770636	0.813674
Decision tree	13030	0.732919	0.6704	0.733091
Decision tree	13040	0.770186	0.717317	0.770657
Decision tree	13050	0.776398	0.726387	0.777809
Decision tree	13060	0.714286	0.64853	0.714384
Decision tree	13070	0.770186	0.717415	0.770789
Decision tree	13080	0.720497	0.657689	0.723614
Decision tree	13090	0.757764	0.702963	0.759469
Decision tree	13100	0.751553	0.693991	0.751906
Decision tree	13110	0.726708	0.662964	0.723637
Decision tree	13120	0.714286	0.649501	0.716471
Decision tree	13130	0.701863	0.633126	0.700136
Decision tree	13140	0.782609	0.732546	0.783388
Decision tree	13150	0.726708	0.663398	0.727328
Decision tree	13160	0.770186	0.716773	0.771743
Decision tree	13170	0.68323	0.610013	0.68279
Decision tree	13180	0.732919	0.671073	0.734092
Decision tree	13190	0.782609	0.732715	0.780706
Decision tree	13200	0.751553	0.695871	0.751039
Decision tree	13210	0.708075	0.640365	0.708046
Decision tree	13220	0.763975	0.710658	0.762836
Decision tree	13230	0.745342	0.686654	0.746045
Decision tree	13240	0.763975	0.709214	0.763177
Decision tree	13250	0.757764	0.701579	0.758943
Decision tree	13260	0.726708	0.664835	0.726928
Decision tree	13270	0.73913	0.679179	0.737946
Decision tree	13280	0.776398	0.723809	0.775856
Decision tree	13290	0.726708	0.666115	0.725754
Decision tree	13300	0.745342	0.686965	0.746699
Decision tree	13310	0.745342	0.686763	0.745375
Decision tree	13320	0.745342	0.686378	0.746144
Decision tree	13330	0.776398	0.723831	0.775303
Decision tree	13340	0.745342	0.689386	0.747892
Decision tree	13350	0.770186	0.717977	0.767201
Decision tree	13360	0.776398	0.724517	0.774321
Decision tree	13370	0.720497	0.656222	0.720896
Decision tree	13380	0.757764	0.70247	0.757794
Decision tree	13390	0.732919	0.670357	0.732823
Decision tree	13400	0.770186	0.717013	0.771643
Decision tree	13410	0.751553	0.693082	0.7502
Decision tree	13420	0.732919	0.671537	0.7351
Decision tree	13430	0.745342	0.687222	0.74732
Decision tree	13440	0.73913	0.678638	0.74133
Decision tree	13450	0.695652	0.625767	0.693212
Decision tree	13460	0.763975	0.709557	0.763658
Decision tree	13470	0.708075	0.640131	0.708365
Decision tree	13480	0.720497	0.655299	0.719845
Decision tree	13490	0.714286	0.647225	0.710712
Decision tree	13500	0.732919	0.671079	0.730604
Decision tree	13510	0.776398	0.726787	0.780058
Decision tree	13520	0.664596	0.587261	0.664982
Decision tree	13530	0.708075	0.640786	0.70771
Decision tree	13540	0.801242	0.755524	0.801814
Decision tree	13550	0.782609	0.732118	0.782356
Decision tree	13560	0.720497	0.658504	0.721495
Decision tree	13570	0.726708	0.662596	0.724377
Decision tree	13580	0.745342	0.686286	0.744783
Decision tree	13590	0.78882	0.739299	0.788995
Decision tree	13600	0.770186	0.717443	0.768506
Decision tree	13610	0.714286	0.648203	0.715497
Decision tree	13620	0.751553	0.694532	0.750203
Decision tree	13630	0.776398	0.724435	0.775262
Decision tree	13640	0.782609	0.731679	0.782236
Decision tree	13650	0.745342	0.685988	0.743494
Decision tree	13660	0.73913	0.678629	0.739272
Decision tree	13670	0.751553	0.693941	0.751569
Decision tree	13680	0.757764	0.701917	0.758171
Decision tree	13690	0.726708	0.664094	0.727117
Decision tree	13700	0.720497	0.655845	0.718645
Decision tree	13710	0.73913	0.679017	0.740184
Decision tree	13720	0.68323	0.610802	0.68533
Decision tree	13730	0.763975	0.70989	0.764932
Decision tree	13740	0.720497	0.655438	0.720388
Decision tree	13750	0.745342	0.686388	0.743621
Decision tree	13760	0.73913	0.67973	0.740037
Decision tree	13770	0.770186	0.716337	0.769977
Decision tree	13780	0.745342	0.687086	0.746337
Decision tree	13790	0.776398	0.724289	0.777782
Decision tree	13800	0.73913	0.679069	0.739098
Decision tree	13810	0.708075	0.643282	0.711174
Decision tree	13820	0.751553	0.693875	0.753394
Decision tree	13830	0.757764	0.702322	0.758687
Decision tree	13840	0.73913	0.678775	0.738795
Decision tree	13850	0.757764	0.703711	0.758228
Decision tree	13860	0.763975	0.709323	0.765104
Decision tree	13870	0.763975	0.710554	0.765008
Decision tree	13880	0.770186	0.717282	0.771655
Decision tree	13890	0.708075	0.640674	0.707331
Decision tree	13900	0.73913	0.678265	0.737017
Decision tree	13910	0.751553	0.696071	0.754001
Decision tree	13920	0.714286	0.647785	0.714232
Decision tree	13930	0.708075	0.642022	0.710528
Decision tree	13940	0.732919	0.672108	0.734289
Decision tree	13950	0.732919	0.672613	0.73458
Decision tree	13960	0.720497	0.655533	0.719631
Decision tree	13970	0.757764	0.70185	0.759307
Decision tree	13980	0.782609	0.731374	0.782145
Decision tree	13990	0.726708	0.663078	0.726605
Decision tree	14000	0.726708	0.663827	0.728274
Decision tree	14010	0.745342	0.686048	0.74509
Decision tree	14020	0.745342	0.686202	0.745367
Decision tree	14030	0.670807	0.595635	0.673988
Decision tree	14040	0.720497	0.658306	0.721787
Decision tree	14050	0.726708	0.663917	0.728178
Decision tree	14060	0.770186	0.716863	0.766805
Decision tree	14070	0.782609	0.732181	0.783289
Decision tree	14080	0.732919	0.670276	0.731972
Decision tree	14090	0.745342	0.687259	0.745859
Decision tree	14100	0.726708	0.665088	0.730738
Decision tree	14110	0.751553	0.693976	0.752623
Decision tree	14120	0.751553	0.694535	0.754486
Decision tree	14130	0.763975	0.70902	0.76411
Decision tree	14140	0.751553	0.693212	0.751221
Decision tree	14150	0.795031	0.748357	0.796568
Decision tree	14160	0.757764	0.703019	0.760311
Decision tree	14170	0.677019	0.605487	0.681617
Decision tree	14180	0.770186	0.717424	0.770464
Decision tree	14190	0.726708	0.663553	0.722736
Decision tree	14200	0.78882	0.739333	0.788385
Decision tree	14210	0.770186	0.717394	0.76997
Decision tree	14220	0.757764	0.702088	0.758799
Decision tree	14230	0.73913	0.681244	0.739497
Decision tree	14240	0.720497	0.656104	0.721972
Decision tree	14250	0.745342	0.685696	0.744292
Decision tree	14260	0.757764	0.701008	0.757814
Decision tree	14270	0.701863	0.634707	0.705353
Decision tree	14280	0.720497	0.656405	0.723592
Decision tree	14290	0.757764	0.703059	0.762714
Decision tree	14300	0.751553	0.693786	0.749484
Decision tree	14310	0.819876	0.778393	0.819203
Decision tree	14320	0.726708	0.664668	0.725688
Decision tree	14330	0.732919	0.671142	0.731827
Decision tree	14340	0.770186	0.717658	0.770798
Decision tree	14350	0.770186	0.715932	0.769065
Decision tree	14360	0.770186	0.716686	0.770945
Decision tree	14370	0.776398	0.724583	0.776929
Decision tree	14380	0.701863	0.633116	0.703412
Decision tree	14390	0.732919	0.671094	0.73206
Decision tree	14400	0.801242	0.757427	0.802115
Decision tree	14410	0.73913	0.678838	0.738069
Decision tree	14420	0.813665	0.771	0.813617
Decision tree	14430	0.776398	0.724581	0.776354
Decision tree	14440	0.813665	0.77257	0.811626
Decision tree	14450	0.819876	0.778341	0.819653
Decision tree	14460	0.819876	0.777911	0.819499
Decision tree	14470	0.714286	0.648521	0.713292
Decision tree	14480	0.782609	0.731307	0.781627
Decision tree	14490	0.78882	0.740218	0.789435
Decision tree	14500	0.757764	0.70118	0.755718
Decision tree	14510	0.770186	0.716147	0.769587
Decision tree	14520	0.78882	0.739381	0.788384
Decision tree	14530	0.776398	0.725179	0.776357
Decision tree	14540	0.770186	0.716392	0.769316
Decision tree	14550	0.770186	0.71662	0.768995
Decision tree	14560	0.73913	0.678548	0.736846
Decision tree	14570	0.751553	0.693921	0.75171
Decision tree	14580	0.726708	0.663687	0.728038
Decision tree	14590	0.757764	0.701376	0.758412
Decision tree	14600	0.757764	0.700999	0.756571
Decision tree	14610	0.73913	0.67976	0.74048
Decision tree	14620	0.732919	0.671846	0.734006
Decision tree	14630	0.732919	0.672674	0.735423
Decision tree	14640	0.732919	0.672835	0.733761
Decision tree	14650	0.795031	0.748317	0.796415
Decision tree	14660	0.819876	0.778179	0.820161
Decision tree	14670	0.78882	0.739829	0.786896
Decision tree	14680	0.708075	0.641441	0.708829
Decision tree	14690	0.726708	0.663065	0.728026
Decision tree	14700	0.757764	0.701194	0.756064
Decision tree	14710	0.732919	0.670885	0.73301
Decision tree	14720	0.714286	0.649349	0.716347
Decision tree	14730	0.757764	0.702092	0.757336
Decision tree	14740	0.78882	0.740907	0.788727
Decision tree	14750	0.751553	0.694317	0.751275
Decision tree	14760	0.757764	0.701623	0.758419
Decision tree	14770	0.782609	0.731886	0.781703
Decision tree	14780	0.770186	0.717427	0.769635
Decision tree	14790	0.708075	0.640897	0.706229
Decision tree	14800	0.732919	0.673206	0.733176
Decision tree	14810	0.795031	0.747499	0.795046
Decision tree	14820	0.78882	0.739993	0.788343
Decision tree	14830	0.782609	0.732201	0.782779
Decision tree	14840	0.720497	0.656459	0.719709
Decision tree	14850	0.763975	0.709474	0.762502
Decision tree	14860	0.776398	0.724112	0.776308
Decision tree	14870	0.776398	0.724318	0.776155
Decision tree	14880	0.720497	0.656069	0.720917
Decision tree	14890	0.795031	0.747164	0.795173
Decision tree	14900	0.763975	0.710221	0.76512
Decision tree	14910	0.776398	0.724894	0.777106
Decision tree	14920	0.801242	0.754841	0.797497
Decision tree	14930	0.751553	0.693868	0.75177
Decision tree	14940	0.708075	0.640766	0.708068
Decision tree	14950	0.751553	0.693736	0.75127
Decision tree	14960	0.73913	0.678595	0.738422
Decision tree	14970	0.720497	0.656153	0.722181
Decision tree	14980	0.689441	0.619298	0.691408
Decision tree	14990	0.826087	0.786142	0.82604
Decision tree	15000	0.745342	0.687886	0.745576
Decision tree	15010	0.770186	0.716658	0.77015
Decision tree	15020	0.78882	0.73984	0.788925
Decision tree	15030	0.801242	0.754781	0.802333
Decision tree	15040	0.73913	0.679213	0.740148
Decision tree	15050	0.701863	0.633151	0.700913
Decision tree	15060	0.745342	0.686426	0.745068
Decision tree	15070	0.782609	0.73273	0.781918
Decision tree	15080	0.745342	0.687815	0.748134
Decision tree	15090	0.763975	0.710809	0.767572
Decision tree	15100	0.73913	0.679904	0.741518
Decision tree	15110	0.795031	0.747178	0.793965
Decision tree	15120	0.763975	0.709857	0.764788
Decision tree	15130	0.763975	0.709238	0.765158
Decision tree	15140	0.732919	0.673066	0.734197
Decision tree	15150	0.732919	0.673087	0.735784
Decision tree	15160	0.751553	0.693943	0.750996
Decision tree	15170	0.751553	0.694717	0.752037
Decision tree	15180	0.776398	0.724907	0.776854
Decision tree	15190	0.73913	0.677989	0.739277
Decision tree	15200	0.73913	0.678356	0.739022
Decision tree	15210	0.826087	0.786323	0.827026
Decision tree	15220	0.695652	0.625951	0.697368
Decision tree	15230	0.770186	0.716408	0.771039
Decision tree	15240	0.770186	0.716671	0.770023
Decision tree	15250	0.726708	0.663459	0.726522
Decision tree	15260	0.751553	0.694706	0.752464
Decision tree	15270	0.732919	0.672371	0.734259
Decision tree	15280	0.714286	0.650307	0.71701
Decision tree	15290	0.770186	0.71642	0.768532
Decision tree	15300	0.78882	0.741014	0.788642
Decision tree	15310	0.763975	0.710745	0.76466
Decision tree	15320	0.732919	0.672204	0.736603
Decision tree	15330	0.763975	0.708834	0.758902
Decision tree	15340	0.751553	0.694712	0.753118
Decision tree	15350	0.726708	0.662613	0.724325
Decision tree	15360	0.701863	0.632581	0.703191
Decision tree	15370	0.782609	0.732258	0.781441
Decision tree	15380	0.795031	0.746686	0.792772
Decision tree	15390	0.732919	0.67181	0.733613
Decision tree	15400	0.757764	0.701896	0.759685
Decision tree	15410	0.782609	0.732968	0.784736
Decision tree	15420	0.726708	0.663904	0.729369
Decision tree	15430	0.73913	0.679014	0.739778
Decision tree	15440	0.770186	0.716084	0.772044
Decision tree	15450	0.770186	0.716548	0.769737
Decision tree	15460	0.745342	0.686789	0.7446
Decision tree	15470	0.720497	0.656791	0.722732
Decision tree	15480	0.813665	0.770199	0.813768
Decision tree	15490	0.782609	0.732286	0.782004
Decision tree	15500	0.714286	0.647369	0.711656
Decision tree	15510	0.78882	0.740333	0.789941
Decision tree	15520	0.751553	0.694841	0.749327
Decision tree	15530	0.78882	0.740204	0.789199
Decision tree	15540	0.807453	0.763774	0.807173
Decision tree	15550	0.757764	0.702594	0.759434
Decision tree	15560	0.73913	0.678724	0.736313
Decision tree	15570	0.720497	0.656549	0.721049
Decision tree	15580	0.757764	0.701373	0.757137
Decision tree	15590	0.745342	0.685708	0.743283
Decision tree	15600	0.732919	0.671296	0.733748
Decision tree	15610	0.782609	0.733096	0.783145
Decision tree	15620	0.782609	0.732612	0.781983
Decision tree	15630	0.720497	0.655472	0.719333
Decision tree	15640	0.78882	0.740298	0.790069
Decision tree	15650	0.857143	0.824521	0.856577
Decision tree	15660	0.751553	0.694701	0.75223
Decision tree	15670	0.757764	0.701031	0.756551
Decision tree	15680	0.745342	0.685791	0.746758
Decision tree	15690	0.720497	0.655824	0.721427
Decision tree	15700	0.745342	0.685582	0.744443
Decision tree	15710	0.720497	0.656092	0.723426
Decision tree	15720	0.776398	0.723591	0.775412
Decision tree	15730	0.68323	0.611363	0.685125
Decision tree	15740	0.801242	0.75716	0.801568
Decision tree	15750	0.73913	0.679454	0.739733
Decision tree	15760	0.73913	0.679691	0.740127
Decision tree	15770	0.776398	0.725597	0.777879
Decision tree	15780	0.763975	0.710048	0.766469
Decision tree	15790	0.757764	0.70144	0.758677
Decision tree	15800	0.757764	0.702827	0.75573
Decision tree	15810	0.813665	0.771176	0.815441
Decision tree	15820	0.714286	0.649991	0.715067
Decision tree	15830	0.801242	0.755145	0.801844
Decision tree	15840	0.782609	0.732087	0.782783
Decision tree	15850	0.782609	0.732442	0.782599
Decision tree	15860	0.776398	0.724109	0.774393
Decision tree	15870	0.813665	0.770447	0.814249
Decision tree	15880	0.757764	0.702885	0.757924
Decision tree	15890	0.770186	0.716827	0.770204
Decision tree	15900	0.801242	0.75551	0.802059
Decision tree	15910	0.776398	0.72562	0.777202
Decision tree	15920	0.732919	0.671857	0.734857
Decision tree	15930	0.795031	0.747923	0.795555
Decision tree	15940	0.801242	0.75585	0.800316
Decision tree	15950	0.763975	0.709599	0.763854
Decision tree	15960	0.714286	0.64814	0.712529
Decision tree	15970	0.732919	0.67413	0.735237
Decision tree	15980	0.757764	0.700926	0.757495
Decision tree	15990	0.720497	0.657211	0.720894
Decision tree	16000	0.763975	0.709728	0.763442
Decision tree	16010	0.732919	0.670228	0.731159
Decision tree	16020	0.807453	0.764049	0.807471
Decision tree	16030	0.745342	0.686704	0.746343
Decision tree	16040	0.782609	0.732178	0.782482
Decision tree	16050	0.770186	0.717153	0.770968
Decision tree	16060	0.732919	0.672484	0.731209
Decision tree	16070	0.714286	0.648724	0.715852
Decision tree	16080	0.757764	0.702114	0.757455
Decision tree	16090	0.745342	0.686282	0.745295
Decision tree	16100	0.732919	0.671398	0.73296
Decision tree	16110	0.776398	0.726105	0.77861
Decision tree	16120	0.714286	0.64802	0.710453
Decision tree	16130	0.763975	0.710138	0.76513
Decision tree	16140	0.732919	0.671524	0.732511
Decision tree	16150	0.714286	0.648379	0.714426
Decision tree	16160	0.732919	0.671921	0.733951
Decision tree	16170	0.782609	0.73309	0.78362
Decision tree	16180	0.726708	0.662887	0.727783
Decision tree	16190	0.701863	0.632393	0.701004
Decision tree	16200	0.776398	0.723957	0.774714
Decision tree	16210	0.776398	0.725407	0.775757
Decision tree	16220	0.751553	0.695271	0.754894
Decision tree	16230	0.78882	0.73945	0.78905
Decision tree	16240	0.68323	0.609065	0.682042
Decision tree	16250	0.757764	0.702509	0.75805
Decision tree	16260	0.73913	0.678745	0.741437
Decision tree	16270	0.68323	0.612031	0.68592
Decision tree	16280	0.726708	0.663335	0.725916
Decision tree	16290	0.757764	0.703189	0.75706
Decision tree	16300	0.807453	0.762725	0.807661
Decision tree	16310	0.763975	0.709797	0.763195
Decision tree	16320	0.732919	0.669916	0.732785
Decision tree	16330	0.763975	0.709255	0.763388
Decision tree	16340	0.745342	0.685619	0.747444
Decision tree	16350	0.782609	0.731581	0.781229
Decision tree	16360	0.757764	0.702973	0.759847
Decision tree	16370	0.720497	0.657018	0.721224
Decision tree	16380	0.745342	0.686527	0.745526
Decision tree	16390	0.795031	0.74726	0.795022
Decision tree	16400	0.732919	0.671288	0.72891
Decision tree	16410	0.751553	0.693571	0.75012
Decision tree	16420	0.782609	0.731238	0.78007
Decision tree	16430	0.770186	0.716433	0.768619
Decision tree	16440	0.770186	0.717733	0.77238
Decision tree	16450	0.78882	0.740546	0.787062
Decision tree	16460	0.78882	0.739562	0.78749
Decision tree	16470	0.745342	0.68699	0.745732
Decision tree	16480	0.763975	0.710564	0.764489
Decision tree	16490	0.73913	0.678291	0.737709
Decision tree	16500	0.751553	0.694188	0.7532
Decision tree	16510	0.708075	0.642929	0.707053
Decision tree	16520	0.732919	0.670106	0.730833
Decision tree	16530	0.776398	0.723827	0.774659
Decision tree	16540	0.795031	0.748154	0.796377
Decision tree	16550	0.763975	0.70916	0.76252
Decision tree	16560	0.813665	0.770875	0.814903
Decision tree	16570	0.782609	0.732677	0.783432
Decision tree	16580	0.726708	0.662483	0.723078
Decision tree	16590	0.732919	0.671806	0.733722
Decision tree	16600	0.763975	0.708707	0.764146
Decision tree	16610	0.776398	0.725306	0.775648
Decision tree	16620	0.751553	0.694472	0.748779
Decision tree	16630	0.78882	0.739191	0.788847
Decision tree	16640	0.819876	0.778249	0.81971
Decision tree	16650	0.73913	0.678487	0.737699
Decision tree	16660	0.73913	0.679674	0.740769
Decision tree	16670	0.745342	0.686991	0.744483
Decision tree	16680	0.763975	0.709981	0.764298
Decision tree	16690	0.795031	0.747981	0.796116
Decision tree	16700	0.732919	0.670624	0.729121
Decision tree	16710	0.776398	0.724579	0.775534
Decision tree	16720	0.73913	0.681844	0.741057
Decision tree	16730	0.78882	0.739933	0.789444
Decision tree	16740	0.73913	0.680142	0.742114
Decision tree	16750	0.73913	0.679736	0.739977
Decision tree	16760	0.795031	0.747811	0.794571
Decision tree	16770	0.726708	0.664347	0.727848
Decision tree	16780	0.78882	0.739593	0.787153
Decision tree	16790	0.770186	0.716948	0.770372
Decision tree	16800	0.801242	0.756192	0.801033
Decision tree	16810	0.770186	0.717613	0.769847
Decision tree	16820	0.745342	0.687513	0.748729
Decision tree	16830	0.68323	0.609881	0.684113
Decision tree	16840	0.763975	0.709647	0.764196
Decision tree	16850	0.757764	0.701471	0.758926
Decision tree	16860	0.73913	0.678596	0.738898
Decision tree	16870	0.720497	0.658081	0.722331
Decision tree	16880	0.73913	0.679035	0.737429
Decision tree	16890	0.763975	0.709297	0.76375
Decision tree	16900	0.732919	0.670987	0.730398
Decision tree	16910	0.776398	0.72574	0.775304
Decision tree	16920	0.78882	0.739803	0.788488
Decision tree	16930	0.73913	0.67871	0.73804
Decision tree	16940	0.78882	0.740296	0.789088
Decision tree	16950	0.720497	0.656287	0.71726
Decision tree	16960	0.732919	0.671247	0.733288
Decision tree	16970	0.701863	0.632156	0.701011
Decision tree	16980	0.751553	0.694801	0.752072
Decision tree	16990	0.745342	0.686661	0.744207
Decision tree	17000	0.745342	0.686262	0.746696
Decision tree	17010	0.708075	0.641496	0.708252
Decision tree	17020	0.776398	0.724843	0.777462
Decision tree	17030	0.776398	0.724173	0.77515
Decision tree	17040	0.732919	0.67403	0.735749
Decision tree	17050	0.757764	0.701862	0.756683
Decision tree	17060	0.807453	0.76259	0.80664
Decision tree	17070	0.695652	0.624776	0.695064
Decision tree	17080	0.795031	0.747596	0.795467
Decision tree	17090	0.695652	0.628067	0.695984
Decision tree	17100	0.782609	0.73448	0.782167
Decision tree	17110	0.763975	0.710872	0.764762
Decision tree	17120	0.782609	0.733316	0.781853
Decision tree	17130	0.726708	0.66231	0.726305
Decision tree	17140	0.776398	0.724555	0.776865
Decision tree	17150	0.757764	0.703455	0.758234
Decision tree	17160	0.782609	0.731898	0.782664
Decision tree	17170	0.782609	0.732118	0.780314
Decision tree	17180	0.689441	0.616307	0.688446
Decision tree	17190	0.751553	0.694777	0.751441
Decision tree	17200	0.801242	0.755592	0.800143
Decision tree	17210	0.776398	0.724409	0.776759
Decision tree	17220	0.745342	0.685672	0.744147
Decision tree	17230	0.770186	0.716658	0.770066
Decision tree	17240	0.695652	0.624619	0.695286
Decision tree	17250	0.757764	0.701933	0.758813
Decision tree	17260	0.770186	0.717081	0.770139
Decision tree	17270	0.782609	0.733216	0.782569
Decision tree	17280	0.78882	0.740497	0.791144
Decision tree	17290	0.726708	0.663284	0.722482
Decision tree	17300	0.745342	0.685556	0.745682
Decision tree	17310	0.763975	0.708776	0.763607
Decision tree	17320	0.795031	0.747714	0.793627
Decision tree	17330	0.795031	0.747309	0.794961
Decision tree	17340	0.757764	0.701903	0.757979
Decision tree	17350	0.73913	0.679437	0.740584
Decision tree	17360	0.73913	0.679835	0.739046
Decision tree	17370	0.732919	0.672123	0.733424
Decision tree	17380	0.745342	0.686429	0.741215
Decision tree	17390	0.757764	0.702977	0.757283
Decision tree	17400	0.732919	0.671837	0.732826
Decision tree	17410	0.720497	0.656731	0.71814
Decision tree	17420	0.751553	0.693569	0.751499
Decision tree	17430	0.782609	0.732343	0.78223
Decision tree	17440	0.776398	0.724372	0.77619
Decision tree	17450	0.720497	0.658479	0.723548
Decision tree	17460	0.726708	0.663344	0.726696
Decision tree	17470	0.78882	0.739004	0.788541
Decision tree	17480	0.795031	0.747968	0.794997
Decision tree	17490	0.732919	0.670459	0.733158
Decision tree	17500	0.763975	0.710112	0.761026
Decision tree	17510	0.732919	0.670909	0.733016
Decision tree	17520	0.708075	0.639691	0.706776
Decision tree	17530	0.795031	0.748135	0.796453
Decision tree	17540	0.732919	0.67043	0.732857
Decision tree	17550	0.751553	0.693682	0.751673
Decision tree	17560	0.73913	0.68095	0.740067
Decision tree	17570	0.745342	0.686065	0.744931
Decision tree	17580	0.726708	0.667865	0.730372
Decision tree	17590	0.720497	0.654786	0.720299
Decision tree	17600	0.751553	0.694804	0.753474
Decision tree	17610	0.763975	0.710807	0.764236
Decision tree	17620	0.770186	0.71761	0.77082
Decision tree	17630	0.795031	0.747738	0.795943
Decision tree	17640	0.801242	0.755905	0.802413
Decision tree	17650	0.720497	0.656809	0.722718
Decision tree	17660	0.732919	0.671691	0.733269
Decision tree	17670	0.757764	0.70189	0.758186
Decision tree	17680	0.73913	0.678502	0.73873
Decision tree	17690	0.782609	0.733238	0.782981
Decision tree	17700	0.751553	0.694487	0.75383
Decision tree	17710	0.726708	0.662855	0.727989
Decision tree	17720	0.763975	0.711304	0.76871
Decision tree	17730	0.732919	0.671082	0.732077
Decision tree	17740	0.801242	0.755998	0.801907
Decision tree	17750	0.807453	0.76282	0.807701
Decision tree	17760	0.801242	0.755153	0.802029
Decision tree	17770	0.763975	0.709073	0.764262
Decision tree	17780	0.757764	0.701432	0.757732
Decision tree	17790	0.801242	0.755897	0.80039
Decision tree	17800	0.757764	0.701525	0.757878
Decision tree	17810	0.763975	0.710337	0.765385
Decision tree	17820	0.701863	0.634305	0.703912
Decision tree	17830	0.763975	0.710124	0.762518
Decision tree	17840	0.745342	0.687129	0.74414
Decision tree	17850	0.726708	0.662868	0.726177
Decision tree	17860	0.763975	0.709975	0.764848
Decision tree	17870	0.776398	0.723844	0.773732
Decision tree	17880	0.732919	0.671578	0.731911
Decision tree	17890	0.757764	0.702029	0.75899
Decision tree	17900	0.732919	0.672246	0.732913
Decision tree	17910	0.720497	0.655838	0.722396
Decision tree	17920	0.695652	0.625357	0.695294
Decision tree	17930	0.720497	0.656225	0.72019
Decision tree	17940	0.732919	0.671544	0.733698
Decision tree	17950	0.770186	0.71703	0.770263
Decision tree	17960	0.726708	0.663351	0.728092
Decision tree	17970	0.732919	0.671401	0.733199
Decision tree	17980	0.732919	0.670581	0.733458
Decision tree	17990	0.782609	0.732357	0.783998
Decision tree	18000	0.732919	0.670666	0.732783
Decision tree	18010	0.757764	0.70123	0.757258
Decision tree	18020	0.763975	0.708872	0.76373
Decision tree	18030	0.763975	0.708898	0.762918
Decision tree	18040	0.776398	0.724195	0.773815
Decision tree	18050	0.782609	0.733242	0.783909
Decision tree	18060	0.776398	0.724359	0.775202
Decision tree	18070	0.726708	0.664572	0.724977
Decision tree	18080	0.73913	0.678272	0.736632
Decision tree	18090	0.84472	0.808402	0.844333
Decision tree	18100	0.73913	0.680934	0.740796
Decision tree	18110	0.751553	0.694146	0.751118
Decision tree	18120	0.757764	0.701449	0.75621
Decision tree	18130	0.726708	0.663029	0.727128
Decision tree	18140	0.701863	0.63251	0.698534
Decision tree	18150	0.763975	0.711173	0.759323
Decision tree	18160	0.732919	0.673035	0.73686
Decision tree	18170	0.726708	0.662777	0.72663
Decision tree	18180	0.726708	0.662789	0.726345
Decision tree	18190	0.770186	0.71646	0.767913
Decision tree	18200	0.795031	0.747312	0.795116
Decision tree	18210	0.751553	0.693387	0.749418
Decision tree	18220	0.745342	0.685863	0.746347
Decision tree	18230	0.726708	0.663599	0.726389
Decision tree	18240	0.801242	0.756363	0.802294
Decision tree	18250	0.714286	0.649746	0.714586
Decision tree	18260	0.782609	0.733879	0.780867
Decision tree	18270	0.795031	0.747653	0.793835
Decision tree	18280	0.751553	0.694735	0.752578
Decision tree	18290	0.73913	0.678709	0.7396
Decision tree	18300	0.726708	0.665216	0.72982
Decision tree	18310	0.770186	0.717268	0.769373
Decision tree	18320	0.795031	0.747576	0.795448
Decision tree	18330	0.763975	0.708479	0.763235
Decision tree	18340	0.776398	0.725309	0.776657
Decision tree	18350	0.795031	0.746734	0.794957
Decision tree	18360	0.751553	0.693043	0.748908
Decision tree	18370	0.782609	0.731581	0.782389
Decision tree	18380	0.73913	0.678968	0.739299
Decision tree	18390	0.720497	0.655484	0.721327
Decision tree	18400	0.782609	0.733003	0.783027
Decision tree	18410	0.726708	0.664789	0.727453
Decision tree	18420	0.714286	0.647839	0.711972
Decision tree	18430	0.745342	0.687692	0.745922
Decision tree	18440	0.78882	0.740648	0.78993
Decision tree	18450	0.763975	0.709071	0.764664
Decision tree	18460	0.695652	0.626414	0.696664
Decision tree	18470	0.770186	0.717511	0.771009
Decision tree	18480	0.78882	0.739983	0.788747
Decision tree	18490	0.73913	0.679117	0.7398
Decision tree	18500	0.782609	0.731946	0.781883
Decision tree	18510	0.770186	0.716109	0.767935
Decision tree	18520	0.751553	0.695038	0.751619
Decision tree	18530	0.73913	0.677892	0.739591
Decision tree	18540	0.757764	0.702143	0.7579
Decision tree	18550	0.78882	0.740521	0.786365
Decision tree	18560	0.757764	0.700523	0.757367
Decision tree	18570	0.763975	0.708884	0.761898
Decision tree	18580	0.73913	0.680767	0.741225
Decision tree	18590	0.770186	0.716658	0.770232
Decision tree	18600	0.795031	0.747953	0.795021
Decision tree	18610	0.770186	0.716234	0.770169
Decision tree	18620	0.751553	0.693466	0.751236
Decision tree	18630	0.732919	0.671731	0.733554
Decision tree	18640	0.745342	0.686423	0.745622
Decision tree	18650	0.795031	0.747908	0.792501
Decision tree	18660	0.726708	0.662022	0.725844
Decision tree	18670	0.770186	0.716578	0.769198
Decision tree	18680	0.714286	0.648516	0.713263
Decision tree	18690	0.726708	0.662184	0.726421
Decision tree	18700	0.782609	0.733226	0.781298
Decision tree	18710	0.720497	0.658241	0.722707
Decision tree	18720	0.763975	0.710147	0.763309
Decision tree	18730	0.751553	0.693919	0.750164
Decision tree	18740	0.751553	0.693418	0.750752
Decision tree	18750	0.701863	0.633747	0.702422
Decision tree	18760	0.819876	0.777658	0.820019
Decision tree	18770	0.782609	0.731488	0.781676
Decision tree	18780	0.807453	0.763208	0.805934
Decision tree	18790	0.689441	0.61783	0.691148
Decision tree	18800	0.757764	0.702503	0.75849
Decision tree	18810	0.763975	0.709323	0.763862
Decision tree	18820	0.763975	0.709957	0.759159
Decision tree	18830	0.745342	0.686271	0.746651
Decision tree	18840	0.745342	0.685422	0.744859
Decision tree	18850	0.73913	0.678184	0.740224
Decision tree	18860	0.770186	0.717204	0.771386
Decision tree	18870	0.73913	0.6786	0.735255
Decision tree	18880	0.757764	0.701018	0.755732
Decision tree	18890	0.745342	0.68719	0.747331
Decision tree	18900	0.745342	0.686402	0.742291
Decision tree	18910	0.745342	0.686703	0.744593
Decision tree	18920	0.807453	0.763446	0.808882
Decision tree	18930	0.726708	0.66313	0.72652
Decision tree	18940	0.745342	0.685442	0.74387
Decision tree	18950	0.701863	0.632305	0.700606
Decision tree	18960	0.801242	0.755439	0.799212
Decision tree	18970	0.757764	0.701731	0.75898
Decision tree	18980	0.720497	0.655884	0.721749
Decision tree	18990	0.78882	0.739625	0.78871
Decision tree	19000	0.73913	0.678474	0.738999
Decision tree	19010	0.763975	0.712918	0.764127
Decision tree	19020	0.770186	0.717232	0.770582
Decision tree	19030	0.701863	0.634436	0.706866
Decision tree	19040	0.708075	0.640375	0.709033
Decision tree	19050	0.795031	0.747881	0.796083
Decision tree	19060	0.826087	0.785841	0.825946
Decision tree	19070	0.763975	0.708349	0.762968
Decision tree	19080	0.78882	0.741155	0.790191
Decision tree	19090	0.776398	0.726268	0.777917
Decision tree	19100	0.745342	0.686514	0.746701
Decision tree	19110	0.720497	0.65557	0.720311
Decision tree	19120	0.745342	0.685386	0.741341
Decision tree	19130	0.751553	0.694182	0.750558
Decision tree	19140	0.745342	0.686762	0.744667
Decision tree	19150	0.751553	0.6934	0.750799
Decision tree	19160	0.757764	0.700537	0.755467
Decision tree	19170	0.776398	0.725443	0.777687
Decision tree	19180	0.732919	0.672053	0.732008
Decision tree	19190	0.776398	0.724422	0.777113
Decision tree	19200	0.776398	0.725454	0.777446
Decision tree	19210	0.751553	0.693678	0.750083
Decision tree	19220	0.73913	0.678663	0.739707
Decision tree	19230	0.73913	0.679048	0.739302
Decision tree	19240	0.695652	0.625167	0.696767
Decision tree	19250	0.73913	0.680208	0.739071
Decision tree	19260	0.751553	0.695019	0.748442
Decision tree	19270	0.720497	0.655654	0.719564
Decision tree	19280	0.782609	0.7325	0.782934
Decision tree	19290	0.701863	0.635277	0.703006
Decision tree	19300	0.751553	0.694415	0.75331
Decision tree	19310	0.770186	0.716689	0.770467
Decision tree	19320	0.78882	0.740854	0.789645
Decision tree	19330	0.78882	0.739773	0.785881
Decision tree	19340	0.807453	0.763586	0.807591
Decision tree	19350	0.770186	0.716962	0.770583
Decision tree	19360	0.73913	0.678825	0.74014
Decision tree	19370	0.770186	0.71723	0.768805
Decision tree	19380	0.726708	0.662853	0.725387
Decision tree	19390	0.795031	0.74797	0.795857
Decision tree	19400	0.795031	0.747642	0.795356
Decision tree	19410	0.73913	0.679466	0.73905
Decision tree	19420	0.714286	0.647378	0.715303
Decision tree	19430	0.652174	0.573722	0.65095
Decision tree	19440	0.757764	0.701626	0.758016
Decision tree	19450	0.763975	0.711338	0.765715
Decision tree	19460	0.726708	0.665511	0.730573
Decision tree	19470	0.782609	0.731511	0.781112
Decision tree	19480	0.720497	0.655453	0.72046
Decision tree	19490	0.763975	0.709564	0.765592
Decision tree	19500	0.745342	0.686649	0.744946
Decision tree	19510	0.782609	0.732399	0.782103
Decision tree	19520	0.770186	0.716739	0.769478
Decision tree	19530	0.726708	0.664228	0.727577
Decision tree	19540	0.708075	0.64165	0.709165
Decision tree	19550	0.714286	0.652006	0.720066
Decision tree	19560	0.78882	0.739743	0.789572
Decision tree	19570	0.726708	0.664411	0.730114
Decision tree	19580	0.726708	0.663413	0.726461
Decision tree	19590	0.714286	0.648871	0.712779
Decision tree	19600	0.763975	0.710078	0.764237
Decision tree	19610	0.751553	0.694162	0.752279
Decision tree	19620	0.745342	0.686277	0.746542
Decision tree	19630	0.726708	0.665398	0.723446
Decision tree	19640	0.751553	0.694121	0.751636
Decision tree	19650	0.763975	0.710835	0.765043
Decision tree	19660	0.770186	0.717464	0.770816
Decision tree	19670	0.776398	0.728108	0.769923
Decision tree	19680	0.726708	0.663958	0.728717
Decision tree	19690	0.757764	0.701562	0.758305
Decision tree	19700	0.745342	0.687962	0.745232
Decision tree	19710	0.770186	0.716403	0.771163
Decision tree	19720	0.726708	0.663105	0.726278
Decision tree	19730	0.708075	0.640936	0.708939
Decision tree	19740	0.782609	0.732252	0.781508
Decision tree	19750	0.763975	0.709909	0.763951
Decision tree	19760	0.695652	0.625904	0.696082
Decision tree	19770	0.78882	0.740791	0.790068
Decision tree	19780	0.714286	0.648619	0.716837
Decision tree	19790	0.73913	0.679902	0.740097
Decision tree	19800	0.751553	0.693445	0.752501
Decision tree	19810	0.751553	0.695388	0.753783
Decision tree	19820	0.73913	0.68063	0.73644
Decision tree	19830	0.776398	0.725037	0.775886
Decision tree	19840	0.726708	0.663817	0.726102
Decision tree	19850	0.763975	0.709105	0.761976
Decision tree	19860	0.770186	0.717553	0.77231
Decision tree	19870	0.708075	0.640938	0.708362
Decision tree	19880	0.751553	0.693981	0.749688
Decision tree	19890	0.726708	0.665116	0.728254
Decision tree	19900	0.701863	0.632804	0.700782
Decision tree	19910	0.751553	0.694151	0.750738
Decision tree	19920	0.73913	0.678775	0.738894
Decision tree	19930	0.745342	0.687822	0.745673
Decision tree	19940	0.763975	0.709623	0.765091
Decision tree	19950	0.782609	0.731851	0.782465
Decision tree	19960	0.726708	0.664908	0.727118
Decision tree	19970	0.782609	0.732254	0.783349
Decision tree	19980	0.68323	0.614701	0.684485
Decision tree	19990	0.720497	0.656187	0.721344
[truncated: 8,545 more rows]

## Sheet: MCFS feature list
Classification algorithm	Number of features	ACC	MCC	Weighted F1
Decision tree	10	0.832298	0.794888	0.833829
Decision tree	20	0.813665	0.770611	0.813303
Decision tree	30	0.795031	0.749503	0.792603
Decision tree	40	0.78882	0.742407	0.787723
Decision tree	50	0.78882	0.740983	0.783053
Decision tree	60	0.795031	0.74745	0.794385
Decision tree	70	0.776398	0.724986	0.77578
Decision tree	80	0.757764	0.703907	0.759655
Decision tree	90	0.757764	0.700781	0.754914
Decision tree	100	0.732919	0.671779	0.729617
Decision tree	110	0.751553	0.694172	0.749045
Decision tree	120	0.751553	0.696762	0.748582
Decision tree	130	0.763975	0.709337	0.763685
Decision tree	140	0.770186	0.71688	0.771016
Decision tree	150	0.732919	0.671859	0.728931
Decision tree	160	0.751553	0.695554	0.749558
Decision tree	170	0.776398	0.726878	0.779553
Decision tree	180	0.757764	0.702698	0.759673
Decision tree	190	0.782609	0.731349	0.782118
Decision tree	200	0.78882	0.740263	0.790176
Decision tree	210	0.770186	0.716873	0.77038
Decision tree	220	0.732919	0.670346	0.729317
Decision tree	230	0.763975	0.709997	0.764875
Decision tree	240	0.757764	0.701248	0.755821
Decision tree	250	0.801242	0.755479	0.801461
Decision tree	260	0.782609	0.733461	0.781673
Decision tree	270	0.78882	0.739983	0.789088
Decision tree	280	0.757764	0.701979	0.7564
Decision tree	290	0.78882	0.740438	0.790352
Decision tree	300	0.776398	0.725048	0.774375
Decision tree	310	0.78882	0.742247	0.788843
Decision tree	320	0.801242	0.755913	0.801022
Decision tree	330	0.807453	0.762262	0.806827
Decision tree	340	0.73913	0.678664	0.730643
Decision tree	350	0.795031	0.748813	0.793565
Decision tree	360	0.751553	0.696035	0.751707
Decision tree	370	0.751553	0.695905	0.749959
Decision tree	380	0.751553	0.694543	0.749169
Decision tree	390	0.795031	0.748668	0.791802
Decision tree	400	0.801242	0.755161	0.801096
Decision tree	410	0.782609	0.734403	0.78217
Decision tree	420	0.726708	0.6636	0.72247
Decision tree	430	0.801242	0.756512	0.800251
Decision tree	440	0.770186	0.718493	0.766413
Decision tree	450	0.776398	0.725225	0.775607
Decision tree	460	0.78882	0.740107	0.788125
Decision tree	470	0.782609	0.732432	0.781914
Decision tree	480	0.776398	0.726635	0.772425
Decision tree	490	0.78882	0.740265	0.786908
Decision tree	500	0.751553	0.695555	0.750189
Decision tree	510	0.782609	0.73538	0.782786
Decision tree	520	0.782609	0.733567	0.783921
Decision tree	530	0.745342	0.687036	0.742378
Decision tree	540	0.770186	0.717172	0.766987
Decision tree	550	0.770186	0.716388	0.770064
Decision tree	560	0.751553	0.695955	0.752411
Decision tree	570	0.782609	0.732808	0.780081
Decision tree	580	0.757764	0.702055	0.756834
Decision tree	590	0.763975	0.711	0.762086
Decision tree	600	0.78882	0.739735	0.788118
Decision tree	610	0.757764	0.702039	0.754816
Decision tree	620	0.770186	0.719017	0.771595
Decision tree	630	0.770186	0.717737	0.768494
Decision tree	640	0.776398	0.724064	0.776507
Decision tree	650	0.776398	0.725098	0.774419
Decision tree	660	0.745342	0.687388	0.744969
Decision tree	670	0.776398	0.725728	0.774143
Decision tree	680	0.795031	0.747749	0.793371
Decision tree	690	0.745342	0.690305	0.749266
Decision tree	700	0.782609	0.732795	0.77901
Decision tree	710	0.73913	0.679287	0.737213
Decision tree	720	0.795031	0.74824	0.793847
Decision tree	730	0.782609	0.733537	0.779949
Decision tree	740	0.732919	0.671371	0.734421
Decision tree	750	0.745342	0.689881	0.749615
Decision tree	760	0.757764	0.701671	0.7574
Decision tree	770	0.763975	0.710224	0.763996
Decision tree	780	0.751553	0.694085	0.748342
Decision tree	790	0.763975	0.709607	0.762808
Decision tree	800	0.732919	0.671989	0.734535
Decision tree	810	0.751553	0.692595	0.748593
Decision tree	820	0.73913	0.678784	0.737244
Decision tree	830	0.757764	0.70296	0.755819
Decision tree	840	0.732919	0.670713	0.733411
Decision tree	850	0.770186	0.717927	0.769577
Decision tree	860	0.782609	0.731415	0.781593
Decision tree	870	0.78882	0.739496	0.789855
Decision tree	880	0.782609	0.733248	0.780567
Decision tree	890	0.745342	0.686217	0.743756
Decision tree	900	0.73913	0.679949	0.736638
Decision tree	910	0.776398	0.724451	0.7755
Decision tree	920	0.776398	0.724622	0.774282
Decision tree	930	0.751553	0.694418	0.750229
Decision tree	940	0.751553	0.694039	0.748517
Decision tree	950	0.813665	0.772123	0.810862
Decision tree	960	0.751553	0.695764	0.75203
Decision tree	970	0.795031	0.748798	0.792845
Decision tree	980	0.795031	0.747989	0.793783
Decision tree	990	0.770186	0.718149	0.767024
Decision tree	1000	0.745342	0.686576	0.745723
Decision tree	1010	0.819876	0.778291	0.819486
Decision tree	1020	0.770186	0.716181	0.768896
Decision tree	1030	0.714286	0.647398	0.713716
Decision tree	1040	0.757764	0.703364	0.754679
Decision tree	1050	0.807453	0.763283	0.805716
Decision tree	1060	0.732919	0.672918	0.733123
Decision tree	1070	0.770186	0.71708	0.768412
Decision tree	1080	0.770186	0.718577	0.773344
Decision tree	1090	0.757764	0.702671	0.75789
Decision tree	1100	0.770186	0.717919	0.770029
Decision tree	1110	0.751553	0.693734	0.746551
Decision tree	1120	0.770186	0.71698	0.769222
Decision tree	1130	0.813665	0.770106	0.812996
Decision tree	1140	0.745342	0.686932	0.743341
Decision tree	1150	0.751553	0.693871	0.750086
Decision tree	1160	0.770186	0.718749	0.765817
Decision tree	1170	0.726708	0.664363	0.722205
Decision tree	1180	0.795031	0.749632	0.790691
Decision tree	1190	0.751553	0.696019	0.748214
Decision tree	1200	0.745342	0.687708	0.749066
Decision tree	1210	0.751553	0.69576	0.75199
Decision tree	1220	0.801242	0.755104	0.80133
Decision tree	1230	0.776398	0.727464	0.772737
Decision tree	1240	0.73913	0.68127	0.739137
Decision tree	1250	0.770186	0.717105	0.768468
Decision tree	1260	0.795031	0.747952	0.794635
Decision tree	1270	0.801242	0.756348	0.798619
Decision tree	1280	0.819876	0.778354	0.820382
Decision tree	1290	0.732919	0.672761	0.729875
Decision tree	1300	0.770186	0.717426	0.770008
Decision tree	1310	0.776398	0.725506	0.774439
Decision tree	1320	0.763975	0.709998	0.761521
Decision tree	1330	0.763975	0.711464	0.764986
Decision tree	1340	0.770186	0.717092	0.765772
Decision tree	1350	0.763975	0.709966	0.762803
Decision tree	1360	0.751553	0.696785	0.75199
Decision tree	1370	0.776398	0.725502	0.775865
Decision tree	1380	0.795031	0.7472	0.792442
Decision tree	1390	0.813665	0.770434	0.812666
Decision tree	1400	0.732919	0.670298	0.731887
Decision tree	1410	0.770186	0.718006	0.771043
Decision tree	1420	0.776398	0.72518	0.774212
Decision tree	1430	0.763975	0.709361	0.763764
Decision tree	1440	0.776398	0.72463	0.772807
Decision tree	1450	0.757764	0.701362	0.753659
Decision tree	1460	0.770186	0.717191	0.766481
Decision tree	1470	0.73913	0.679901	0.73563
Decision tree	1480	0.813665	0.770644	0.811592
Decision tree	1490	0.763975	0.710329	0.759611
Decision tree	1500	0.770186	0.719359	0.768976
Decision tree	1510	0.782609	0.731469	0.781374
Decision tree	1520	0.832298	0.792949	0.831653
Decision tree	1530	0.832298	0.793838	0.832063
Decision tree	1540	0.776398	0.727506	0.773121
Decision tree	1550	0.776398	0.726457	0.775517
Decision tree	1560	0.770186	0.716576	0.76837
Decision tree	1570	0.801242	0.75589	0.798658
Decision tree	1580	0.782609	0.732833	0.780278
Decision tree	1590	0.782609	0.732309	0.782184
Decision tree	1600	0.795031	0.749823	0.794112
Decision tree	1610	0.807453	0.763591	0.805134
Decision tree	1620	0.782609	0.732267	0.781932
Decision tree	1630	0.795031	0.746794	0.793918
Decision tree	1640	0.78882	0.740524	0.786032
Decision tree	1650	0.751553	0.69473	0.749666
Decision tree	1660	0.751553	0.696247	0.744023
Decision tree	1670	0.826087	0.785239	0.826075
Decision tree	1680	0.78882	0.739958	0.787226
Decision tree	1690	0.770186	0.718371	0.768942
Decision tree	1700	0.776398	0.728561	0.776945
Decision tree	1710	0.801242	0.755716	0.797821
Decision tree	1720	0.720497	0.6567	0.722229
Decision tree	1730	0.763975	0.709998	0.760427
Decision tree	1740	0.763975	0.709443	0.763859
Decision tree	1750	0.782609	0.732242	0.782564
Decision tree	1760	0.757764	0.704549	0.756582
Decision tree	1770	0.770186	0.717373	0.767087
Decision tree	1780	0.73913	0.680407	0.734708
Decision tree	1790	0.795031	0.748738	0.793052
Decision tree	1800	0.78882	0.742191	0.787042
Decision tree	1810	0.757764	0.702562	0.755862
Decision tree	1820	0.751553	0.695493	0.751682
Decision tree	1830	0.78882	0.741403	0.786452
Decision tree	1840	0.73913	0.678712	0.737914
Decision tree	1850	0.745342	0.687989	0.741031
Decision tree	1860	0.78882	0.739673	0.789132
Decision tree	1870	0.757764	0.701923	0.755189
Decision tree	1880	0.801242	0.75522	0.79771
Decision tree	1890	0.78882	0.73941	0.78602
Decision tree	1900	0.770186	0.718104	0.769974
Decision tree	1910	0.689441	0.61887	0.689717
Decision tree	1920	0.751553	0.695264	0.74954
Decision tree	1930	0.745342	0.687298	0.743969
Decision tree	1940	0.757764	0.702084	0.756751
Decision tree	1950	0.763975	0.711425	0.763384
Decision tree	1960	0.763975	0.710056	0.757306
Decision tree	1970	0.776398	0.726043	0.772811
Decision tree	1980	0.732919	0.67586	0.736431
Decision tree	1990	0.763975	0.711139	0.759988
Decision tree	2000	0.763975	0.709203	0.762057
Decision tree	2010	0.770186	0.719182	0.766458
Decision tree	2020	0.732919	0.673639	0.734015
Decision tree	2030	0.807453	0.765792	0.808018
Decision tree	2040	0.776398	0.724281	0.775832
Decision tree	2050	0.763975	0.709539	0.763025
Decision tree	2060	0.813665	0.770838	0.811471
Decision tree	2070	0.782609	0.73262	0.781881
Decision tree	2080	0.720497	0.656656	0.722252
Decision tree	2090	0.770186	0.717507	0.77014
Decision tree	2100	0.801242	0.759208	0.798017
Decision tree	2110	0.751553	0.69503	0.751438
Decision tree	2120	0.757764	0.703268	0.756471
Decision tree	2130	0.757764	0.703905	0.755011
Decision tree	2140	0.801242	0.755761	0.799467
Decision tree	2150	0.78882	0.740542	0.790611
Decision tree	2160	0.745342	0.689433	0.748219
Decision tree	2170	0.732919	0.671202	0.732868
Decision tree	2180	0.807453	0.763163	0.80646
Decision tree	2190	0.801242	0.755524	0.800617
Decision tree	2200	0.763975	0.712774	0.764076
Decision tree	2210	0.751553	0.694744	0.750777
Decision tree	2220	0.73913	0.68017	0.743804
Decision tree	2230	0.757764	0.702076	0.755831
Decision tree	2240	0.763975	0.709322	0.763799
Decision tree	2250	0.763975	0.709186	0.76382
Decision tree	2260	0.751553	0.693984	0.750843
Decision tree	2270	0.807453	0.764237	0.808933
Decision tree	2280	0.720497	0.655232	0.72081
Decision tree	2290	0.782609	0.732179	0.781433
Decision tree	2300	0.73913	0.678653	0.735728
Decision tree	2310	0.708075	0.639741	0.708782
Decision tree	2320	0.757764	0.702985	0.7575
Decision tree	2330	0.770186	0.716574	0.769637
Decision tree	2340	0.751553	0.693919	0.750586
Decision tree	2350	0.782609	0.732807	0.781521
Decision tree	2360	0.751553	0.694228	0.751538
Decision tree	2370	0.776398	0.725078	0.774887
Decision tree	2380	0.757764	0.70145	0.757901
Decision tree	2390	0.757764	0.701819	0.75748
Decision tree	2400	0.770186	0.718369	0.769313
Decision tree	2410	0.720497	0.655904	0.717977
Decision tree	2420	0.776398	0.724421	0.773865
Decision tree	2430	0.776398	0.726034	0.773973
Decision tree	2440	0.776398	0.724332	0.776039
Decision tree	2450	0.701863	0.632053	0.700181
Decision tree	2460	0.763975	0.710063	0.761311
Decision tree	2470	0.763975	0.711412	0.76067
Decision tree	2480	0.714286	0.647649	0.714153
Decision tree	2490	0.695652	0.626493	0.690734
Decision tree	2500	0.776398	0.727348	0.776599
Decision tree	2510	0.745342	0.686018	0.743999
Decision tree	2520	0.720497	0.658721	0.721921
Decision tree	2530	0.757764	0.702417	0.757077
Decision tree	2540	0.770186	0.717166	0.77063
Decision tree	2550	0.763975	0.71059	0.765876
Decision tree	2560	0.745342	0.686891	0.740856
Decision tree	2570	0.726708	0.666051	0.729045
Decision tree	2580	0.745342	0.686047	0.74428
Decision tree	2590	0.751553	0.694178	0.751229
Decision tree	2600	0.757764	0.701521	0.757292
Decision tree	2610	0.770186	0.717599	0.76894
Decision tree	2620	0.763975	0.709268	0.762963
Decision tree	2630	0.776398	0.724874	0.774536
Decision tree	2640	0.757764	0.70275	0.756292
Decision tree	2650	0.745342	0.686907	0.745134
Decision tree	2660	0.732919	0.67213	0.732322
Decision tree	2670	0.745342	0.687985	0.744093
Decision tree	2680	0.745342	0.686167	0.74464
Decision tree	2690	0.708075	0.641623	0.708664
Decision tree	2700	0.770186	0.719404	0.774783
Decision tree	2710	0.732919	0.6702	0.730996
Decision tree	2720	0.757764	0.702759	0.758336
Decision tree	2730	0.795031	0.747812	0.795879
Decision tree	2740	0.757764	0.702482	0.757752
Decision tree	2750	0.745342	0.68627	0.741302
Decision tree	2760	0.73913	0.681691	0.742813
Decision tree	2770	0.763975	0.71265	0.765637
Decision tree	2780	0.776398	0.726992	0.773751
Decision tree	2790	0.78882	0.740535	0.787919
Decision tree	2800	0.751553	0.69527	0.75254
Decision tree	2810	0.763975	0.70918	0.762945
Decision tree	2820	0.726708	0.665191	0.72647
Decision tree	2830	0.732919	0.671205	0.729188
Decision tree	2840	0.745342	0.686143	0.743406
Decision tree	2850	0.745342	0.687619	0.74217
Decision tree	2860	0.726708	0.664541	0.724761
Decision tree	2870	0.782609	0.734336	0.786306
Decision tree	2880	0.714286	0.646587	0.708757
Decision tree	2890	0.78882	0.739331	0.787892
Decision tree	2900	0.745342	0.686776	0.745736
Decision tree	2910	0.732919	0.67113	0.730644
Decision tree	2920	0.807453	0.76381	0.805975
Decision tree	2930	0.714286	0.647698	0.712314
Decision tree	2940	0.745342	0.688562	0.745707
Decision tree	2950	0.807453	0.765167	0.808696
Decision tree	2960	0.757764	0.704444	0.760652
Decision tree	2970	0.807453	0.76341	0.807503
Decision tree	2980	0.782609	0.732931	0.780913
Decision tree	2990	0.795031	0.748726	0.796205
Decision tree	3000	0.763975	0.710203	0.762137
Decision tree	3010	0.757764	0.701386	0.756905
Decision tree	3020	0.78882	0.740071	0.790204
Decision tree	3030	0.745342	0.687024	0.744543
Decision tree	3040	0.763975	0.709732	0.765472
Decision tree	3050	0.757764	0.703145	0.755658
Decision tree	3060	0.770186	0.718161	0.770377
Decision tree	3070	0.720497	0.656254	0.718929
Decision tree	3080	0.770186	0.716952	0.77079
Decision tree	3090	0.763975	0.710863	0.766809
Decision tree	3100	0.776398	0.726511	0.777689
Decision tree	3110	0.776398	0.725736	0.774377
Decision tree	3120	0.763975	0.708427	0.762232
Decision tree	3130	0.720497	0.658204	0.716862
Decision tree	3140	0.78882	0.740732	0.789554
Decision tree	3150	0.701863	0.635551	0.704275
Decision tree	3160	0.763975	0.710677	0.76544
Decision tree	3170	0.757764	0.702529	0.757135
Decision tree	3180	0.763975	0.70819	0.761724
Decision tree	3190	0.720497	0.656381	0.718518
Decision tree	3200	0.714286	0.649674	0.713185
Decision tree	3210	0.782609	0.735049	0.779686
Decision tree	3220	0.782609	0.732868	0.781708
Decision tree	3230	0.763975	0.710163	0.763023
Decision tree	3240	0.776398	0.724784	0.775118
Decision tree	3250	0.751553	0.693437	0.750605
Decision tree	3260	0.745342	0.687705	0.743966
Decision tree	3270	0.73913	0.677778	0.737266
Decision tree	3280	0.751553	0.695284	0.750458
Decision tree	3290	0.751553	0.69663	0.752608
Decision tree	3300	0.726708	0.665516	0.726138
Decision tree	3310	0.763975	0.709768	0.762677
Decision tree	3320	0.782609	0.731844	0.781907
Decision tree	3330	0.745342	0.686149	0.746662
Decision tree	3340	0.770186	0.716857	0.76913
Decision tree	3350	0.770186	0.719638	0.773791
Decision tree	3360	0.757764	0.702418	0.758507
Decision tree	3370	0.732919	0.673693	0.730895
Decision tree	3380	0.763975	0.71262	0.763064
Decision tree	3390	0.763975	0.710023	0.762618
Decision tree	3400	0.732919	0.671626	0.732824
Decision tree	3410	0.795031	0.748574	0.793896
Decision tree	3420	0.770186	0.718212	0.771738
Decision tree	3430	0.757764	0.702685	0.755379
Decision tree	3440	0.73913	0.679706	0.739741
Decision tree	3450	0.776398	0.727113	0.77483
Decision tree	3460	0.720497	0.657103	0.720091
Decision tree	3470	0.770186	0.71709	0.767681
Decision tree	3480	0.78882	0.74054	0.78735
Decision tree	3490	0.745342	0.68586	0.745355
Decision tree	3500	0.701863	0.633108	0.701542
Decision tree	3510	0.726708	0.663794	0.725265
Decision tree	3520	0.689441	0.618577	0.690899
Decision tree	3530	0.751553	0.694606	0.752217
Decision tree	3540	0.745342	0.68863	0.743637
Decision tree	3550	0.73913	0.679341	0.735886
Decision tree	3560	0.714286	0.651376	0.711107
Decision tree	3570	0.763975	0.711227	0.765923
Decision tree	3580	0.745342	0.686799	0.745583
Decision tree	3590	0.751553	0.695609	0.749811
Decision tree	3600	0.726708	0.663714	0.725835
Decision tree	3610	0.763975	0.709977	0.761242
Decision tree	3620	0.720497	0.656632	0.716608
Decision tree	3630	0.795031	0.74804	0.795068
Decision tree	3640	0.776398	0.724852	0.776371
Decision tree	3650	0.73913	0.679263	0.740859
Decision tree	3660	0.73913	0.679028	0.73987
Decision tree	3670	0.73913	0.680528	0.737449
Decision tree	3680	0.801242	0.756758	0.803243
Decision tree	3690	0.776398	0.726159	0.775982
Decision tree	3700	0.757764	0.703945	0.755569
Decision tree	3710	0.763975	0.711783	0.766683
Decision tree	3720	0.770186	0.717071	0.770201
Decision tree	3730	0.770186	0.717615	0.768523
Decision tree	3740	0.751553	0.695131	0.754382
Decision tree	3750	0.78882	0.739782	0.788174
Decision tree	3760	0.782609	0.733806	0.780731
Decision tree	3770	0.745342	0.68718	0.74493
Decision tree	3780	0.757764	0.70235	0.758019
Decision tree	3790	0.801242	0.755529	0.799665
Decision tree	3800	0.757764	0.701835	0.752659
Decision tree	3810	0.782609	0.733518	0.781374
Decision tree	3820	0.689441	0.618905	0.686105
Decision tree	3830	0.745342	0.68885	0.744965
Decision tree	3840	0.732919	0.673031	0.733573
Decision tree	3850	0.745342	0.687078	0.746815
Decision tree	3860	0.757764	0.701838	0.756423
Decision tree	3870	0.757764	0.70166	0.755153
Decision tree	3880	0.757764	0.702973	0.758759
Decision tree	3890	0.78882	0.739165	0.789122
Decision tree	3900	0.745342	0.687676	0.746596
Decision tree	3910	0.757764	0.702612	0.752439
Decision tree	3920	0.763975	0.711203	0.763226
Decision tree	3930	0.801242	0.757085	0.802311
Decision tree	3940	0.701863	0.633026	0.701049
Decision tree	3950	0.732919	0.670716	0.729623
Decision tree	3960	0.73913	0.679349	0.73891
Decision tree	3970	0.726708	0.665674	0.727514
Decision tree	3980	0.801242	0.755912	0.799342
Decision tree	3990	0.751553	0.695036	0.747812
Decision tree	4000	0.776398	0.723578	0.773686
Decision tree	4010	0.732919	0.67043	0.732653
Decision tree	4020	0.695652	0.625928	0.697374
Decision tree	4030	0.801242	0.756199	0.802255
Decision tree	4040	0.745342	0.688243	0.745001
Decision tree	4050	0.745342	0.686573	0.746206
Decision tree	4060	0.745342	0.686587	0.743023
Decision tree	4070	0.757764	0.70247	0.757006
Decision tree	4080	0.73913	0.680265	0.739365
Decision tree	4090	0.757764	0.702278	0.757132
Decision tree	4100	0.782609	0.733088	0.783294
Decision tree	4110	0.714286	0.648292	0.709704
Decision tree	4120	0.795031	0.749074	0.796231
Decision tree	4130	0.757764	0.702837	0.758436
Decision tree	4140	0.745342	0.687702	0.746566
Decision tree	4150	0.78882	0.740842	0.787014
Decision tree	4160	0.73913	0.679391	0.740934
Decision tree	4170	0.795031	0.748171	0.794428
Decision tree	4180	0.776398	0.724992	0.775731
Decision tree	4190	0.763975	0.709158	0.76406
Decision tree	4200	0.807453	0.764225	0.808018
Decision tree	4210	0.751553	0.694467	0.750526
Decision tree	4220	0.78882	0.742297	0.791359
Decision tree	4230	0.720497	0.656996	0.720203
Decision tree	4240	0.73913	0.678611	0.736617
Decision tree	4250	0.726708	0.664053	0.728572
Decision tree	4260	0.757764	0.701213	0.755895
Decision tree	4270	0.726708	0.663669	0.726449
Decision tree	4280	0.745342	0.686724	0.743573
Decision tree	4290	0.720497	0.656373	0.717078
Decision tree	4300	0.763975	0.709385	0.760948
Decision tree	4310	0.73913	0.67818	0.736479
Decision tree	4320	0.757764	0.703419	0.75976
Decision tree	4330	0.776398	0.725067	0.775863
Decision tree	4340	0.732919	0.670743	0.731868
Decision tree	4350	0.801242	0.755865	0.801874
Decision tree	4360	0.776398	0.724039	0.772316
Decision tree	4370	0.757764	0.704038	0.75452
Decision tree	4380	0.795031	0.747272	0.793843
Decision tree	4390	0.732919	0.672229	0.732383
Decision tree	4400	0.801242	0.755499	0.800663
Decision tree	4410	0.757764	0.701396	0.754628
Decision tree	4420	0.757764	0.702438	0.756902
Decision tree	4430	0.770186	0.717	0.762776
Decision tree	4440	0.763975	0.710748	0.763611
Decision tree	4450	0.795031	0.748411	0.794937
Decision tree	4460	0.776398	0.724525	0.775255
Decision tree	4470	0.801242	0.755635	0.798894
Decision tree	4480	0.770186	0.717631	0.769585
Decision tree	4490	0.757764	0.701852	0.753477
Decision tree	4500	0.751553	0.695154	0.753813
Decision tree	4510	0.73913	0.680723	0.738551
Decision tree	4520	0.745342	0.687934	0.743487
Decision tree	4530	0.782609	0.733004	0.781489
Decision tree	4540	0.751553	0.693867	0.749248
Decision tree	4550	0.73913	0.678729	0.738924
Decision tree	4560	0.782609	0.732615	0.783238
Decision tree	4570	0.770186	0.719179	0.770285
Decision tree	4580	0.776398	0.724305	0.775696
Decision tree	4590	0.708075	0.640126	0.706325
Decision tree	4600	0.732919	0.673027	0.731458
Decision tree	4610	0.795031	0.74763	0.793848
Decision tree	4620	0.745342	0.686729	0.745326
Decision tree	4630	0.770186	0.717385	0.768515
Decision tree	4640	0.78882	0.739735	0.789194
Decision tree	4650	0.745342	0.688351	0.745187
Decision tree	4660	0.73913	0.679983	0.739665
Decision tree	4670	0.73913	0.68211	0.743673
Decision tree	4680	0.720497	0.657397	0.720626
Decision tree	4690	0.745342	0.686905	0.743231
Decision tree	4700	0.763975	0.712045	0.764871
Decision tree	4710	0.73913	0.680286	0.739859
Decision tree	4720	0.745342	0.686549	0.746312
Decision tree	4730	0.695652	0.624679	0.6948
Decision tree	4740	0.745342	0.687832	0.745235
Decision tree	4750	0.763975	0.709493	0.761944
Decision tree	4760	0.751553	0.694889	0.748222
Decision tree	4770	0.714286	0.647445	0.710091
Decision tree	4780	0.757764	0.702062	0.755179
Decision tree	4790	0.782609	0.732246	0.780834
Decision tree	4800	0.732919	0.671101	0.729952
Decision tree	4810	0.701863	0.632632	0.700352
Decision tree	4820	0.701863	0.635312	0.705495
Decision tree	4830	0.770186	0.717964	0.771008
Decision tree	4840	0.745342	0.687581	0.744724
Decision tree	4850	0.776398	0.726568	0.773441
Decision tree	4860	0.795031	0.747691	0.792764
Decision tree	4870	0.763975	0.710564	0.761884
Decision tree	4880	0.745342	0.687175	0.744986
Decision tree	4890	0.714286	0.647887	0.713012
Decision tree	4900	0.73913	0.679209	0.738115
Decision tree	4910	0.714286	0.650366	0.713084
Decision tree	4920	0.708075	0.640413	0.708575
Decision tree	4930	0.757764	0.702628	0.758282
Decision tree	4940	0.732919	0.673051	0.737362
Decision tree	4950	0.720497	0.656595	0.720524
Decision tree	4960	0.795031	0.749276	0.791202
Decision tree	4970	0.726708	0.664215	0.727124
Decision tree	4980	0.751553	0.69547	0.750232
Decision tree	4990	0.732919	0.673329	0.73422
Decision tree	5000	0.795031	0.747486	0.792395
Decision tree	5010	0.757764	0.702988	0.759551
Decision tree	5020	0.751553	0.694976	0.751218
Decision tree	5030	0.751553	0.694681	0.750767
Decision tree	5040	0.78882	0.740637	0.788335
Decision tree	5050	0.763975	0.708587	0.763109
Decision tree	5060	0.770186	0.719168	0.771514
Decision tree	5070	0.795031	0.747583	0.794238
Decision tree	5080	0.745342	0.68581	0.744605
Decision tree	5090	0.689441	0.619304	0.690077
Decision tree	5100	0.795031	0.74827	0.796237
Decision tree	5110	0.732919	0.671395	0.730754
Decision tree	5120	0.776398	0.725308	0.777202
Decision tree	5130	0.770186	0.719478	0.768009
Decision tree	5140	0.726708	0.664554	0.72926
Decision tree	5150	0.776398	0.725754	0.777803
Decision tree	5160	0.770186	0.71846	0.768243
Decision tree	5170	0.776398	0.725983	0.773177
Decision tree	5180	0.757764	0.702222	0.757389
Decision tree	5190	0.664596	0.588619	0.665795
Decision tree	5200	0.763975	0.709605	0.762443
Decision tree	5210	0.757764	0.703181	0.758288
Decision tree	5220	0.763975	0.709875	0.76354
Decision tree	5230	0.838509	0.80321	0.839576
Decision tree	5240	0.782609	0.734551	0.782486
Decision tree	5250	0.782609	0.733588	0.781974
Decision tree	5260	0.745342	0.688678	0.745505
Decision tree	5270	0.770186	0.716507	0.766465
Decision tree	5280	0.757764	0.701711	0.756108
Decision tree	5290	0.751553	0.693734	0.749188
Decision tree	5300	0.720497	0.657167	0.721017
Decision tree	5310	0.763975	0.708899	0.761408
Decision tree	5320	0.763975	0.709451	0.761498
Decision tree	5330	0.720497	0.654861	0.716368
Decision tree	5340	0.745342	0.68977	0.745743
Decision tree	5350	0.732919	0.673959	0.733633
Decision tree	5360	0.708075	0.642215	0.712549
Decision tree	5370	0.708075	0.642763	0.703068
Decision tree	5380	0.770186	0.717631	0.770809
Decision tree	5390	0.770186	0.720149	0.772715
Decision tree	5400	0.776398	0.724367	0.77414
Decision tree	5410	0.751553	0.695021	0.748394
Decision tree	5420	0.807453	0.762658	0.806662
Decision tree	5430	0.782609	0.734978	0.782885
Decision tree	5440	0.720497	0.657902	0.72013
Decision tree	5450	0.78882	0.740158	0.787522
Decision tree	5460	0.801242	0.755536	0.802614
Decision tree	5470	0.745342	0.686911	0.742943
Decision tree	5480	0.732919	0.672644	0.733067
Decision tree	5490	0.770186	0.718026	0.766879
Decision tree	5500	0.782609	0.734519	0.780876
Decision tree	5510	0.776398	0.724387	0.775519
Decision tree	5520	0.745342	0.687836	0.745534
Decision tree	5530	0.770186	0.718343	0.76979
Decision tree	5540	0.807453	0.763324	0.807267
Decision tree	5550	0.751553	0.693919	0.750325
Decision tree	5560	0.751553	0.694514	0.751317
Decision tree	5570	0.73913	0.678729	0.737586
Decision tree	5580	0.78882	0.7399	0.787853
Decision tree	5590	0.751553	0.693789	0.747119
Decision tree	5600	0.73913	0.678466	0.7384
Decision tree	5610	0.751553	0.694164	0.749948
Decision tree	5620	0.757764	0.703396	0.75686
Decision tree	5630	0.770186	0.719218	0.770421
Decision tree	5640	0.732919	0.673853	0.730816
Decision tree	5650	0.73913	0.679516	0.739848
Decision tree	5660	0.770186	0.717201	0.768258
Decision tree	5670	0.726708	0.664501	0.727793
Decision tree	5680	0.782609	0.732282	0.779738
Decision tree	5690	0.770186	0.716345	0.769435
Decision tree	5700	0.763975	0.711115	0.759554
Decision tree	5710	0.770186	0.717536	0.770384
Decision tree	5720	0.776398	0.725198	0.774064
Decision tree	5730	0.701863	0.63698	0.707603
Decision tree	5740	0.776398	0.724977	0.775065
Decision tree	5750	0.770186	0.719383	0.769816
Decision tree	5760	0.73913	0.678937	0.74067
Decision tree	5770	0.78882	0.739863	0.78813
Decision tree	5780	0.745342	0.689288	0.743155
Decision tree	5790	0.745342	0.685484	0.744435
Decision tree	5800	0.770186	0.719419	0.772166
Decision tree	5810	0.801242	0.756579	0.800271
Decision tree	5820	0.763975	0.709941	0.7652
Decision tree	5830	0.78882	0.741561	0.790209
Decision tree	5840	0.770186	0.716855	0.768817
Decision tree	5850	0.770186	0.716516	0.768169
Decision tree	5860	0.763975	0.711414	0.762571
Decision tree	5870	0.751553	0.695445	0.751701
Decision tree	5880	0.73913	0.679099	0.736564
Decision tree	5890	0.763975	0.710649	0.76317
Decision tree	5900	0.751553	0.694581	0.752445
Decision tree	5910	0.701863	0.634697	0.703331
Decision tree	5920	0.795031	0.748005	0.795083
Decision tree	5930	0.726708	0.662837	0.723611
Decision tree	5940	0.751553	0.694257	0.75134
Decision tree	5950	0.782609	0.732077	0.780167
Decision tree	5960	0.714286	0.648578	0.71248
Decision tree	5970	0.701863	0.63473	0.700546
Decision tree	5980	0.745342	0.685926	0.743311
Decision tree	5990	0.757764	0.702803	0.755027
Decision tree	6000	0.770186	0.718144	0.771481
Decision tree	6010	0.807453	0.76275	0.806993
Decision tree	6020	0.770186	0.718273	0.771104
Decision tree	6030	0.795031	0.74847	0.794148
Decision tree	6040	0.757764	0.702212	0.756743
Decision tree	6050	0.782609	0.733641	0.780683
Decision tree	6060	0.763975	0.709856	0.761262
Decision tree	6070	0.770186	0.717834	0.770462
Decision tree	6080	0.795031	0.749406	0.792992
Decision tree	6090	0.732919	0.673179	0.730518
Decision tree	6100	0.714286	0.647787	0.714347
Decision tree	6110	0.701863	0.635053	0.703267
Decision tree	6120	0.757764	0.703321	0.756907
Decision tree	6130	0.732919	0.672849	0.732788
Decision tree	6140	0.745342	0.685494	0.74279
Decision tree	6150	0.73913	0.678983	0.737615
Decision tree	6160	0.763975	0.710753	0.764686
Decision tree	6170	0.751553	0.693813	0.750276
Decision tree	6180	0.757764	0.701335	0.758177
Decision tree	6190	0.757764	0.701296	0.756059
Decision tree	6200	0.720497	0.657337	0.716851
Decision tree	6210	0.763975	0.709222	0.763567
Decision tree	6220	0.801242	0.759619	0.806118
Decision tree	6230	0.807453	0.764229	0.805579
Decision tree	6240	0.701863	0.635618	0.70475
Decision tree	6250	0.763975	0.709146	0.760807
Decision tree	6260	0.776398	0.726747	0.775651
Decision tree	6270	0.745342	0.6873	0.747145
Decision tree	6280	0.720497	0.656608	0.720407
Decision tree	6290	0.78882	0.741308	0.790425
Decision tree	6300	0.751553	0.694047	0.750922
Decision tree	6310	0.763975	0.711234	0.763969
Decision tree	6320	0.757764	0.702125	0.757442
Decision tree	6330	0.807453	0.764863	0.80671
Decision tree	6340	0.763975	0.708513	0.76393
Decision tree	6350	0.763975	0.710213	0.762912
Decision tree	6360	0.78882	0.741077	0.790843
Decision tree	6370	0.813665	0.771803	0.815381
Decision tree	6380	0.776398	0.72533	0.776169
Decision tree	6390	0.745342	0.688911	0.743881
Decision tree	6400	0.732919	0.671422	0.728664
Decision tree	6410	0.751553	0.696552	0.74802
Decision tree	6420	0.78882	0.741053	0.787687
Decision tree	6430	0.745342	0.686814	0.745063
Decision tree	6440	0.757764	0.702139	0.758109
Decision tree	6450	0.757764	0.702305	0.756883
Decision tree	6460	0.757764	0.701233	0.756271
Decision tree	6470	0.813665	0.771968	0.814337
Decision tree	6480	0.776398	0.724722	0.777623
Decision tree	6490	0.763975	0.70847	0.762866
Decision tree	6500	0.745342	0.687385	0.742367
Decision tree	6510	0.763975	0.7111	0.76095
Decision tree	6520	0.776398	0.724578	0.773301
Decision tree	6530	0.732919	0.673	0.728956
Decision tree	6540	0.714286	0.650926	0.710413
Decision tree	6550	0.732919	0.670816	0.7311
Decision tree	6560	0.763975	0.711056	0.764444
Decision tree	6570	0.782609	0.733124	0.781241
Decision tree	6580	0.763975	0.70899	0.761659
Decision tree	6590	0.757764	0.703384	0.755977
Decision tree	6600	0.776398	0.725212	0.775754
Decision tree	6610	0.745342	0.686984	0.745341
Decision tree	6620	0.751553	0.694984	0.751818
Decision tree	6630	0.726708	0.667307	0.727379
Decision tree	6640	0.795031	0.747713	0.794607
Decision tree	6650	0.78882	0.742013	0.789746
Decision tree	6660	0.801242	0.755941	0.79995
Decision tree	6670	0.745342	0.686227	0.744357
Decision tree	6680	0.751553	0.695822	0.752586
Decision tree	6690	0.732919	0.671268	0.730048
Decision tree	6700	0.720497	0.657165	0.718462
Decision tree	6710	0.732919	0.672921	0.729964
Decision tree	6720	0.776398	0.724345	0.776457
Decision tree	6730	0.757764	0.703731	0.75797
Decision tree	6740	0.73913	0.68191	0.737451
Decision tree	6750	0.782609	0.732883	0.780883
Decision tree	6760	0.757764	0.702496	0.755706
Decision tree	6770	0.732919	0.671165	0.72924
Decision tree	6780	0.795031	0.748812	0.794535
Decision tree	6790	0.751553	0.695894	0.749657
Decision tree	6800	0.782609	0.73282	0.782093
Decision tree	6810	0.795031	0.748578	0.795271
Decision tree	6820	0.720497	0.655765	0.719088
Decision tree	6830	0.757764	0.702374	0.757266
Decision tree	6840	0.757764	0.702668	0.756084
Decision tree	6850	0.770186	0.717347	0.770593
Decision tree	6860	0.726708	0.664354	0.726779
Decision tree	6870	0.73913	0.679027	0.735545
Decision tree	6880	0.751553	0.695538	0.749707
Decision tree	6890	0.770186	0.718132	0.76904
Decision tree	6900	0.763975	0.711073	0.764312
Decision tree	6910	0.770186	0.718038	0.76806
Decision tree	6920	0.751553	0.693886	0.751123
Decision tree	6930	0.78882	0.740536	0.786521
Decision tree	6940	0.726708	0.664388	0.725348
Decision tree	6950	0.745342	0.686429	0.743052
Decision tree	6960	0.770186	0.717098	0.770086
Decision tree	6970	0.776398	0.726862	0.773757
Decision tree	6980	0.776398	0.726245	0.776587
Decision tree	6990	0.745342	0.687655	0.742251
Decision tree	7000	0.770186	0.716958	0.770476
Decision tree	7010	0.776398	0.725402	0.774064
Decision tree	7020	0.751553	0.693915	0.751646
Decision tree	7030	0.751553	0.695019	0.750086
Decision tree	7040	0.73913	0.679338	0.739088
Decision tree	7050	0.813665	0.770242	0.812174
Decision tree	7060	0.770186	0.716946	0.768258
Decision tree	7070	0.795031	0.748482	0.794262
Decision tree	7080	0.782609	0.73493	0.786812
Decision tree	7090	0.745342	0.686661	0.743909
Decision tree	7100	0.763975	0.710806	0.763325
Decision tree	7110	0.78882	0.739688	0.787408
Decision tree	7120	0.745342	0.686634	0.744448
Decision tree	7130	0.751553	0.693597	0.751609
Decision tree	7140	0.776398	0.725793	0.777957
Decision tree	7150	0.763975	0.711691	0.765536
Decision tree	7160	0.78882	0.740305	0.789431
Decision tree	7170	0.726708	0.664588	0.723842
Decision tree	7180	0.745342	0.688017	0.746128
Decision tree	7190	0.745342	0.6869	0.743136
Decision tree	7200	0.751553	0.693877	0.74922
Decision tree	7210	0.757764	0.704118	0.759779
Decision tree	7220	0.751553	0.694694	0.752785
Decision tree	7230	0.782609	0.733931	0.779564
Decision tree	7240	0.770186	0.717237	0.768292
Decision tree	7250	0.745342	0.689455	0.743331
Decision tree	7260	0.770186	0.719048	0.773957
Decision tree	7270	0.745342	0.687651	0.745916
Decision tree	7280	0.795031	0.748941	0.790422
Decision tree	7290	0.745342	0.686807	0.742943
Decision tree	7300	0.770186	0.716729	0.768982
Decision tree	7310	0.801242	0.757447	0.798977
Decision tree	7320	0.776398	0.725625	0.776561
Decision tree	7330	0.73913	0.680131	0.741746
Decision tree	7340	0.78882	0.739535	0.788571
Decision tree	7350	0.726708	0.664062	0.724376
Decision tree	7360	0.763975	0.711915	0.763385
Decision tree	7370	0.782609	0.732496	0.782225
Decision tree	7380	0.757764	0.702723	0.755128
Decision tree	7390	0.726708	0.665225	0.726236
Decision tree	7400	0.763975	0.710163	0.763896
Decision tree	7410	0.745342	0.689871	0.748079
Decision tree	7420	0.763975	0.710038	0.764073
Decision tree	7430	0.763975	0.708903	0.762076
Decision tree	7440	0.782609	0.733207	0.780998
Decision tree	7450	0.782609	0.733958	0.781906
Decision tree	7460	0.726708	0.663299	0.72424
Decision tree	7470	0.782609	0.733524	0.783313
Decision tree	7480	0.720497	0.655703	0.717699
Decision tree	7490	0.726708	0.662518	0.72462
Decision tree	7500	0.73913	0.680668	0.739561
Decision tree	7510	0.763975	0.708673	0.762351
Decision tree	7520	0.819876	0.777736	0.819772
Decision tree	7530	0.73913	0.679271	0.737283
Decision tree	7540	0.732919	0.672566	0.731701
Decision tree	7550	0.801242	0.756642	0.801058
Decision tree	7560	0.701863	0.633814	0.700897
Decision tree	7570	0.757764	0.703316	0.753728
Decision tree	7580	0.819876	0.778206	0.818986
Decision tree	7590	0.745342	0.688858	0.744805
Decision tree	7600	0.776398	0.725499	0.775528
Decision tree	7610	0.745342	0.690707	0.743359
Decision tree	7620	0.726708	0.66411	0.726611
Decision tree	7630	0.751553	0.694719	0.751277
Decision tree	7640	0.73913	0.68058	0.735526
Decision tree	7650	0.745342	0.687082	0.743659
Decision tree	7660	0.757764	0.700939	0.754952
Decision tree	7670	0.757764	0.702841	0.759026
Decision tree	7680	0.763975	0.709809	0.764315
Decision tree	7690	0.751553	0.696894	0.751269
Decision tree	7700	0.826087	0.787185	0.824572
Decision tree	7710	0.770186	0.717504	0.769905
Decision tree	7720	0.745342	0.687465	0.742091
Decision tree	7730	0.78882	0.740204	0.788373
Decision tree	7740	0.770186	0.718151	0.766149
Decision tree	7750	0.763975	0.70889	0.758916
Decision tree	7760	0.78882	0.740156	0.788373
Decision tree	7770	0.73913	0.680569	0.740679
Decision tree	7780	0.73913	0.678394	0.738036
Decision tree	7790	0.751553	0.695224	0.752555
Decision tree	7800	0.708075	0.642251	0.706837
Decision tree	7810	0.776398	0.724851	0.775599
Decision tree	7820	0.776398	0.724627	0.774315
Decision tree	7830	0.751553	0.69493	0.74744
Decision tree	7840	0.720497	0.654834	0.717564
Decision tree	7850	0.732919	0.67261	0.732832
Decision tree	7860	0.807453	0.763291	0.806844
Decision tree	7870	0.770186	0.717308	0.766883
Decision tree	7880	0.763975	0.710092	0.762126
Decision tree	7890	0.807453	0.76358	0.807892
Decision tree	7900	0.73913	0.680318	0.738378
Decision tree	7910	0.776398	0.725364	0.773587
Decision tree	7920	0.745342	0.686858	0.743977
Decision tree	7930	0.751553	0.694199	0.751432
Decision tree	7940	0.776398	0.72518	0.775122
Decision tree	7950	0.770186	0.717918	0.768864
Decision tree	7960	0.732919	0.671202	0.727228
Decision tree	7970	0.770186	0.718051	0.769947
Decision tree	7980	0.757764	0.702466	0.755229
Decision tree	7990	0.770186	0.717652	0.769824
Decision tree	8000	0.78882	0.740632	0.789131
Decision tree	8010	0.726708	0.663345	0.724508
Decision tree	8020	0.745342	0.687131	0.743941
Decision tree	8030	0.763975	0.710622	0.764522
Decision tree	8040	0.770186	0.717942	0.768197
Decision tree	8050	0.745342	0.685509	0.74049
Decision tree	8060	0.757764	0.701812	0.757088
Decision tree	8070	0.763975	0.711812	0.765606
Decision tree	8080	0.801242	0.755823	0.799345
Decision tree	8090	0.782609	0.734133	0.783685
Decision tree	8100	0.807453	0.763115	0.806126
Decision tree	8110	0.795031	0.748408	0.793847
Decision tree	8120	0.726708	0.664443	0.723622
Decision tree	8130	0.701863	0.633256	0.699502
Decision tree	8140	0.745342	0.686593	0.744947
Decision tree	8150	0.770186	0.716645	0.76935
Decision tree	8160	0.73913	0.678066	0.738822
Decision tree	8170	0.757764	0.703015	0.758358
Decision tree	8180	0.776398	0.725055	0.775245
Decision tree	8190	0.782609	0.734407	0.781571
Decision tree	8200	0.745342	0.687989	0.743816
Decision tree	8210	0.807453	0.762935	0.806311
Decision tree	8220	0.751553	0.694795	0.750449
Decision tree	8230	0.763975	0.71007	0.767254
Decision tree	8240	0.776398	0.724977	0.775024
Decision tree	8250	0.726708	0.663106	0.723221
Decision tree	8260	0.757764	0.702246	0.757164
Decision tree	8270	0.751553	0.695599	0.747675
Decision tree	8280	0.776398	0.725651	0.776644
Decision tree	8290	0.776398	0.726193	0.774682
Decision tree	8300	0.770186	0.717136	0.766621
Decision tree	8310	0.751553	0.695236	0.752176
Decision tree	8320	0.726708	0.664462	0.723204
Decision tree	8330	0.763975	0.709587	0.762038
Decision tree	8340	0.782609	0.732269	0.782223
Decision tree	8350	0.782609	0.732364	0.781397
Decision tree	8360	0.801242	0.755331	0.799838
Decision tree	8370	0.795031	0.748095	0.792811
Decision tree	8380	0.757764	0.702404	0.759372
Decision tree	8390	0.732919	0.670061	0.731701
Decision tree	8400	0.751553	0.695067	0.752526
Decision tree	8410	0.726708	0.663608	0.725027
Decision tree	8420	0.751553	0.694961	0.753322
Decision tree	8430	0.782609	0.73318	0.781663
Decision tree	8440	0.757764	0.701203	0.751803
Decision tree	8450	0.73913	0.681362	0.740923
Decision tree	8460	0.795031	0.747226	0.794274
Decision tree	8470	0.720497	0.656061	0.719521
Decision tree	8480	0.73913	0.679674	0.739062
Decision tree	8490	0.732919	0.671143	0.731295
Decision tree	8500	0.770186	0.717126	0.770528
Decision tree	8510	0.763975	0.710277	0.762015
Decision tree	8520	0.689441	0.620175	0.691004
Decision tree	8530	0.73913	0.680448	0.743319
Decision tree	8540	0.751553	0.694477	0.749896
Decision tree	8550	0.807453	0.763143	0.805761
Decision tree	8560	0.776398	0.725936	0.77462
Decision tree	8570	0.73913	0.679149	0.735894
Decision tree	8580	0.732919	0.671179	0.731609
Decision tree	8590	0.763975	0.710819	0.765909
Decision tree	8600	0.782609	0.732175	0.783613
Decision tree	8610	0.745342	0.687227	0.745187
Decision tree	8620	0.770186	0.716949	0.769083
Decision tree	8630	0.757764	0.70281	0.75608
Decision tree	8640	0.782609	0.73262	0.781993
Decision tree	8650	0.714286	0.649886	0.71326
Decision tree	8660	0.763975	0.709365	0.760999
Decision tree	8670	0.745342	0.686378	0.745847
Decision tree	8680	0.73913	0.678874	0.734724
Decision tree	8690	0.78882	0.740255	0.788606
Decision tree	8700	0.751553	0.693662	0.751689
Decision tree	8710	0.776398	0.725031	0.776057
Decision tree	8720	0.732919	0.670726	0.730288
Decision tree	8730	0.745342	0.685218	0.740982
Decision tree	8740	0.751553	0.693197	0.74917
Decision tree	8750	0.770186	0.718721	0.772336
Decision tree	8760	0.720497	0.655836	0.717355
Decision tree	8770	0.795031	0.748876	0.794684
Decision tree	8780	0.78882	0.741227	0.788485
Decision tree	8790	0.770186	0.716369	0.767861
Decision tree	8800	0.73913	0.682009	0.737378
Decision tree	8810	0.757764	0.703494	0.756116
Decision tree	8820	0.78882	0.740912	0.788909
Decision tree	8830	0.770186	0.718177	0.768998
Decision tree	8840	0.745342	0.687345	0.743798
Decision tree	8850	0.795031	0.749239	0.794684
Decision tree	8860	0.726708	0.663967	0.722949
Decision tree	8870	0.763975	0.710187	0.763625
Decision tree	8880	0.776398	0.724709	0.774094
Decision tree	8890	0.763975	0.710219	0.763864
Decision tree	8900	0.745342	0.685545	0.741846
Decision tree	8910	0.757764	0.702424	0.757451
Decision tree	8920	0.732919	0.674411	0.732831
Decision tree	8930	0.726708	0.663366	0.724974
Decision tree	8940	0.795031	0.749798	0.794336
Decision tree	8950	0.751553	0.696436	0.752341
Decision tree	8960	0.770186	0.718034	0.764447
Decision tree	8970	0.763975	0.71067	0.761961
Decision tree	8980	0.720497	0.656348	0.714667
Decision tree	8990	0.78882	0.74033	0.786825
Decision tree	9000	0.763975	0.709964	0.761899
Decision tree	9010	0.763975	0.710143	0.765009
Decision tree	9020	0.732919	0.672609	0.732912
Decision tree	9030	0.819876	0.777905	0.81879
Decision tree	9040	0.770186	0.717136	0.768243
Decision tree	9050	0.757764	0.702414	0.757078
Decision tree	9060	0.73913	0.679472	0.741658
Decision tree	9070	0.763975	0.708973	0.760766
Decision tree	9080	0.770186	0.717881	0.771491
Decision tree	9090	0.73913	0.679631	0.735431
Decision tree	9100	0.73913	0.679528	0.738938
Decision tree	9110	0.78882	0.740193	0.789482
Decision tree	9120	0.701863	0.634545	0.700776
Decision tree	9130	0.757764	0.701305	0.755977
Decision tree	9140	0.757764	0.701768	0.756019
Decision tree	9150	0.763975	0.709725	0.761471
Decision tree	9160	0.763975	0.709316	0.763795
Decision tree	9170	0.732919	0.670966	0.733071
Decision tree	9180	0.720497	0.656243	0.717134
Decision tree	9190	0.720497	0.656051	0.719809
Decision tree	9200	0.795031	0.748595	0.792266
Decision tree	9210	0.757764	0.703685	0.759952
Decision tree	9220	0.73913	0.680306	0.735873
Decision tree	9230	0.757764	0.702443	0.757899
Decision tree	9240	0.732919	0.670965	0.733089
Decision tree	9250	0.751553	0.693322	0.750126
Decision tree	9260	0.714286	0.647631	0.712852
Decision tree	9270	0.763975	0.709738	0.759731
Decision tree	9280	0.757764	0.701096	0.75783
Decision tree	9290	0.763975	0.711041	0.761868
Decision tree	9300	0.757764	0.702267	0.757287
Decision tree	9310	0.732919	0.671061	0.735235
Decision tree	9320	0.776398	0.72545	0.77521
Decision tree	9330	0.726708	0.665079	0.72395
Decision tree	9340	0.770186	0.720305	0.767535
Decision tree	9350	0.720497	0.656296	0.71775
Decision tree	9360	0.757764	0.701977	0.753784
Decision tree	9370	0.695652	0.625036	0.69677
Decision tree	9380	0.745342	0.687002	0.744671
Decision tree	9390	0.73913	0.680371	0.739759
Decision tree	9400	0.819876	0.778465	0.820417
Decision tree	9410	0.782609	0.732966	0.784048
Decision tree	9420	0.763975	0.708711	0.762108
Decision tree	9430	0.73913	0.679161	0.737877
Decision tree	9440	0.757764	0.702198	0.757448
Decision tree	9450	0.732919	0.669978	0.730879
Decision tree	9460	0.763975	0.709652	0.76562
Decision tree	9470	0.732919	0.671644	0.732011
Decision tree	9480	0.73913	0.680363	0.743428
Decision tree	9490	0.745342	0.685824	0.744618
Decision tree	9500	0.763975	0.710475	0.762437
Decision tree	9510	0.782609	0.732816	0.782102
Decision tree	9520	0.776398	0.724152	0.773082
Decision tree	9530	0.73913	0.679363	0.740083
Decision tree	9540	0.751553	0.694396	0.748369
Decision tree	9550	0.782609	0.731581	0.780626
Decision tree	9560	0.795031	0.747212	0.79374
Decision tree	9570	0.801242	0.755445	0.801476
Decision tree	9580	0.73913	0.678953	0.737778
Decision tree	9590	0.732919	0.672192	0.732375
Decision tree	9600	0.757764	0.701622	0.756134
Decision tree	9610	0.757764	0.701766	0.757882
Decision tree	9620	0.751553	0.694257	0.748992
Decision tree	9630	0.745342	0.687802	0.748152
Decision tree	9640	0.807453	0.763583	0.807459
Decision tree	9650	0.732919	0.672787	0.732227
Decision tree	9660	0.782609	0.733962	0.781652
Decision tree	9670	0.795031	0.74708	0.793707
Decision tree	9680	0.763975	0.71008	0.761955
Decision tree	9690	0.757764	0.701915	0.759185
Decision tree	9700	0.751553	0.695218	0.750764
Decision tree	9710	0.776398	0.725447	0.776929
Decision tree	9720	0.73913	0.680463	0.736455
Decision tree	9730	0.695652	0.628798	0.694135
Decision tree	9740	0.714286	0.649615	0.710753
Decision tree	9750	0.720497	0.656165	0.720195
Decision tree	9760	0.745342	0.688581	0.748776
Decision tree	9770	0.776398	0.725585	0.775242
Decision tree	9780	0.726708	0.666968	0.729624
Decision tree	9790	0.751553	0.695735	0.749603
Decision tree	9800	0.720497	0.657464	0.720063
Decision tree	9810	0.770186	0.718378	0.770874
Decision tree	9820	0.78882	0.741215	0.789508
Decision tree	9830	0.745342	0.687655	0.743045
Decision tree	9840	0.732919	0.670084	0.731896
Decision tree	9850	0.726708	0.665328	0.728441
Decision tree	9860	0.757764	0.701978	0.757045
Decision tree	9870	0.732919	0.671636	0.730399
Decision tree	9880	0.819876	0.779004	0.818817
Decision tree	9890	0.813665	0.772122	0.811904
Decision tree	9900	0.751553	0.694837	0.751111
Decision tree	9910	0.763975	0.709969	0.764264
Decision tree	9920	0.726708	0.662881	0.724133
Decision tree	9930	0.751553	0.693668	0.749754
Decision tree	9940	0.763975	0.710344	0.764266
Decision tree	9950	0.776398	0.724102	0.774557
Decision tree	9960	0.763975	0.712849	0.764186
Decision tree	9970	0.732919	0.671373	0.730101
Decision tree	9980	0.726708	0.663205	0.724473
Decision tree	9990	0.807453	0.761888	0.804908
Decision tree	10000	0.776398	0.724135	0.774363
Decision tree	10010	0.801242	0.755804	0.799321
Decision tree	10020	0.78882	0.73984	0.787641
Decision tree	10030	0.720497	0.657466	0.718162
Decision tree	10040	0.78882	0.741003	0.787888
Decision tree	10050	0.73913	0.678195	0.737045
Decision tree	10060	0.776398	0.727675	0.776372
Decision tree	10070	0.720497	0.655408	0.718849
Decision tree	10080	0.763975	0.710562	0.763964
Decision tree	10090	0.757764	0.702348	0.757446
Decision tree	10100	0.770186	0.716975	0.769397
Decision tree	10110	0.751553	0.694344	0.751528
Decision tree	10120	0.732919	0.672449	0.733338
Decision tree	10130	0.73913	0.678242	0.738325
Decision tree	10140	0.720497	0.659114	0.719754
Decision tree	10150	0.751553	0.694555	0.745081
Decision tree	10160	0.776398	0.725063	0.77677
Decision tree	10170	0.770186	0.717339	0.766357
Decision tree	10180	0.78882	0.740561	0.787433
Decision tree	10190	0.78882	0.741176	0.78974
Decision tree	10200	0.782609	0.732176	0.779515
Decision tree	10210	0.714286	0.649342	0.716266
Decision tree	10220	0.757764	0.704925	0.757787
Decision tree	10230	0.745342	0.686261	0.742133
Decision tree	10240	0.757764	0.702224	0.755993
Decision tree	10250	0.757764	0.701339	0.754235
Decision tree	10260	0.73913	0.679162	0.738358
Decision tree	10270	0.726708	0.664382	0.726379
Decision tree	10280	0.751553	0.694555	0.748675
Decision tree	10290	0.73913	0.679586	0.736849
Decision tree	10300	0.807453	0.763756	0.807627
Decision tree	10310	0.73913	0.681133	0.738348
Decision tree	10320	0.73913	0.679711	0.742061
Decision tree	10330	0.807453	0.76234	0.806732
Decision tree	10340	0.720497	0.656373	0.720951
Decision tree	10350	0.745342	0.687078	0.743036
Decision tree	10360	0.763975	0.710484	0.763164
Decision tree	10370	0.720497	0.657217	0.722061
Decision tree	10380	0.757764	0.702541	0.757075
Decision tree	10390	0.776398	0.725475	0.778362
Decision tree	10400	0.782609	0.733432	0.780888
Decision tree	10410	0.776398	0.728526	0.775789
Decision tree	10420	0.763975	0.710254	0.763117
Decision tree	10430	0.763975	0.710041	0.758885
Decision tree	10440	0.751553	0.695456	0.74898
Decision tree	10450	0.807453	0.765593	0.806439
Decision tree	10460	0.751553	0.694408	0.75326
Decision tree	10470	0.757764	0.701361	0.757594
Decision tree	10480	0.776398	0.723953	0.774575
Decision tree	10490	0.751553	0.695021	0.749872
Decision tree	10500	0.732919	0.672976	0.736169
Decision tree	10510	0.78882	0.739335	0.786521
Decision tree	10520	0.763975	0.710299	0.762163
Decision tree	10530	0.776398	0.726571	0.774762
Decision tree	10540	0.726708	0.663765	0.724519
Decision tree	10550	0.732919	0.671319	0.732841
Decision tree	10560	0.757764	0.701153	0.756491
Decision tree	10570	0.782609	0.731898	0.782904
Decision tree	10580	0.763975	0.710063	0.762546
Decision tree	10590	0.801242	0.75542	0.8014
Decision tree	10600	0.763975	0.710789	0.761851
Decision tree	10610	0.695652	0.624906	0.692873
Decision tree	10620	0.751553	0.694456	0.75166
Decision tree	10630	0.770186	0.718858	0.771516
Decision tree	10640	0.751553	0.693167	0.748768
Decision tree	10650	0.776398	0.725952	0.774107
Decision tree	10660	0.757764	0.702773	0.756058
Decision tree	10670	0.763975	0.708445	0.761655
Decision tree	10680	0.751553	0.695377	0.751867
Decision tree	10690	0.732919	0.672424	0.728712
Decision tree	10700	0.801242	0.755588	0.80136
Decision tree	10710	0.757764	0.701659	0.756699
Decision tree	10720	0.801242	0.755586	0.799303
Decision tree	10730	0.763975	0.709972	0.76201
Decision tree	10740	0.732919	0.671501	0.728448
Decision tree	10750	0.776398	0.726165	0.774216
Decision tree	10760	0.745342	0.686218	0.745606
Decision tree	10770	0.770186	0.718387	0.768616
Decision tree	10780	0.776398	0.725961	0.776065
Decision tree	10790	0.782609	0.734069	0.783457
Decision tree	10800	0.73913	0.679597	0.73591
Decision tree	10810	0.745342	0.688242	0.744713
Decision tree	10820	0.726708	0.6645	0.726861
Decision tree	10830	0.757764	0.702805	0.755915
Decision tree	10840	0.763975	0.709484	0.7638
Decision tree	10850	0.708075	0.640523	0.705267
Decision tree	10860	0.770186	0.717995	0.768054
Decision tree	10870	0.795031	0.749314	0.794152
Decision tree	10880	0.782609	0.733655	0.785638
Decision tree	10890	0.714286	0.652315	0.708384
Decision tree	10900	0.763975	0.711252	0.765076
Decision tree	10910	0.826087	0.786286	0.827128
Decision tree	10920	0.751553	0.692706	0.749206
Decision tree	10930	0.78882	0.740908	0.788244
Decision tree	10940	0.732919	0.672732	0.730767
Decision tree	10950	0.757764	0.700854	0.756437
Decision tree	10960	0.73913	0.679793	0.734106
Decision tree	10970	0.701863	0.633299	0.698826
Decision tree	10980	0.757764	0.701586	0.757784
Decision tree	10990	0.745342	0.687334	0.745342
Decision tree	11000	0.73913	0.678646	0.738766
Decision tree	11010	0.732919	0.670411	0.728078
Decision tree	11020	0.813665	0.770242	0.813221
Decision tree	11030	0.720497	0.657403	0.720693
Decision tree	11040	0.763975	0.709108	0.763357
Decision tree	11050	0.73913	0.679776	0.742302
Decision tree	11060	0.78882	0.740136	0.786569
Decision tree	11070	0.757764	0.702477	0.756623
Decision tree	11080	0.807453	0.763817	0.808808
Decision tree	11090	0.745342	0.68723	0.746237
Decision tree	11100	0.720497	0.656531	0.720597
Decision tree	11110	0.745342	0.690654	0.743155
Decision tree	11120	0.745342	0.687603	0.742131
Decision tree	11130	0.708075	0.640801	0.709793
Decision tree	11140	0.757764	0.70153	0.755998
Decision tree	11150	0.726708	0.664417	0.727292
Decision tree	11160	0.73913	0.678997	0.736892
Decision tree	11170	0.73913	0.678498	0.738786
Decision tree	11180	0.695652	0.624792	0.694218
Decision tree	11190	0.770186	0.716048	0.769436
Decision tree	11200	0.763975	0.709921	0.762039
Decision tree	11210	0.770186	0.717926	0.76757
Decision tree	11220	0.770186	0.717625	0.766925
Decision tree	11230	0.751553	0.69313	0.750492
Decision tree	11240	0.745342	0.687664	0.743597
Decision tree	11250	0.763975	0.711511	0.764482
Decision tree	11260	0.701863	0.633654	0.701435
Decision tree	11270	0.770186	0.717808	0.769848
Decision tree	11280	0.770186	0.717566	0.772187
Decision tree	11290	0.807453	0.763078	0.807589
Decision tree	11300	0.763975	0.708849	0.760616
Decision tree	11310	0.726708	0.663409	0.722553
Decision tree	11320	0.763975	0.709494	0.761814
Decision tree	11330	0.708075	0.640099	0.70409
Decision tree	11340	0.757764	0.703362	0.755827
Decision tree	11350	0.726708	0.665152	0.727083
Decision tree	11360	0.726708	0.664555	0.72282
Decision tree	11370	0.757764	0.701892	0.752414
Decision tree	11380	0.776398	0.725103	0.777021
Decision tree	11390	0.776398	0.726304	0.776592
Decision tree	11400	0.745342	0.688298	0.747933
Decision tree	11410	0.776398	0.725872	0.774397
Decision tree	11420	0.795031	0.748626	0.795367
Decision tree	11430	0.776398	0.724259	0.774973
Decision tree	11440	0.714286	0.649244	0.708935
Decision tree	11450	0.708075	0.643115	0.7039
Decision tree	11460	0.726708	0.663991	0.728101
Decision tree	11470	0.776398	0.725484	0.775311
Decision tree	11480	0.782609	0.731629	0.776586
Decision tree	11490	0.714286	0.650693	0.720167
Decision tree	11500	0.801242	0.755335	0.800112
Decision tree	11510	0.801242	0.75602	0.803094
Decision tree	11520	0.757764	0.703211	0.759428
Decision tree	11530	0.732919	0.671784	0.732027
Decision tree	11540	0.745342	0.686212	0.745045
Decision tree	11550	0.732919	0.670964	0.730788
Decision tree	11560	0.720497	0.655722	0.719126
Decision tree	11570	0.726708	0.663525	0.726156
Decision tree	11580	0.776398	0.725614	0.77318
Decision tree	11590	0.776398	0.72563	0.775916
Decision tree	11600	0.763975	0.71113	0.761813
Decision tree	11610	0.701863	0.632842	0.700853
Decision tree	11620	0.751553	0.694368	0.749958
Decision tree	11630	0.770186	0.717173	0.769085
Decision tree	11640	0.757764	0.702172	0.7572
Decision tree	11650	0.751553	0.693344	0.74726
Decision tree	11660	0.726708	0.663675	0.728518
Decision tree	11670	0.763975	0.710169	0.765944
Decision tree	11680	0.751553	0.695497	0.751044
Decision tree	11690	0.726708	0.664528	0.726466
Decision tree	11700	0.714286	0.649738	0.716347
Decision tree	11710	0.745342	0.687379	0.747363
Decision tree	11720	0.751553	0.695984	0.753666
Decision tree	11730	0.726708	0.663698	0.723209
Decision tree	11740	0.73913	0.679448	0.738817
Decision tree	11750	0.745342	0.68631	0.742436
Decision tree	11760	0.720497	0.657456	0.714819
Decision tree	11770	0.689441	0.617696	0.68931
Decision tree	11780	0.763975	0.709678	0.764226
Decision tree	11790	0.726708	0.662695	0.72443
Decision tree	11800	0.757764	0.701488	0.754609
Decision tree	11810	0.732919	0.67365	0.734281
Decision tree	11820	0.714286	0.648393	0.715178
Decision tree	11830	0.78882	0.742137	0.787054
Decision tree	11840	0.720497	0.656864	0.717185
Decision tree	11850	0.745342	0.686182	0.744306
Decision tree	11860	0.720497	0.65592	0.717103
Decision tree	11870	0.732919	0.67189	0.733775
Decision tree	11880	0.776398	0.725157	0.777594
Decision tree	11890	0.751553	0.694397	0.751747
Decision tree	11900	0.720497	0.656672	0.719057
Decision tree	11910	0.782609	0.733092	0.782206
Decision tree	11920	0.763975	0.71	0.758187
Decision tree	11930	0.757764	0.701504	0.757252
Decision tree	11940	0.770186	0.716791	0.768123
Decision tree	11950	0.726708	0.662789	0.725104
Decision tree	11960	0.795031	0.7485	0.79272
Decision tree	11970	0.751553	0.69398	0.746611
Decision tree	11980	0.795031	0.747678	0.793371
Decision tree	11990	0.751553	0.696372	0.749835
Decision tree	12000	0.770186	0.716185	0.768799
Decision tree	12010	0.757764	0.70256	0.756334
Decision tree	12020	0.745342	0.686358	0.742185
Decision tree	12030	0.726708	0.664007	0.726947
Decision tree	12040	0.78882	0.741248	0.788925
Decision tree	12050	0.78882	0.740805	0.787851
Decision tree	12060	0.714286	0.649596	0.713856
Decision tree	12070	0.807453	0.762281	0.805185
Decision tree	12080	0.776398	0.726815	0.774598
Decision tree	12090	0.776398	0.72437	0.775446
Decision tree	12100	0.695652	0.624836	0.692154
Decision tree	12110	0.726708	0.661476	0.721393
Decision tree	12120	0.770186	0.716193	0.768226
Decision tree	12130	0.776398	0.726261	0.778001
Decision tree	12140	0.770186	0.717061	0.767508
Decision tree	12150	0.801242	0.756317	0.801166
Decision tree	12160	0.770186	0.71778	0.771331
Decision tree	12170	0.745342	0.6877	0.744685
Decision tree	12180	0.73913	0.679833	0.738761
Decision tree	12190	0.745342	0.688163	0.746847
Decision tree	12200	0.732919	0.671951	0.730719
Decision tree	12210	0.708075	0.640392	0.707074
Decision tree	12220	0.745342	0.686784	0.744541
Decision tree	12230	0.726708	0.664161	0.725568
Decision tree	12240	0.776398	0.724036	0.774762
Decision tree	12250	0.732919	0.67109	0.730219
Decision tree	12260	0.745342	0.687329	0.746008
Decision tree	12270	0.770186	0.719109	0.769569
Decision tree	12280	0.73913	0.679482	0.740487
Decision tree	12290	0.770186	0.718093	0.768589
Decision tree	12300	0.745342	0.687651	0.747473
Decision tree	12310	0.782609	0.733749	0.783619
Decision tree	12320	0.782609	0.731517	0.781284
Decision tree	12330	0.757764	0.702107	0.758956
Decision tree	12340	0.782609	0.733559	0.780655
Decision tree	12350	0.73913	0.678691	0.738343
Decision tree	12360	0.801242	0.755975	0.800896
Decision tree	12370	0.776398	0.72654	0.776045
Decision tree	12380	0.714286	0.648299	0.710465
Decision tree	12390	0.819876	0.778185	0.818463
Decision tree	12400	0.78882	0.740531	0.788729
Decision tree	12410	0.720497	0.655847	0.718293
Decision tree	12420	0.776398	0.725223	0.771355
Decision tree	12430	0.763975	0.710269	0.764086
Decision tree	12440	0.807453	0.764382	0.807427
Decision tree	12450	0.720497	0.656946	0.719431
Decision tree	12460	0.751553	0.693053	0.749585
Decision tree	12470	0.751553	0.694084	0.750223
Decision tree	12480	0.795031	0.747165	0.7948
Decision tree	12490	0.770186	0.717214	0.769851
Decision tree	12500	0.763975	0.710661	0.757313
Decision tree	12510	0.720497	0.656481	0.719455
Decision tree	12520	0.795031	0.748905	0.792573
Decision tree	12530	0.763975	0.709592	0.76213
Decision tree	12540	0.73913	0.679098	0.736319
Decision tree	12550	0.695652	0.626367	0.693416
Decision tree	12560	0.763975	0.709059	0.762529
Decision tree	12570	0.720497	0.657003	0.71919
Decision tree	12580	0.757764	0.700903	0.756152
Decision tree	12590	0.776398	0.725591	0.777639
Decision tree	12600	0.708075	0.641539	0.702769
Decision tree	12610	0.745342	0.687811	0.746444
Decision tree	12620	0.795031	0.747884	0.794333
Decision tree	12630	0.763975	0.709249	0.761403
Decision tree	12640	0.770186	0.716869	0.770029
Decision tree	12650	0.763975	0.709247	0.760745
Decision tree	12660	0.763975	0.711024	0.760651
Decision tree	12670	0.782609	0.73346	0.782387
Decision tree	12680	0.726708	0.664379	0.722186
Decision tree	12690	0.714286	0.65089	0.716327
Decision tree	12700	0.782609	0.73511	0.786506
Decision tree	12710	0.801242	0.755355	0.800289
Decision tree	12720	0.757764	0.701927	0.755019
Decision tree	12730	0.701863	0.635534	0.695596
Decision tree	12740	0.726708	0.664499	0.729301
Decision tree	12750	0.782609	0.732528	0.782578
Decision tree	12760	0.745342	0.68595	0.74091
Decision tree	12770	0.757764	0.703484	0.752768
Decision tree	12780	0.770186	0.718185	0.769977
Decision tree	12790	0.732919	0.672517	0.731138
Decision tree	12800	0.714286	0.64912	0.712861
Decision tree	12810	0.751553	0.694049	0.750677
Decision tree	12820	0.763975	0.70992	0.76321
Decision tree	12830	0.73913	0.679157	0.737692
Decision tree	12840	0.757764	0.702998	0.759112
Decision tree	12850	0.745342	0.687017	0.74455
Decision tree	12860	0.73913	0.678506	0.736717
Decision tree	12870	0.732919	0.673285	0.729642
Decision tree	12880	0.708075	0.640183	0.699421
Decision tree	12890	0.757764	0.701699	0.755728
Decision tree	12900	0.770186	0.717604	0.76801
Decision tree	12910	0.78882	0.741156	0.78586
Decision tree	12920	0.757764	0.70304	0.756954
Decision tree	12930	0.813665	0.771727	0.813461
Decision tree	12940	0.757764	0.702336	0.755599
Decision tree	12950	0.757764	0.702259	0.757309
Decision tree	12960	0.732919	0.672504	0.734269
Decision tree	12970	0.776398	0.724359	0.775613
Decision tree	12980	0.732919	0.671204	0.729896
Decision tree	12990	0.763975	0.709518	0.764477
Decision tree	13000	0.770186	0.717281	0.767948
Decision tree	13010	0.763975	0.710802	0.762931
Decision tree	13020	0.714286	0.650205	0.717396
Decision tree	13030	0.73913	0.67863	0.735837
Decision tree	13040	0.770186	0.716481	0.768391
Decision tree	13050	0.726708	0.664959	0.726046
Decision tree	13060	0.78882	0.741766	0.788799
Decision tree	13070	0.801242	0.755914	0.797996
Decision tree	13080	0.782609	0.731714	0.780359
Decision tree	13090	0.73913	0.679772	0.736379
Decision tree	13100	0.78882	0.74127	0.790582
Decision tree	13110	0.732919	0.670993	0.732856
Decision tree	13120	0.73913	0.678388	0.739491
Decision tree	13130	0.757764	0.704506	0.761151
Decision tree	13140	0.745342	0.686867	0.744526
Decision tree	13150	0.726708	0.662499	0.722991
Decision tree	13160	0.776398	0.725348	0.774637
Decision tree	13170	0.745342	0.68709	0.742054
Decision tree	13180	0.732919	0.671343	0.73251
Decision tree	13190	0.78882	0.740419	0.788156
Decision tree	13200	0.73913	0.679928	0.736914
Decision tree	13210	0.763975	0.710644	0.763495
Decision tree	13220	0.720497	0.656739	0.717955
Decision tree	13230	0.745342	0.687643	0.747923
Decision tree	13240	0.708075	0.642089	0.706314
Decision tree	13250	0.732919	0.671217	0.732062
Decision tree	13260	0.763975	0.711733	0.761183
Decision tree	13270	0.726708	0.663695	0.722337
Decision tree	13280	0.732919	0.672628	0.735901
Decision tree	13290	0.770186	0.720653	0.76972
Decision tree	13300	0.745342	0.685654	0.742834
Decision tree	13310	0.795031	0.74829	0.796741
Decision tree	13320	0.757764	0.702215	0.757733
Decision tree	13330	0.78882	0.740649	0.78965
Decision tree	13340	0.782609	0.733487	0.782564
Decision tree	13350	0.720497	0.657461	0.723045
Decision tree	13360	0.78882	0.739243	0.787406
Decision tree	13370	0.745342	0.686337	0.74446
Decision tree	13380	0.726708	0.664872	0.7244
Decision tree	13390	0.714286	0.649863	0.714932
Decision tree	13400	0.826087	0.786781	0.825825
Decision tree	13410	0.782609	0.734328	0.781594
Decision tree	13420	0.795031	0.748169	0.794182
Decision tree	13430	0.751553	0.696161	0.752103
Decision tree	13440	0.73913	0.678854	0.736232
Decision tree	13450	0.751553	0.694964	0.745747
Decision tree	13460	0.78882	0.74021	0.786832
Decision tree	13470	0.776398	0.727578	0.772396
Decision tree	13480	0.763975	0.711815	0.765187
Decision tree	13490	0.68323	0.613486	0.685988
Decision tree	13500	0.782609	0.733005	0.783271
Decision tree	13510	0.782609	0.733118	0.783638
Decision tree	13520	0.745342	0.687655	0.746452
Decision tree	13530	0.751553	0.694201	0.750721
Decision tree	13540	0.763975	0.71057	0.763633
Decision tree	13550	0.78882	0.740911	0.786032
Decision tree	13560	0.763975	0.710127	0.763
Decision tree	13570	0.751553	0.692964	0.750349
Decision tree	13580	0.732919	0.673578	0.733767
Decision tree	13590	0.73913	0.680333	0.737723
Decision tree	13600	0.757764	0.70133	0.75666
Decision tree	13610	0.720497	0.655358	0.716233
Decision tree	13620	0.751553	0.693853	0.753208
Decision tree	13630	0.757764	0.702521	0.754773
Decision tree	13640	0.763975	0.709405	0.763183
Decision tree	13650	0.801242	0.756404	0.799306
Decision tree	13660	0.73913	0.679461	0.739564
Decision tree	13670	0.73913	0.679319	0.740055
Decision tree	13680	0.745342	0.686524	0.742675
Decision tree	13690	0.745342	0.687232	0.74614
Decision tree	13700	0.770186	0.718667	0.765852
Decision tree	13710	0.763975	0.710922	0.759921
Decision tree	13720	0.770186	0.718539	0.770233
Decision tree	13730	0.726708	0.663761	0.723995
Decision tree	13740	0.726708	0.663968	0.724
Decision tree	13750	0.763975	0.711304	0.764038
Decision tree	13760	0.73913	0.678312	0.739588
Decision tree	13770	0.782609	0.73339	0.780668
Decision tree	13780	0.73913	0.681782	0.741455
Decision tree	13790	0.757764	0.703295	0.756731
Decision tree	13800	0.763975	0.708838	0.763412
Decision tree	13810	0.726708	0.664196	0.726612
Decision tree	13820	0.73913	0.67826	0.738731
Decision tree	13830	0.751553	0.699251	0.753187
Decision tree	13840	0.745342	0.686919	0.744855
Decision tree	13850	0.701863	0.632345	0.700629
Decision tree	13860	0.795031	0.747882	0.793106
Decision tree	13870	0.689441	0.618519	0.685977
Decision tree	13880	0.726708	0.663599	0.722309
Decision tree	13890	0.732919	0.672754	0.731637
Decision tree	13900	0.751553	0.694348	0.752856
Decision tree	13910	0.751553	0.693701	0.747248
Decision tree	13920	0.732919	0.671853	0.729183
Decision tree	13930	0.658385	0.582121	0.664591
Decision tree	13940	0.726708	0.664386	0.728185
Decision tree	13950	0.726708	0.665952	0.73054
Decision tree	13960	0.776398	0.725325	0.775468
Decision tree	13970	0.763975	0.710669	0.76546
Decision tree	13980	0.745342	0.686581	0.74501
Decision tree	13990	0.73913	0.68055	0.735018
Decision tree	14000	0.770186	0.716866	0.768902
Decision tree	14010	0.745342	0.686107	0.744237
Decision tree	14020	0.732919	0.671478	0.735597
Decision tree	14030	0.751553	0.695346	0.749719
Decision tree	14040	0.776398	0.723992	0.773158
Decision tree	14050	0.782609	0.732698	0.783154
Decision tree	14060	0.751553	0.694671	0.75149
Decision tree	14070	0.757764	0.702981	0.75461
Decision tree	14080	0.73913	0.679034	0.737795
Decision tree	14090	0.732919	0.671304	0.729129
Decision tree	14100	0.708075	0.640334	0.706777
Decision tree	14110	0.78882	0.74039	0.788687
Decision tree	14120	0.714286	0.647848	0.712085
Decision tree	14130	0.78882	0.740898	0.789591
Decision tree	14140	0.757764	0.700498	0.755573
Decision tree	14150	0.73913	0.679305	0.73822
Decision tree	14160	0.776398	0.725988	0.775735
Decision tree	14170	0.751553	0.697016	0.748658
Decision tree	14180	0.732919	0.674909	0.731459
Decision tree	14190	0.732919	0.672349	0.731192
Decision tree	14200	0.757764	0.701723	0.756149
Decision tree	14210	0.776398	0.725161	0.778048
Decision tree	14220	0.776398	0.726929	0.775703
Decision tree	14230	0.73913	0.678821	0.735531
Decision tree	14240	0.763975	0.710712	0.762026
Decision tree	14250	0.732919	0.670844	0.731208
Decision tree	14260	0.795031	0.74829	0.794883
Decision tree	14270	0.720497	0.65765	0.719004
Decision tree	14280	0.776398	0.726083	0.775047
Decision tree	14290	0.838509	0.802358	0.839031
Decision tree	14300	0.745342	0.68641	0.745484
Decision tree	14310	0.826087	0.786468	0.825698
Decision tree	14320	0.726708	0.662646	0.72417
Decision tree	14330	0.745342	0.688053	0.745114
Decision tree	14340	0.776398	0.725426	0.777014
Decision tree	14350	0.73913	0.678787	0.737098
Decision tree	14360	0.73913	0.678197	0.736688
Decision tree	14370	0.78882	0.741004	0.786951
Decision tree	14380	0.78882	0.740704	0.786314
Decision tree	14390	0.782609	0.73328	0.781965
Decision tree	14400	0.795031	0.747844	0.794153
Decision tree	14410	0.770186	0.718167	0.767227
Decision tree	14420	0.751553	0.695745	0.752035
Decision tree	14430	0.776398	0.724955	0.776239
Decision tree	14440	0.708075	0.639611	0.702485
Decision tree	14450	0.73913	0.67989	0.739097
Decision tree	14460	0.78882	0.740813	0.78744
Decision tree	14470	0.745342	0.68541	0.744078
Decision tree	14480	0.776398	0.724673	0.776282
Decision tree	14490	0.776398	0.726189	0.777765
Decision tree	14500	0.720497	0.656751	0.719661
Decision tree	14510	0.689441	0.620002	0.691507
Decision tree	14520	0.726708	0.664938	0.725785
Decision tree	14530	0.751553	0.693045	0.749733
Decision tree	14540	0.782609	0.732883	0.782066
Decision tree	14550	0.763975	0.710517	0.764137
Decision tree	14560	0.745342	0.68731	0.745867
Decision tree	14570	0.763975	0.709379	0.763547
Decision tree	14580	0.770186	0.716852	0.770803
Decision tree	14590	0.720497	0.658078	0.723768
Decision tree	14600	0.813665	0.772469	0.813176
Decision tree	14610	0.782609	0.733543	0.782123
Decision tree	14620	0.801242	0.756959	0.802352
Decision tree	14630	0.73913	0.681097	0.738626
Decision tree	14640	0.763975	0.709403	0.763972
Decision tree	14650	0.73913	0.680141	0.738684
Decision tree	14660	0.745342	0.686679	0.744595
Decision tree	14670	0.751553	0.694965	0.751472
Decision tree	14680	0.78882	0.740556	0.788458
Decision tree	14690	0.73913	0.679538	0.736458
Decision tree	14700	0.751553	0.695182	0.751297
Decision tree	14710	0.776398	0.72606	0.775531
Decision tree	14720	0.795031	0.747857	0.79296
Decision tree	14730	0.776398	0.725155	0.775088
Decision tree	14740	0.776398	0.725758	0.771438
Decision tree	14750	0.732919	0.67127	0.733445
Decision tree	14760	0.782609	0.731784	0.782227
Decision tree	14770	0.782609	0.73513	0.778898
Decision tree	14780	0.732919	0.671529	0.732581
Decision tree	14790	0.757764	0.700614	0.756451
Decision tree	14800	0.714286	0.650352	0.71405
Decision tree	14810	0.763975	0.710089	0.763515
Decision tree	14820	0.732919	0.67127	0.732443
Decision tree	14830	0.726708	0.663895	0.727912
Decision tree	14840	0.745342	0.688577	0.742885
Decision tree	14850	0.726708	0.665225	0.725676
Decision tree	14860	0.782609	0.732304	0.782313
Decision tree	14870	0.708075	0.640894	0.706634
Decision tree	14880	0.73913	0.67913	0.735925
Decision tree	14890	0.757764	0.703897	0.756936
Decision tree	14900	0.770186	0.717334	0.769645
Decision tree	14910	0.776398	0.724369	0.777053
Decision tree	14920	0.770186	0.719162	0.769244
Decision tree	14930	0.751553	0.695438	0.756657
Decision tree	14940	0.732919	0.671694	0.729391
Decision tree	14950	0.732919	0.672775	0.732013
Decision tree	14960	0.782609	0.732473	0.778145
Decision tree	14970	0.73913	0.680006	0.73556
Decision tree	14980	0.73913	0.681199	0.740935
Decision tree	14990	0.745342	0.687747	0.747775
Decision tree	15000	0.714286	0.64947	0.714692
Decision tree	15010	0.726708	0.664416	0.725771
Decision tree	15020	0.832298	0.794777	0.832645
Decision tree	15030	0.78882	0.741111	0.786347
Decision tree	15040	0.776398	0.723722	0.777574
Decision tree	15050	0.73913	0.679743	0.738867
Decision tree	15060	0.763975	0.70982	0.763274
Decision tree	15070	0.757764	0.700714	0.753967
Decision tree	15080	0.726708	0.663794	0.724791
Decision tree	15090	0.770186	0.717343	0.770156
Decision tree	15100	0.770186	0.717606	0.770542
Decision tree	15110	0.776398	0.725753	0.773051
Decision tree	15120	0.776398	0.725528	0.774575
Decision tree	15130	0.770186	0.717338	0.768168
Decision tree	15140	0.745342	0.686381	0.740084
Decision tree	15150	0.701863	0.632436	0.699098
Decision tree	15160	0.708075	0.639964	0.703418
Decision tree	15170	0.751553	0.694257	0.749101
Decision tree	15180	0.763975	0.710893	0.761881
Decision tree	15190	0.732919	0.67226	0.732206
Decision tree	15200	0.726708	0.665617	0.729655
Decision tree	15210	0.745342	0.686524	0.744364
Decision tree	15220	0.73913	0.678783	0.737637
Decision tree	15230	0.78882	0.740464	0.787274
Decision tree	15240	0.782609	0.731765	0.780632
Decision tree	15250	0.720497	0.655189	0.719967
Decision tree	15260	0.776398	0.725025	0.774833
Decision tree	15270	0.720497	0.6543	0.718016
Decision tree	15280	0.795031	0.748048	0.793314
Decision tree	15290	0.782609	0.732982	0.782302
Decision tree	15300	0.751553	0.69617	0.750247
Decision tree	15310	0.78882	0.739778	0.789065
Decision tree	15320	0.795031	0.749195	0.794841
Decision tree	15330	0.78882	0.742282	0.787861
Decision tree	15340	0.726708	0.664872	0.719963
Decision tree	15350	0.770186	0.717877	0.768779
Decision tree	15360	0.763975	0.70906	0.761564
Decision tree	15370	0.708075	0.639649	0.705953
Decision tree	15380	0.726708	0.663817	0.727458
Decision tree	15390	0.763975	0.70895	0.763535
Decision tree	15400	0.714286	0.648797	0.712577
Decision tree	15410	0.795031	0.747486	0.793474
Decision tree	15420	0.770186	0.717483	0.768637
Decision tree	15430	0.757764	0.701991	0.755735
Decision tree	15440	0.751553	0.695166	0.750972
Decision tree	15450	0.73913	0.680631	0.736503
Decision tree	15460	0.757764	0.702053	0.753231
Decision tree	15470	0.732919	0.672963	0.730616
Decision tree	15480	0.751553	0.69417	0.752902
Decision tree	15490	0.751553	0.694274	0.749022
Decision tree	15500	0.708075	0.641026	0.70334
Decision tree	15510	0.751553	0.694195	0.751301
Decision tree	15520	0.770186	0.71742	0.767456
Decision tree	15530	0.714286	0.648902	0.716086
Decision tree	15540	0.73913	0.679172	0.736034
Decision tree	15550	0.708075	0.640809	0.706558
Decision tree	15560	0.732919	0.67243	0.733052
Decision tree	15570	0.726708	0.666017	0.725707
Decision tree	15580	0.776398	0.727026	0.776201
Decision tree	15590	0.763975	0.710227	0.763558
Decision tree	15600	0.720497	0.656027	0.721925
Decision tree	15610	0.78882	0.739967	0.787129
Decision tree	15620	0.720497	0.656489	0.718399
Decision tree	15630	0.726708	0.665223	0.725459
Decision tree	15640	0.732919	0.670326	0.732028
Decision tree	15650	0.714286	0.649453	0.712975
Decision tree	15660	0.763975	0.709271	0.763272
Decision tree	15670	0.763975	0.710058	0.76102
Decision tree	15680	0.757764	0.701761	0.756312
Decision tree	15690	0.757764	0.701312	0.757811
Decision tree	15700	0.776398	0.724686	0.773628
Decision tree	15710	0.732919	0.670523	0.728316
Decision tree	15720	0.757764	0.702569	0.756535
Decision tree	15730	0.795031	0.748798	0.794495
Decision tree	15740	0.78882	0.741464	0.787043
Decision tree	15750	0.819876	0.778404	0.819622
Decision tree	15760	0.813665	0.771346	0.812885
Decision tree	15770	0.770186	0.718219	0.767675
Decision tree	15780	0.701863	0.634686	0.701335
Decision tree	15790	0.745342	0.687435	0.744369
Decision tree	15800	0.732919	0.670685	0.732019
Decision tree	15810	0.782609	0.733074	0.781273
Decision tree	15820	0.770186	0.715964	0.768082
Decision tree	15830	0.770186	0.717806	0.766708
Decision tree	15840	0.770186	0.71673	0.770679
Decision tree	15850	0.726708	0.662738	0.722518
Decision tree	15860	0.714286	0.648094	0.711641
Decision tree	15870	0.745342	0.686343	0.74196
Decision tree	15880	0.763975	0.710266	0.767108
Decision tree	15890	0.801242	0.75566	0.799961
Decision tree	15900	0.732919	0.671895	0.734735
Decision tree	15910	0.726708	0.663726	0.718614
Decision tree	15920	0.782609	0.731676	0.780478
Decision tree	15930	0.782609	0.7331	0.777514
Decision tree	15940	0.726708	0.663792	0.724764
Decision tree	15950	0.732919	0.670968	0.733101
Decision tree	15960	0.776398	0.725272	0.775715
Decision tree	15970	0.795031	0.74782	0.792112
Decision tree	15980	0.776398	0.724474	0.775497
Decision tree	15990	0.757764	0.701323	0.756837
Decision tree	16000	0.763975	0.708844	0.76368
Decision tree	16010	0.782609	0.733678	0.779037
Decision tree	16020	0.720497	0.655771	0.718291
Decision tree	16030	0.73913	0.678147	0.737637
Decision tree	16040	0.832298	0.793236	0.831817
Decision tree	16050	0.695652	0.624119	0.694496
Decision tree	16060	0.73913	0.681011	0.739481
Decision tree	16070	0.763975	0.709687	0.763936
Decision tree	16080	0.726708	0.665025	0.727962
Decision tree	16090	0.776398	0.72477	0.774442
Decision tree	16100	0.73913	0.681132	0.736837
Decision tree	16110	0.751553	0.695768	0.753026
Decision tree	16120	0.745342	0.689123	0.74728
Decision tree	16130	0.782609	0.732064	0.780184
Decision tree	16140	0.732919	0.671137	0.734176
Decision tree	16150	0.745342	0.690011	0.744383
Decision tree	16160	0.751553	0.694406	0.751348
Decision tree	16170	0.745342	0.685869	0.744273
Decision tree	16180	0.776398	0.724968	0.775664
Decision tree	16190	0.714286	0.650577	0.715091
Decision tree	16200	0.745342	0.687307	0.746005
Decision tree	16210	0.763975	0.710973	0.765118
Decision tree	16220	0.732919	0.672536	0.73355
Decision tree	16230	0.745342	0.687811	0.744296
Decision tree	16240	0.776398	0.725306	0.774788
Decision tree	16250	0.757764	0.701761	0.757602
Decision tree	16260	0.832298	0.793298	0.831675
Decision tree	16270	0.745342	0.686905	0.743995
Decision tree	16280	0.751553	0.695737	0.751983
Decision tree	16290	0.795031	0.74844	0.793904
Decision tree	16300	0.720497	0.65633	0.717769
Decision tree	16310	0.726708	0.663396	0.725584
Decision tree	16320	0.763975	0.70983	0.762932
Decision tree	16330	0.73913	0.679817	0.736617
Decision tree	16340	0.708075	0.639741	0.702743
Decision tree	16350	0.763975	0.709802	0.761957
Decision tree	16360	0.801242	0.756874	0.798444
Decision tree	16370	0.732919	0.669785	0.731234
Decision tree	16380	0.745342	0.686605	0.744259
Decision tree	16390	0.720497	0.655283	0.720018
Decision tree	16400	0.751553	0.695646	0.74743
Decision tree	16410	0.751553	0.693749	0.74917
Decision tree	16420	0.807453	0.76355	0.806808
Decision tree	16430	0.776398	0.724891	0.775951
Decision tree	16440	0.776398	0.724332	0.77633
Decision tree	16450	0.770186	0.717613	0.771189
Decision tree	16460	0.763975	0.709874	0.762764
Decision tree	16470	0.732919	0.670827	0.733291
Decision tree	16480	0.708075	0.639868	0.705817
Decision tree	16490	0.78882	0.741077	0.783992
Decision tree	16500	0.78882	0.739919	0.789385
Decision tree	16510	0.78882	0.739966	0.788911
Decision tree	16520	0.807453	0.76335	0.806751
Decision tree	16530	0.757764	0.70224	0.752544
Decision tree	16540	0.720497	0.656189	0.721048
Decision tree	16550	0.701863	0.632178	0.700662
Decision tree	16560	0.763975	0.708377	0.762275
Decision tree	16570	0.720497	0.655951	0.717844
Decision tree	16580	0.73913	0.680799	0.739104
Decision tree	16590	0.751553	0.69599	0.748127
Decision tree	16600	0.720497	0.655189	0.718855
Decision tree	16610	0.732919	0.672457	0.729115
Decision tree	16620	0.801242	0.756911	0.801795
Decision tree	16630	0.73913	0.677728	0.73698
Decision tree	16640	0.732919	0.670965	0.732776
Decision tree	16650	0.732919	0.672553	0.732599
Decision tree	16660	0.78882	0.73983	0.786864
Decision tree	16670	0.68323	0.609998	0.68202
Decision tree	16680	0.745342	0.685702	0.74434
Decision tree	16690	0.776398	0.724547	0.775235
Decision tree	16700	0.726708	0.663476	0.728202
Decision tree	16710	0.751553	0.694544	0.750151
Decision tree	16720	0.776398	0.728775	0.782781
Decision tree	16730	0.701863	0.633246	0.702781
Decision tree	16740	0.670807	0.593958	0.670281
Decision tree	16750	0.78882	0.740336	0.789248
Decision tree	16760	0.770186	0.715717	0.767186
Decision tree	16770	0.795031	0.748214	0.793477
Decision tree	16780	0.801242	0.755786	0.799611
Decision tree	16790	0.714286	0.651225	0.718676
Decision tree	16800	0.751553	0.694005	0.751668
Decision tree	16810	0.763975	0.709957	0.761917
Decision tree	16820	0.801242	0.756396	0.801131
Decision tree	16830	0.776398	0.726801	0.775999
Decision tree	16840	0.726708	0.665763	0.726594
Decision tree	16850	0.745342	0.687363	0.745984
Decision tree	16860	0.745342	0.685825	0.741049
Decision tree	16870	0.782609	0.733813	0.783402
Decision tree	16880	0.720497	0.657444	0.723962
Decision tree	16890	0.770186	0.716635	0.769437
Decision tree	16900	0.751553	0.694104	0.751136
Decision tree	16910	0.757764	0.704405	0.758914
Decision tree	16920	0.763975	0.710372	0.765129
Decision tree	16930	0.757764	0.702205	0.757289
Decision tree	16940	0.782609	0.732818	0.780947
Decision tree	16950	0.732919	0.671544	0.732396
Decision tree	16960	0.732919	0.670542	0.731536
Decision tree	16970	0.720497	0.657905	0.718051
Decision tree	16980	0.745342	0.686727	0.744354
Decision tree	16990	0.782609	0.734031	0.779536
Decision tree	17000	0.720497	0.655935	0.719881
Decision tree	17010	0.714286	0.647192	0.710362
Decision tree	17020	0.757764	0.701866	0.753284
Decision tree	17030	0.78882	0.740258	0.790029
Decision tree	17040	0.732919	0.672357	0.727601
Decision tree	17050	0.78882	0.740936	0.788418
Decision tree	17060	0.763975	0.709639	0.761857
Decision tree	17070	0.714286	0.649024	0.714908
Decision tree	17080	0.720497	0.656867	0.722474
Decision tree	17090	0.732919	0.671922	0.733838
Decision tree	17100	0.776398	0.726352	0.775363
Decision tree	17110	0.745342	0.686968	0.741119
Decision tree	17120	0.757764	0.704609	0.757173
Decision tree	17130	0.745342	0.686945	0.744083
Decision tree	17140	0.782609	0.733216	0.782314
Decision tree	17150	0.732919	0.672989	0.731704
Decision tree	17160	0.751553	0.695263	0.751317
Decision tree	17170	0.770186	0.716517	0.768982
Decision tree	17180	0.84472	0.808499	0.845355
Decision tree	17190	0.782609	0.732245	0.78313
Decision tree	17200	0.732919	0.671535	0.733505
Decision tree	17210	0.751553	0.696174	0.751431
Decision tree	17220	0.795031	0.747694	0.794148
Decision tree	17230	0.73913	0.679158	0.736199
Decision tree	17240	0.73913	0.680099	0.741868
Decision tree	17250	0.701863	0.633507	0.694256
Decision tree	17260	0.745342	0.68594	0.741188
Decision tree	17270	0.813665	0.771429	0.81312
Decision tree	17280	0.701863	0.635499	0.700733
Decision tree	17290	0.770186	0.718714	0.76933
Decision tree	17300	0.751553	0.695174	0.74974
Decision tree	17310	0.770186	0.71703	0.768208
Decision tree	17320	0.782609	0.734104	0.782721
Decision tree	17330	0.732919	0.670713	0.735021
Decision tree	17340	0.795031	0.747599	0.794947
Decision tree	17350	0.770186	0.719048	0.772336
Decision tree	17360	0.782609	0.73488	0.783416
Decision tree	17370	0.726708	0.663864	0.727163
Decision tree	17380	0.73913	0.681232	0.741098
Decision tree	17390	0.745342	0.687449	0.741857
Decision tree	17400	0.745342	0.687445	0.747318
Decision tree	17410	0.763975	0.712035	0.761735
Decision tree	17420	0.726708	0.663545	0.726433
Decision tree	17430	0.73913	0.682165	0.738006
Decision tree	17440	0.714286	0.647519	0.711469
Decision tree	17450	0.732919	0.672214	0.727401
Decision tree	17460	0.745342	0.687197	0.742653
Decision tree	17470	0.751553	0.693397	0.747049
Decision tree	17480	0.757764	0.701687	0.753594
Decision tree	17490	0.776398	0.724313	0.776172
Decision tree	17500	0.763975	0.710527	0.763527
Decision tree	17510	0.813665	0.770916	0.813599
Decision tree	17520	0.782609	0.733137	0.78168
Decision tree	17530	0.782609	0.731984	0.781288
Decision tree	17540	0.763975	0.709228	0.762265
Decision tree	17550	0.770186	0.718371	0.766574
Decision tree	17560	0.78882	0.739773	0.787244
Decision tree	17570	0.782609	0.732918	0.783577
Decision tree	17580	0.813665	0.770595	0.812581
Decision tree	17590	0.708075	0.642061	0.707517
Decision tree	17600	0.714286	0.649639	0.712604
Decision tree	17610	0.745342	0.687774	0.74387
Decision tree	17620	0.73913	0.680385	0.739392
Decision tree	17630	0.751553	0.69469	0.748238
Decision tree	17640	0.776398	0.724599	0.775586
Decision tree	17650	0.714286	0.649363	0.710005
Decision tree	17660	0.68323	0.613103	0.683356
Decision tree	17670	0.745342	0.686358	0.744116
Decision tree	17680	0.732919	0.672389	0.732149
Decision tree	17690	0.720497	0.656853	0.72299
Decision tree	17700	0.78882	0.741378	0.787549
Decision tree	17710	0.732919	0.672001	0.733502
Decision tree	17720	0.763975	0.710513	0.766308
Decision tree	17730	0.745342	0.687667	0.744548
Decision tree	17740	0.751553	0.695665	0.755686
Decision tree	17750	0.751553	0.692986	0.748997
Decision tree	17760	0.73913	0.678162	0.73484
Decision tree	17770	0.782609	0.733157	0.783106
Decision tree	17780	0.745342	0.68621	0.743531
Decision tree	17790	0.726708	0.664111	0.72641
Decision tree	17800	0.745342	0.690255	0.747178
Decision tree	17810	0.770186	0.717078	0.769356
Decision tree	17820	0.770186	0.717647	0.769227
Decision tree	17830	0.732919	0.675507	0.728386
Decision tree	17840	0.770186	0.719151	0.766915
Decision tree	17850	0.745342	0.687842	0.741022
Decision tree	17860	0.726708	0.663832	0.728217
Decision tree	17870	0.776398	0.725061	0.774616
Decision tree	17880	0.720497	0.656514	0.718525
Decision tree	17890	0.751553	0.69491	0.751674
Decision tree	17900	0.701863	0.633402	0.70145
Decision tree	17910	0.73913	0.679756	0.739888
Decision tree	17920	0.763975	0.709416	0.762997
Decision tree	17930	0.745342	0.688219	0.747159
Decision tree	17940	0.757764	0.702784	0.758678
Decision tree	17950	0.782609	0.734143	0.78108
Decision tree	17960	0.751553	0.694146	0.75088
Decision tree	17970	0.801242	0.755863	0.80155
Decision tree	17980	0.776398	0.725503	0.779062
Decision tree	17990	0.807453	0.762998	0.805107
Decision tree	18000	0.751553	0.695743	0.751996
Decision tree	18010	0.801242	0.755991	0.801378
Decision tree	18020	0.726708	0.6648	0.728569
Decision tree	18030	0.745342	0.686801	0.744397
Decision tree	18040	0.763975	0.71151	0.760214
Decision tree	18050	0.776398	0.725898	0.775027
Decision tree	18060	0.745342	0.687066	0.74228
Decision tree	18070	0.782609	0.734669	0.787317
Decision tree	18080	0.745342	0.686271	0.742425
Decision tree	18090	0.720497	0.65777	0.718437
Decision tree	18100	0.726708	0.663047	0.72513
Decision tree	18110	0.801242	0.755394	0.798922
Decision tree	18120	0.745342	0.687393	0.740707
Decision tree	18130	0.726708	0.664969	0.722437
Decision tree	18140	0.770186	0.717501	0.766206
Decision tree	18150	0.770186	0.718884	0.764527
Decision tree	18160	0.708075	0.641729	0.706052
Decision tree	18170	0.732919	0.670775	0.732723
Decision tree	18180	0.751553	0.694653	0.747
Decision tree	18190	0.801242	0.756051	0.799882
Decision tree	18200	0.714286	0.650359	0.716077
Decision tree	18210	0.776398	0.726205	0.777104
Decision tree	18220	0.776398	0.724234	0.775078
Decision tree	18230	0.73913	0.6795	0.738256
Decision tree	18240	0.757764	0.701719	0.756217
Decision tree	18250	0.73913	0.681457	0.739276
Decision tree	18260	0.751553	0.694823	0.751196
Decision tree	18270	0.732919	0.67202	0.732222
Decision tree	18280	0.714286	0.650536	0.714541
Decision tree	18290	0.732919	0.670813	0.729837
Decision tree	18300	0.751553	0.695222	0.751075
Decision tree	18310	0.757764	0.703433	0.758222
Decision tree	18320	0.751553	0.695109	0.75077
Decision tree	18330	0.763975	0.709539	0.76385
Decision tree	18340	0.732919	0.672166	0.729608
Decision tree	18350	0.770186	0.717799	0.768238
Decision tree	18360	0.776398	0.725212	0.776788
Decision tree	18370	0.782609	0.732184	0.782043
Decision tree	18380	0.770186	0.715973	0.763547
Decision tree	18390	0.795031	0.749635	0.794115
Decision tree	18400	0.732919	0.672014	0.730686
Decision tree	18410	0.745342	0.688867	0.74266
Decision tree	18420	0.751553	0.693495	0.750374
Decision tree	18430	0.751553	0.694015	0.750497
Decision tree	18440	0.770186	0.717807	0.768138
Decision tree	18450	0.708075	0.641104	0.707123
Decision tree	18460	0.757764	0.703494	0.760004
Decision tree	18470	0.763975	0.709159	0.764643
Decision tree	18480	0.757764	0.702002	0.758749
Decision tree	18490	0.720497	0.656102	0.720746
Decision tree	18500	0.757764	0.701155	0.757051
Decision tree	18510	0.801242	0.756648	0.799084
Decision tree	18520	0.757764	0.701523	0.757518
Decision tree	18530	0.795031	0.747951	0.79376
Decision tree	18540	0.732919	0.671598	0.730548
Decision tree	18550	0.73913	0.681983	0.741237
Decision tree	18560	0.708075	0.640051	0.702107
Decision tree	18570	0.714286	0.648457	0.715087
Decision tree	18580	0.763975	0.711511	0.765538
Decision tree	18590	0.726708	0.663449	0.726444
Decision tree	18600	0.757764	0.700864	0.756507
Decision tree	18610	0.751553	0.695264	0.750653
Decision tree	18620	0.732919	0.671423	0.731345
Decision tree	18630	0.714286	0.649868	0.71644
Decision tree	18640	0.745342	0.688213	0.743241
Decision tree	18650	0.763975	0.709829	0.760125
Decision tree	18660	0.78882	0.74011	0.788347
Decision tree	18670	0.745342	0.687614	0.745484
Decision tree	18680	0.745342	0.689127	0.738142
Decision tree	18690	0.757764	0.703012	0.757381
Decision tree	18700	0.776398	0.725342	0.775326
Decision tree	18710	0.776398	0.723687	0.773921
Decision tree	18720	0.757764	0.702136	0.755548
Decision tree	18730	0.782609	0.734471	0.780959
Decision tree	18740	0.770186	0.717272	0.77072
Decision tree	18750	0.78882	0.740084	0.787114
Decision tree	18760	0.695652	0.627037	0.696409
Decision tree	18770	0.770186	0.717354	0.769869
Decision tree	18780	0.701863	0.632462	0.699293
Decision tree	18790	0.782609	0.73423	0.781455
Decision tree	18800	0.714286	0.649889	0.713024
Decision tree	18810	0.732919	0.672165	0.731139
Decision tree	18820	0.745342	0.687641	0.742427
Decision tree	18830	0.720497	0.655733	0.719812
Decision tree	18840	0.73913	0.679795	0.736485
Decision tree	18850	0.708075	0.639308	0.704678
Decision tree	18860	0.776398	0.725412	0.771551
Decision tree	18870	0.732919	0.670712	0.732086
Decision tree	18880	0.757764	0.706056	0.761627
Decision tree	18890	0.732919	0.672621	0.732264
Decision tree	18900	0.726708	0.662818	0.724597
Decision tree	18910	0.813665	0.769921	0.809816
Decision tree	18920	0.763975	0.709416	0.763208
Decision tree	18930	0.795031	0.746855	0.795361
Decision tree	18940	0.732919	0.67102	0.731829
Decision tree	18950	0.770186	0.718213	0.766691
Decision tree	18960	0.73913	0.680979	0.741844
Decision tree	18970	0.757764	0.700622	0.756532
Decision tree	18980	0.732919	0.672477	0.731686
Decision tree	18990	0.732919	0.669974	0.730297
Decision tree	19000	0.732919	0.671438	0.732105
Decision tree	19010	0.695652	0.627256	0.696953
Decision tree	19020	0.751553	0.693344	0.748
Decision tree	19030	0.763975	0.712009	0.763258
Decision tree	19040	0.757764	0.702353	0.756963
Decision tree	19050	0.770186	0.716306	0.766972
Decision tree	19060	0.782609	0.733149	0.781135
Decision tree	19070	0.708075	0.639513	0.706369
Decision tree	19080	0.782609	0.73241	0.781457
Decision tree	19090	0.770186	0.716328	0.769315
Decision tree	19100	0.770186	0.716944	0.769405
Decision tree	19110	0.726708	0.664639	0.724828
Decision tree	19120	0.782609	0.731875	0.781868
Decision tree	19130	0.708075	0.642587	0.705194
Decision tree	19140	0.770186	0.718752	0.768976
Decision tree	19150	0.732919	0.672479	0.732566
Decision tree	19160	0.763975	0.709661	0.762098
Decision tree	19170	0.732919	0.67164	0.732467
Decision tree	19180	0.770186	0.716359	0.770035
Decision tree	19190	0.714286	0.650229	0.71288
Decision tree	19200	0.720497	0.655159	0.717489
Decision tree	19210	0.751553	0.695344	0.749413
Decision tree	19220	0.726708	0.663089	0.723751
Decision tree	19230	0.763975	0.709639	0.761601
Decision tree	19240	0.782609	0.734294	0.780281
Decision tree	19250	0.732919	0.671259	0.732102
Decision tree	19260	0.751553	0.69738	0.750449
Decision tree	19270	0.73913	0.679766	0.737855
Decision tree	19280	0.770186	0.720264	0.769765
Decision tree	19290	0.78882	0.740877	0.789752
Decision tree	19300	0.782609	0.732353	0.782421
Decision tree	19310	0.732919	0.671794	0.734059
Decision tree	19320	0.73913	0.679502	0.737827
Decision tree	19330	0.770186	0.716901	0.768105
Decision tree	19340	0.701863	0.637272	0.70207
Decision tree	19350	0.782609	0.732789	0.781814
Decision tree	19360	0.708075	0.640751	0.708491
Decision tree	19370	0.757764	0.701578	0.758113
Decision tree	19380	0.745342	0.688138	0.744713
Decision tree	19390	0.776398	0.7263	0.772837
Decision tree	19400	0.807453	0.762794	0.807547
Decision tree	19410	0.732919	0.671221	0.732964
Decision tree	19420	0.795031	0.747439	0.793227
Decision tree	19430	0.763975	0.709415	0.765257
Decision tree	19440	0.776398	0.724989	0.776226
Decision tree	19450	0.782609	0.732048	0.780617
Decision tree	19460	0.776398	0.72652	0.775108
Decision tree	19470	0.757764	0.703	0.757015
Decision tree	19480	0.757764	0.702864	0.762379
Decision tree	19490	0.720497	0.655983	0.717303
Decision tree	19500	0.73913	0.678907	0.739243
Decision tree	19510	0.78882	0.739022	0.788213
Decision tree	19520	0.763975	0.709596	0.762788
Decision tree	19530	0.782609	0.732267	0.780833
Decision tree	19540	0.695652	0.624798	0.693817
Decision tree	19550	0.726708	0.664117	0.726035
Decision tree	19560	0.695652	0.626983	0.697545
Decision tree	19570	0.757764	0.701172	0.758906
Decision tree	19580	0.751553	0.694133	0.752344
Decision tree	19590	0.807453	0.764527	0.804345
Decision tree	19600	0.751553	0.69478	0.751624
Decision tree	19610	0.745342	0.687549	0.746488
Decision tree	19620	0.73913	0.678034	0.738712
Decision tree	19630	0.782609	0.732853	0.780372
Decision tree	19640	0.745342	0.686679	0.745894
Decision tree	19650	0.745342	0.686902	0.7452
Decision tree	19660	0.757764	0.70276	0.7579
Decision tree	19670	0.751553	0.694242	0.748433
Decision tree	19680	0.720497	0.656061	0.721713
Decision tree	19690	0.720497	0.655767	0.72013
Decision tree	19700	0.726708	0.663208	0.728366
Decision tree	19710	0.78882	0.741327	0.78797
Decision tree	19720	0.757764	0.70415	0.758581
Decision tree	19730	0.770186	0.718151	0.770311
Decision tree	19740	0.78882	0.74126	0.788363
Decision tree	19750	0.757764	0.701088	0.756117
Decision tree	19760	0.726708	0.664415	0.72689
Decision tree	19770	0.745342	0.687667	0.745354
Decision tree	19780	0.714286	0.650253	0.718085
Decision tree	19790	0.732919	0.672125	0.737551
Decision tree	19800	0.732919	0.670493	0.731613
Decision tree	19810	0.78882	0.741694	0.78643
Decision tree	19820	0.73913	0.679424	0.735
Decision tree	19830	0.782609	0.732213	0.781541
Decision tree	19840	0.813665	0.769981	0.813221
Decision tree	19850	0.770186	0.718297	0.769411
Decision tree	19860	0.714286	0.649406	0.7143
Decision tree	19870	0.745342	0.686792	0.741937
Decision tree	19880	0.751553	0.694322	0.748135
Decision tree	19890	0.78882	0.741393	0.787501
Decision tree	19900	0.776398	0.724994	0.771558
Decision tree	19910	0.745342	0.688252	0.74594
Decision tree	19920	0.776398	0.724917	0.774579
Decision tree	19930	0.751553	0.696454	0.753184
Decision tree	19940	0.757764	0.701558	0.751869
Decision tree	19950	0.732919	0.672504	0.732382
Decision tree	19960	0.732919	0.671949	0.731196
Decision tree	19970	0.770186	0.716295	0.764762
Decision tree	19980	0.726708	0.666341	0.730592
Decision tree	19990	0.751553	0.695266	0.748833
[truncated: 8,545 more rows]

## Sheet: mRMR feature list
Classification algorithm	Number of features	ACC	MCC	Weighted F1
Decision tree	10	0.677019	0.601684	0.676715
Decision tree	20	0.714286	0.647697	0.71443
Decision tree	30	0.751553	0.697351	0.760972
Decision tree	40	0.795031	0.746555	0.793771
Decision tree	50	0.78882	0.740046	0.789853
Decision tree	60	0.751553	0.694234	0.753203
Decision tree	70	0.801242	0.755479	0.798716
Decision tree	80	0.745342	0.687666	0.746394
Decision tree	90	0.757764	0.702348	0.754863
Decision tree	100	0.745342	0.68749	0.745467
Decision tree	110	0.751553	0.69418	0.751728
Decision tree	120	0.73913	0.678275	0.736488
Decision tree	130	0.73913	0.679136	0.739438
Decision tree	140	0.73913	0.678789	0.738904
Decision tree	150	0.708075	0.64241	0.710954
Decision tree	160	0.701863	0.631668	0.698705
Decision tree	170	0.689441	0.621511	0.693599
Decision tree	180	0.770186	0.717698	0.767006
Decision tree	190	0.770186	0.717585	0.770432
Decision tree	200	0.782609	0.732025	0.780845
Decision tree	210	0.745342	0.686693	0.74384
Decision tree	220	0.776398	0.725815	0.777898
Decision tree	230	0.795031	0.747	0.794702
Decision tree	240	0.745342	0.686644	0.745279
Decision tree	250	0.73913	0.678436	0.738063
Decision tree	260	0.745342	0.68575	0.743311
Decision tree	270	0.770186	0.716849	0.770839
Decision tree	280	0.763975	0.709362	0.763715
Decision tree	290	0.751553	0.693616	0.749309
Decision tree	300	0.763975	0.710027	0.763367
Decision tree	310	0.757764	0.701537	0.758047
Decision tree	320	0.776398	0.725291	0.773596
Decision tree	330	0.751553	0.695032	0.752045
Decision tree	340	0.763975	0.710199	0.763561
Decision tree	350	0.757764	0.701848	0.757936
Decision tree	360	0.782609	0.733077	0.781921
Decision tree	370	0.757764	0.703363	0.760404
Decision tree	380	0.757764	0.702556	0.75935
Decision tree	390	0.770186	0.71767	0.769413
Decision tree	400	0.745342	0.687991	0.750066
Decision tree	410	0.832298	0.793768	0.833208
Decision tree	420	0.776398	0.725282	0.776002
Decision tree	430	0.701863	0.632271	0.699726
Decision tree	440	0.745342	0.686321	0.742794
Decision tree	450	0.763975	0.711068	0.766053
Decision tree	460	0.782609	0.732559	0.783574
Decision tree	470	0.751553	0.694124	0.749986
Decision tree	480	0.726708	0.662787	0.724811
Decision tree	490	0.807453	0.762675	0.806233
Decision tree	500	0.708075	0.641635	0.710436
Decision tree	510	0.801242	0.757151	0.801247
Decision tree	520	0.763975	0.708531	0.76051
Decision tree	530	0.763975	0.709597	0.765429
Decision tree	540	0.78882	0.739568	0.787085
Decision tree	550	0.776398	0.72446	0.777882
Decision tree	560	0.732919	0.670728	0.733035
Decision tree	570	0.720497	0.657152	0.71815
Decision tree	580	0.732919	0.671515	0.732237
Decision tree	590	0.745342	0.685914	0.745167
Decision tree	600	0.745342	0.68703	0.743066
Decision tree	610	0.770186	0.716262	0.769312
Decision tree	620	0.708075	0.641	0.706383
Decision tree	630	0.73913	0.678667	0.740127
Decision tree	640	0.745342	0.687432	0.746197
Decision tree	650	0.776398	0.724512	0.775782
Decision tree	660	0.763975	0.710116	0.763969
Decision tree	670	0.701863	0.631902	0.697168
Decision tree	680	0.757764	0.702291	0.755052
Decision tree	690	0.745342	0.687496	0.746326
Decision tree	700	0.763975	0.709387	0.763158
Decision tree	710	0.763975	0.708887	0.762284
Decision tree	720	0.689441	0.618841	0.690199
Decision tree	730	0.751553	0.693679	0.752349
Decision tree	740	0.745342	0.685529	0.745638
Decision tree	750	0.807453	0.76286	0.807624
Decision tree	760	0.732919	0.670595	0.731515
Decision tree	770	0.782609	0.732629	0.781794
Decision tree	780	0.714286	0.650008	0.716403
Decision tree	790	0.732919	0.67215	0.730318
Decision tree	800	0.776398	0.72416	0.775704
Decision tree	810	0.708075	0.640177	0.709038
Decision tree	820	0.726708	0.664095	0.726481
Decision tree	830	0.757764	0.701452	0.754633
Decision tree	840	0.73913	0.679691	0.737611
Decision tree	850	0.776398	0.725287	0.775723
Decision tree	860	0.770186	0.71729	0.768446
Decision tree	870	0.757764	0.701196	0.756001
Decision tree	880	0.73913	0.679608	0.741083
Decision tree	890	0.708075	0.639747	0.707692
Decision tree	900	0.732919	0.671207	0.736333
Decision tree	910	0.708075	0.641231	0.70836
Decision tree	920	0.73913	0.679191	0.739522
Decision tree	930	0.770186	0.71745	0.767147
Decision tree	940	0.757764	0.703471	0.759919
Decision tree	950	0.782609	0.732309	0.782631
Decision tree	960	0.73913	0.677841	0.738481
Decision tree	970	0.813665	0.771071	0.813935
Decision tree	980	0.782609	0.732394	0.782577
Decision tree	990	0.78882	0.739416	0.787957
Decision tree	1000	0.776398	0.724144	0.77518
Decision tree	1010	0.826087	0.785356	0.826062
Decision tree	1020	0.801242	0.755668	0.800102
Decision tree	1030	0.763975	0.710233	0.763515
Decision tree	1040	0.763975	0.709154	0.760175
Decision tree	1050	0.763975	0.708936	0.764285
Decision tree	1060	0.714286	0.649663	0.712321
Decision tree	1070	0.763975	0.710023	0.765931
Decision tree	1080	0.726708	0.664689	0.725385
Decision tree	1090	0.795031	0.747882	0.794303
Decision tree	1100	0.770186	0.716736	0.771145
Decision tree	1110	0.757764	0.70158	0.757598
Decision tree	1120	0.782609	0.732191	0.782897
Decision tree	1130	0.73913	0.678869	0.739704
Decision tree	1140	0.770186	0.718421	0.766023
Decision tree	1150	0.695652	0.627848	0.702483
Decision tree	1160	0.776398	0.724977	0.775521
Decision tree	1170	0.751553	0.694288	0.749654
Decision tree	1180	0.819876	0.778032	0.819326
Decision tree	1190	0.751553	0.694271	0.751076
Decision tree	1200	0.795031	0.74719	0.794055
Decision tree	1210	0.720497	0.6583	0.720218
Decision tree	1220	0.73913	0.679273	0.737451
Decision tree	1230	0.826087	0.785611	0.825948
Decision tree	1240	0.757764	0.70206	0.756207
Decision tree	1250	0.78882	0.740133	0.78928
Decision tree	1260	0.763975	0.709679	0.762876
Decision tree	1270	0.763975	0.712457	0.766508
Decision tree	1280	0.763975	0.708935	0.762094
Decision tree	1290	0.770186	0.720084	0.774466
Decision tree	1300	0.78882	0.740934	0.786608
Decision tree	1310	0.795031	0.748095	0.793195
Decision tree	1320	0.751553	0.69534	0.74757
Decision tree	1330	0.795031	0.748118	0.79417
Decision tree	1340	0.751553	0.693902	0.751835
Decision tree	1350	0.770186	0.716554	0.768484
Decision tree	1360	0.782609	0.732971	0.782497
Decision tree	1370	0.763975	0.70949	0.763502
Decision tree	1380	0.751553	0.693955	0.751417
Decision tree	1390	0.745342	0.685735	0.74574
Decision tree	1400	0.73913	0.681224	0.737159
Decision tree	1410	0.770186	0.71764	0.769937
Decision tree	1420	0.732919	0.671639	0.730111
Decision tree	1430	0.763975	0.710034	0.764255
Decision tree	1440	0.757764	0.702187	0.758486
Decision tree	1450	0.73913	0.67932	0.738818
Decision tree	1460	0.763975	0.709665	0.763359
Decision tree	1470	0.745342	0.686912	0.746294
Decision tree	1480	0.763975	0.707907	0.761401
Decision tree	1490	0.732919	0.672245	0.734374
Decision tree	1500	0.732919	0.67222	0.734317
Decision tree	1510	0.745342	0.686829	0.742527
Decision tree	1520	0.73913	0.679339	0.741005
Decision tree	1530	0.732919	0.671987	0.735972
Decision tree	1540	0.782609	0.732628	0.783121
Decision tree	1550	0.745342	0.686884	0.747541
Decision tree	1560	0.751553	0.693984	0.75109
Decision tree	1570	0.770186	0.717739	0.767531
Decision tree	1580	0.726708	0.665171	0.730717
Decision tree	1590	0.73913	0.680259	0.742073
Decision tree	1600	0.763975	0.709916	0.765408
Decision tree	1610	0.763975	0.711387	0.763177
Decision tree	1620	0.73913	0.680158	0.73991
Decision tree	1630	0.78882	0.741591	0.782628
Decision tree	1640	0.751553	0.69313	0.749794
Decision tree	1650	0.726708	0.666563	0.727966
Decision tree	1660	0.763975	0.709079	0.764459
Decision tree	1670	0.732919	0.67043	0.732899
Decision tree	1680	0.776398	0.725725	0.776407
Decision tree	1690	0.776398	0.725978	0.778366
Decision tree	1700	0.801242	0.755234	0.800496
Decision tree	1710	0.78882	0.740135	0.788135
Decision tree	1720	0.73913	0.680138	0.735569
Decision tree	1730	0.770186	0.716921	0.770404
Decision tree	1740	0.801242	0.755248	0.800232
Decision tree	1750	0.776398	0.725906	0.776678
Decision tree	1760	0.763975	0.709274	0.763611
Decision tree	1770	0.763975	0.710953	0.767756
Decision tree	1780	0.751553	0.694943	0.750222
Decision tree	1790	0.770186	0.718276	0.769789
Decision tree	1800	0.726708	0.662952	0.724571
Decision tree	1810	0.732919	0.673111	0.727079
Decision tree	1820	0.751553	0.694723	0.748994
Decision tree	1830	0.801242	0.755219	0.79903
Decision tree	1840	0.73913	0.679609	0.736811
Decision tree	1850	0.714286	0.649283	0.716603
Decision tree	1860	0.745342	0.686503	0.745866
Decision tree	1870	0.770186	0.716774	0.769585
Decision tree	1880	0.689441	0.618946	0.688959
Decision tree	1890	0.757764	0.701918	0.756408
Decision tree	1900	0.73913	0.680314	0.739003
Decision tree	1910	0.782609	0.732511	0.783143
Decision tree	1920	0.732919	0.672795	0.731578
Decision tree	1930	0.770186	0.717483	0.770054
Decision tree	1940	0.770186	0.716767	0.769048
Decision tree	1950	0.770186	0.716904	0.768638
Decision tree	1960	0.732919	0.671498	0.735015
Decision tree	1970	0.751553	0.694319	0.749
Decision tree	1980	0.813665	0.771319	0.812451
Decision tree	1990	0.763975	0.708241	0.76341
Decision tree	2000	0.73913	0.682904	0.740952
Decision tree	2010	0.757764	0.700686	0.75478
Decision tree	2020	0.770186	0.718464	0.769956
Decision tree	2030	0.751553	0.694891	0.751106
Decision tree	2040	0.757764	0.701154	0.756462
Decision tree	2050	0.751553	0.693508	0.750654
Decision tree	2060	0.78882	0.741254	0.788254
Decision tree	2070	0.714286	0.648761	0.711287
Decision tree	2080	0.78882	0.739607	0.786465
Decision tree	2090	0.770186	0.717199	0.770092
Decision tree	2100	0.763975	0.711126	0.764062
Decision tree	2110	0.776398	0.726357	0.773867
Decision tree	2120	0.757764	0.702224	0.755253
Decision tree	2130	0.73913	0.678903	0.737579
Decision tree	2140	0.770186	0.71706	0.768897
Decision tree	2150	0.770186	0.716668	0.770786
Decision tree	2160	0.795031	0.748235	0.797151
Decision tree	2170	0.782609	0.733955	0.786085
Decision tree	2180	0.782609	0.733347	0.784329
Decision tree	2190	0.757764	0.70176	0.757673
Decision tree	2200	0.770186	0.716898	0.769031
Decision tree	2210	0.720497	0.65595	0.718898
Decision tree	2220	0.757764	0.704331	0.757408
Decision tree	2230	0.807453	0.76388	0.808688
Decision tree	2240	0.776398	0.723492	0.773506
Decision tree	2250	0.78882	0.739791	0.786692
Decision tree	2260	0.732919	0.670339	0.730814
Decision tree	2270	0.73913	0.680445	0.739419
Decision tree	2280	0.726708	0.666446	0.722056
Decision tree	2290	0.745342	0.688754	0.747922
Decision tree	2300	0.732919	0.673035	0.732913
Decision tree	2310	0.776398	0.724084	0.775209
Decision tree	2320	0.73913	0.679898	0.73875
Decision tree	2330	0.751553	0.697012	0.756441
Decision tree	2340	0.757764	0.702406	0.757494
Decision tree	2350	0.763975	0.709746	0.763958
Decision tree	2360	0.763975	0.710503	0.764686
Decision tree	2370	0.78882	0.741545	0.788577
Decision tree	2380	0.757764	0.703668	0.759563
Decision tree	2390	0.78882	0.74152	0.789005
Decision tree	2400	0.782609	0.732994	0.784781
Decision tree	2410	0.763975	0.709323	0.764764
Decision tree	2420	0.726708	0.665541	0.731353
Decision tree	2430	0.73913	0.679922	0.731058
Decision tree	2440	0.782609	0.732403	0.782345
Decision tree	2450	0.776398	0.724474	0.776423
Decision tree	2460	0.732919	0.672755	0.734727
Decision tree	2470	0.782609	0.731965	0.781379
Decision tree	2480	0.732919	0.671492	0.729113
Decision tree	2490	0.776398	0.725086	0.775654
Decision tree	2500	0.776398	0.72649	0.77487
Decision tree	2510	0.726708	0.662805	0.725114
Decision tree	2520	0.763975	0.709698	0.765489
Decision tree	2530	0.720497	0.655658	0.719742
Decision tree	2540	0.78882	0.740226	0.788902
Decision tree	2550	0.795031	0.747658	0.796013
Decision tree	2560	0.757764	0.70221	0.757964
Decision tree	2570	0.763975	0.710394	0.764877
Decision tree	2580	0.763975	0.70948	0.760359
Decision tree	2590	0.720497	0.656664	0.722159
Decision tree	2600	0.776398	0.725151	0.779238
Decision tree	2610	0.770186	0.717618	0.772656
Decision tree	2620	0.763975	0.709721	0.761651
Decision tree	2630	0.720497	0.656107	0.716881
Decision tree	2640	0.73913	0.678555	0.739954
Decision tree	2650	0.751553	0.694278	0.751634
Decision tree	2660	0.776398	0.7237	0.773288
Decision tree	2670	0.770186	0.718483	0.775242
Decision tree	2680	0.73913	0.680662	0.737125
Decision tree	2690	0.732919	0.672387	0.732859
Decision tree	2700	0.776398	0.725419	0.776837
Decision tree	2710	0.757764	0.702215	0.758085
Decision tree	2720	0.770186	0.716586	0.768649
Decision tree	2730	0.757764	0.702127	0.756966
Decision tree	2740	0.751553	0.695265	0.751943
Decision tree	2750	0.732919	0.675584	0.738483
Decision tree	2760	0.757764	0.702071	0.756016
Decision tree	2770	0.78882	0.740307	0.786921
Decision tree	2780	0.745342	0.687791	0.747544
Decision tree	2790	0.708075	0.641147	0.71077
Decision tree	2800	0.745342	0.688511	0.743641
Decision tree	2810	0.770186	0.717426	0.767724
Decision tree	2820	0.770186	0.716223	0.769932
Decision tree	2830	0.732919	0.672981	0.734266
Decision tree	2840	0.726708	0.663418	0.727991
Decision tree	2850	0.695652	0.627523	0.695369
Decision tree	2860	0.776398	0.725909	0.776832
Decision tree	2870	0.819876	0.778064	0.819711
Decision tree	2880	0.782609	0.736	0.784626
Decision tree	2890	0.757764	0.701776	0.757946
Decision tree	2900	0.763975	0.709555	0.76141
Decision tree	2910	0.751553	0.696146	0.752489
Decision tree	2920	0.770186	0.718712	0.771194
Decision tree	2930	0.776398	0.725559	0.778236
Decision tree	2940	0.782609	0.732436	0.783751
Decision tree	2950	0.751553	0.69376	0.748751
Decision tree	2960	0.751553	0.695174	0.748562
Decision tree	2970	0.763975	0.709111	0.764257
Decision tree	2980	0.745342	0.687551	0.744064
Decision tree	2990	0.757764	0.703543	0.756734
Decision tree	3000	0.732919	0.673379	0.732483
Decision tree	3010	0.726708	0.665995	0.730886
Decision tree	3020	0.757764	0.701729	0.757913
Decision tree	3030	0.745342	0.687637	0.748268
Decision tree	3040	0.732919	0.669818	0.728826
Decision tree	3050	0.757764	0.702532	0.757106
Decision tree	3060	0.757764	0.70159	0.757409
Decision tree	3070	0.776398	0.725167	0.7782
Decision tree	3080	0.801242	0.75493	0.800785
Decision tree	3090	0.763975	0.709357	0.762225
Decision tree	3100	0.689441	0.618588	0.69114
Decision tree	3110	0.751553	0.696304	0.750818
Decision tree	3120	0.757764	0.702225	0.759086
Decision tree	3130	0.776398	0.726687	0.775659
Decision tree	3140	0.751553	0.695288	0.752884
Decision tree	3150	0.776398	0.7249	0.777405
Decision tree	3160	0.770186	0.717687	0.770566
Decision tree	3170	0.763975	0.71194	0.762336
Decision tree	3180	0.732919	0.673437	0.732597
Decision tree	3190	0.776398	0.725415	0.776613
Decision tree	3200	0.770186	0.716393	0.770721
Decision tree	3210	0.757764	0.703623	0.758921
Decision tree	3220	0.782609	0.732382	0.782572
Decision tree	3230	0.751553	0.69547	0.752181
Decision tree	3240	0.763975	0.709563	0.765096
Decision tree	3250	0.732919	0.671322	0.734031
Decision tree	3260	0.745342	0.687285	0.745827
Decision tree	3270	0.73913	0.679017	0.738511
Decision tree	3280	0.757764	0.702371	0.758258
Decision tree	3290	0.73913	0.680162	0.738777
Decision tree	3300	0.732919	0.672317	0.734061
Decision tree	3310	0.770186	0.717882	0.771376
Decision tree	3320	0.73913	0.680197	0.743574
Decision tree	3330	0.751553	0.694869	0.751577
Decision tree	3340	0.726708	0.663095	0.725832
Decision tree	3350	0.757764	0.703369	0.760135
Decision tree	3360	0.763975	0.709483	0.76234
Decision tree	3370	0.732919	0.671301	0.734639
Decision tree	3380	0.732919	0.672182	0.732407
Decision tree	3390	0.751553	0.695463	0.751829
Decision tree	3400	0.826087	0.786565	0.824531
Decision tree	3410	0.745342	0.688678	0.749685
Decision tree	3420	0.751553	0.693367	0.752001
Decision tree	3430	0.757764	0.703409	0.758459
Decision tree	3440	0.73913	0.68079	0.741995
Decision tree	3450	0.708075	0.638643	0.703419
Decision tree	3460	0.757764	0.701351	0.758015
Decision tree	3470	0.714286	0.651791	0.716582
Decision tree	3480	0.770186	0.716716	0.769717
Decision tree	3490	0.776398	0.724591	0.77755
Decision tree	3500	0.763975	0.710456	0.764431
Decision tree	3510	0.701863	0.631472	0.699011
Decision tree	3520	0.714286	0.65219	0.717993
Decision tree	3530	0.751553	0.694783	0.751934
Decision tree	3540	0.763975	0.709483	0.76547
Decision tree	3550	0.763975	0.710515	0.76339
Decision tree	3560	0.720497	0.656015	0.721457
Decision tree	3570	0.751553	0.694236	0.751972
Decision tree	3580	0.745342	0.686567	0.740875
Decision tree	3590	0.757764	0.701946	0.757624
Decision tree	3600	0.78882	0.741842	0.789326
Decision tree	3610	0.757764	0.702126	0.755733
Decision tree	3620	0.795031	0.748412	0.79489
Decision tree	3630	0.751553	0.69327	0.748919
Decision tree	3640	0.73913	0.680472	0.741747
Decision tree	3650	0.78882	0.740868	0.78956
Decision tree	3660	0.782609	0.732839	0.782035
Decision tree	3670	0.708075	0.640287	0.706656
Decision tree	3680	0.757764	0.703759	0.758955
Decision tree	3690	0.757764	0.702641	0.759088
Decision tree	3700	0.782609	0.733654	0.783285
Decision tree	3710	0.73913	0.679078	0.737394
Decision tree	3720	0.78882	0.739333	0.788619
Decision tree	3730	0.714286	0.650564	0.716112
Decision tree	3740	0.795031	0.747071	0.794499
Decision tree	3750	0.73913	0.679302	0.739566
Decision tree	3760	0.776398	0.725521	0.774632
Decision tree	3770	0.782609	0.731651	0.78055
Decision tree	3780	0.770186	0.717282	0.770633
Decision tree	3790	0.763975	0.710457	0.762263
Decision tree	3800	0.73913	0.678732	0.741049
Decision tree	3810	0.770186	0.717265	0.770129
Decision tree	3820	0.770186	0.717703	0.772075
Decision tree	3830	0.757764	0.703648	0.756263
Decision tree	3840	0.720497	0.656255	0.718886
Decision tree	3850	0.763975	0.710003	0.762884
Decision tree	3860	0.73913	0.680457	0.734609
Decision tree	3870	0.776398	0.725792	0.774814
Decision tree	3880	0.795031	0.747749	0.794308
Decision tree	3890	0.73913	0.679707	0.735865
Decision tree	3900	0.73913	0.678838	0.738245
Decision tree	3910	0.763975	0.709687	0.764338
Decision tree	3920	0.751553	0.697883	0.755181
Decision tree	3930	0.73913	0.67887	0.740545
Decision tree	3940	0.770186	0.718208	0.771747
Decision tree	3950	0.73913	0.679903	0.74046
Decision tree	3960	0.745342	0.68798	0.747501
Decision tree	3970	0.714286	0.647476	0.710174
Decision tree	3980	0.757764	0.702034	0.759167
Decision tree	3990	0.757764	0.701666	0.758596
Decision tree	4000	0.720497	0.657528	0.723489
Decision tree	4010	0.751553	0.693954	0.749888
Decision tree	4020	0.757764	0.701604	0.75687
Decision tree	4030	0.73913	0.678264	0.737106
Decision tree	4040	0.770186	0.717371	0.771071
Decision tree	4050	0.745342	0.688719	0.74618
Decision tree	4060	0.745342	0.686849	0.744532
Decision tree	4070	0.745342	0.68924	0.747242
Decision tree	4080	0.73913	0.678674	0.737433
Decision tree	4090	0.776398	0.72427	0.776404
Decision tree	4100	0.776398	0.725204	0.776747
Decision tree	4110	0.757764	0.701561	0.756286
Decision tree	4120	0.807453	0.763663	0.807838
Decision tree	4130	0.73913	0.681312	0.741547
Decision tree	4140	0.701863	0.634262	0.701432
Decision tree	4150	0.757764	0.704447	0.756515
Decision tree	4160	0.745342	0.686745	0.746721
Decision tree	4170	0.763975	0.710966	0.762567
Decision tree	4180	0.745342	0.687798	0.746745
Decision tree	4190	0.708075	0.644746	0.714404
Decision tree	4200	0.751553	0.694026	0.749268
Decision tree	4210	0.745342	0.68702	0.745891
Decision tree	4220	0.776398	0.723849	0.774972
Decision tree	4230	0.776398	0.726101	0.777824
Decision tree	4240	0.73913	0.679465	0.739428
Decision tree	4250	0.73913	0.679681	0.739042
Decision tree	4260	0.757764	0.703245	0.759761
Decision tree	4270	0.73913	0.679485	0.740969
Decision tree	4280	0.726708	0.664259	0.726897
Decision tree	4290	0.720497	0.657524	0.721035
Decision tree	4300	0.745342	0.686459	0.745037
Decision tree	4310	0.782609	0.734713	0.783665
Decision tree	4320	0.782609	0.732538	0.783458
Decision tree	4330	0.757764	0.70148	0.757969
Decision tree	4340	0.78882	0.743085	0.791487
Decision tree	4350	0.782609	0.733022	0.783077
Decision tree	4360	0.751553	0.694907	0.751642
Decision tree	4370	0.732919	0.672235	0.733193
Decision tree	4380	0.813665	0.771999	0.812319
Decision tree	4390	0.745342	0.68708	0.748128
Decision tree	4400	0.745342	0.687134	0.741933
Decision tree	4410	0.763975	0.709644	0.764907
Decision tree	4420	0.776398	0.725195	0.775389
Decision tree	4430	0.770186	0.719549	0.772382
Decision tree	4440	0.73913	0.679051	0.73958
Decision tree	4450	0.708075	0.640931	0.707239
Decision tree	4460	0.770186	0.716809	0.769433
Decision tree	4470	0.751553	0.696291	0.748124
Decision tree	4480	0.776398	0.724367	0.776176
Decision tree	4490	0.78882	0.740214	0.78809
Decision tree	4500	0.751553	0.694382	0.749023
Decision tree	4510	0.68323	0.613412	0.686486
Decision tree	4520	0.732919	0.67044	0.730476
Decision tree	4530	0.78882	0.740275	0.787145
Decision tree	4540	0.78882	0.742408	0.791649
Decision tree	4550	0.770186	0.717964	0.7709
Decision tree	4560	0.757764	0.703085	0.755563
Decision tree	4570	0.763975	0.70963	0.76286
Decision tree	4580	0.720497	0.655244	0.717218
Decision tree	4590	0.770186	0.716775	0.770591
Decision tree	4600	0.745342	0.685761	0.745518
Decision tree	4610	0.73913	0.679611	0.740026
Decision tree	4620	0.732919	0.670843	0.730491
Decision tree	4630	0.776398	0.724772	0.776693
Decision tree	4640	0.776398	0.724247	0.774749
Decision tree	4650	0.73913	0.679081	0.739802
Decision tree	4660	0.732919	0.671158	0.731577
Decision tree	4670	0.751553	0.693676	0.749997
Decision tree	4680	0.757764	0.70428	0.760938
Decision tree	4690	0.763975	0.709741	0.763377
Decision tree	4700	0.732919	0.671381	0.73213
Decision tree	4710	0.695652	0.625997	0.694192
Decision tree	4720	0.795031	0.747501	0.794775
Decision tree	4730	0.751553	0.695224	0.752459
Decision tree	4740	0.751553	0.693613	0.751829
Decision tree	4750	0.763975	0.709125	0.764674
Decision tree	4760	0.726708	0.665699	0.727448
Decision tree	4770	0.763975	0.709769	0.763246
Decision tree	4780	0.751553	0.694358	0.750273
Decision tree	4790	0.782609	0.734307	0.7848
Decision tree	4800	0.726708	0.665684	0.728644
Decision tree	4810	0.745342	0.687298	0.745428
Decision tree	4820	0.78882	0.741857	0.787402
Decision tree	4830	0.73913	0.677934	0.738403
Decision tree	4840	0.776398	0.725251	0.775503
Decision tree	4850	0.73913	0.680181	0.731142
Decision tree	4860	0.751553	0.695039	0.751652
Decision tree	4870	0.795031	0.747442	0.794105
Decision tree	4880	0.745342	0.687358	0.743921
Decision tree	4890	0.73913	0.67855	0.739079
Decision tree	4900	0.726708	0.665969	0.723961
Decision tree	4910	0.751553	0.695611	0.752705
Decision tree	4920	0.757764	0.702188	0.757429
Decision tree	4930	0.770186	0.716365	0.768112
Decision tree	4940	0.751553	0.693437	0.751254
Decision tree	4950	0.757764	0.701307	0.758048
Decision tree	4960	0.708075	0.64183	0.709937
Decision tree	4970	0.726708	0.665076	0.730588
Decision tree	4980	0.770186	0.716421	0.769136
Decision tree	4990	0.720497	0.657144	0.720923
Decision tree	5000	0.757764	0.700829	0.755455
Decision tree	5010	0.714286	0.648004	0.71217
Decision tree	5020	0.763975	0.709632	0.765451
Decision tree	5030	0.73913	0.680017	0.732933
Decision tree	5040	0.770186	0.717478	0.767301
Decision tree	5050	0.745342	0.685877	0.744079
Decision tree	5060	0.757764	0.70097	0.755582
Decision tree	5070	0.720497	0.655494	0.716764
Decision tree	5080	0.763975	0.710449	0.765087
Decision tree	5090	0.782609	0.735349	0.783167
Decision tree	5100	0.726708	0.665192	0.72712
Decision tree	5110	0.807453	0.762713	0.80662
Decision tree	5120	0.726708	0.663332	0.724937
Decision tree	5130	0.78882	0.739254	0.787329
Decision tree	5140	0.751553	0.69514	0.752982
Decision tree	5150	0.751553	0.695463	0.752954
Decision tree	5160	0.720497	0.657227	0.722885
Decision tree	5170	0.714286	0.650771	0.713545
Decision tree	5180	0.757764	0.700585	0.755627
Decision tree	5190	0.776398	0.724748	0.77703
Decision tree	5200	0.776398	0.725533	0.774159
Decision tree	5210	0.770186	0.716806	0.768492
Decision tree	5220	0.757764	0.702337	0.758847
Decision tree	5230	0.745342	0.689223	0.745195
Decision tree	5240	0.732919	0.671683	0.731377
Decision tree	5250	0.763975	0.7085	0.762391
Decision tree	5260	0.745342	0.689686	0.749262
Decision tree	5270	0.720497	0.656087	0.715582
Decision tree	5280	0.78882	0.740051	0.789609
Decision tree	5290	0.776398	0.725038	0.775176
Decision tree	5300	0.745342	0.688271	0.742561
Decision tree	5310	0.745342	0.687108	0.745832
Decision tree	5320	0.73913	0.679494	0.740118
Decision tree	5330	0.813665	0.770723	0.815215
Decision tree	5340	0.757764	0.70223	0.752337
Decision tree	5350	0.726708	0.666623	0.732209
Decision tree	5360	0.763975	0.711698	0.765004
Decision tree	5370	0.745342	0.685362	0.742461
Decision tree	5380	0.776398	0.72443	0.775614
Decision tree	5390	0.726708	0.663637	0.729167
Decision tree	5400	0.776398	0.724694	0.775915
Decision tree	5410	0.751553	0.694553	0.750313
Decision tree	5420	0.73913	0.679623	0.740048
Decision tree	5430	0.708075	0.64258	0.710317
Decision tree	5440	0.757764	0.70191	0.757751
Decision tree	5450	0.763975	0.710427	0.7628
Decision tree	5460	0.751553	0.694558	0.751829
Decision tree	5470	0.720497	0.65564	0.719776
Decision tree	5480	0.726708	0.664048	0.726697
Decision tree	5490	0.689441	0.616357	0.686466
Decision tree	5500	0.763975	0.709587	0.763678
Decision tree	5510	0.732919	0.673311	0.73296
Decision tree	5520	0.770186	0.718873	0.768538
Decision tree	5530	0.757764	0.705261	0.757302
Decision tree	5540	0.776398	0.725495	0.775892
Decision tree	5550	0.782609	0.734257	0.7825
Decision tree	5560	0.776398	0.725237	0.774649
Decision tree	5570	0.695652	0.627621	0.69899
Decision tree	5580	0.770186	0.719494	0.771405
Decision tree	5590	0.732919	0.674718	0.731925
Decision tree	5600	0.782609	0.732256	0.783731
Decision tree	5610	0.73913	0.679118	0.740397
Decision tree	5620	0.751553	0.695127	0.75201
Decision tree	5630	0.751553	0.694232	0.746668
Decision tree	5640	0.763975	0.710779	0.76146
Decision tree	5650	0.745342	0.686596	0.743361
Decision tree	5660	0.763975	0.710712	0.764827
Decision tree	5670	0.757764	0.701086	0.756101
Decision tree	5680	0.745342	0.685914	0.738489
Decision tree	5690	0.763975	0.709742	0.763929
Decision tree	5700	0.73913	0.681029	0.739812
Decision tree	5710	0.795031	0.746746	0.793355
Decision tree	5720	0.714286	0.648557	0.714847
Decision tree	5730	0.73913	0.678064	0.738626
Decision tree	5740	0.757764	0.702682	0.759771
Decision tree	5750	0.776398	0.724983	0.775156
Decision tree	5760	0.763975	0.709222	0.761436
Decision tree	5770	0.745342	0.687025	0.747117
Decision tree	5780	0.776398	0.724851	0.77449
Decision tree	5790	0.677019	0.601274	0.672324
Decision tree	5800	0.757764	0.703674	0.75547
Decision tree	5810	0.770186	0.719773	0.770413
Decision tree	5820	0.745342	0.688565	0.745591
Decision tree	5830	0.751553	0.695156	0.751869
Decision tree	5840	0.73913	0.678537	0.737544
Decision tree	5850	0.745342	0.686757	0.747014
Decision tree	5860	0.732919	0.670244	0.731142
Decision tree	5870	0.770186	0.717644	0.770072
Decision tree	5880	0.751553	0.693355	0.751094
Decision tree	5890	0.78882	0.741521	0.79018
Decision tree	5900	0.757764	0.700941	0.754606
Decision tree	5910	0.732919	0.670212	0.731948
Decision tree	5920	0.78882	0.740316	0.786515
Decision tree	5930	0.763975	0.711446	0.761402
Decision tree	5940	0.745342	0.6863	0.745622
Decision tree	5950	0.770186	0.716476	0.769031
Decision tree	5960	0.732919	0.671135	0.733302
Decision tree	5970	0.714286	0.649535	0.715464
Decision tree	5980	0.770186	0.719135	0.771886
Decision tree	5990	0.751553	0.695416	0.74938
Decision tree	6000	0.757764	0.703045	0.754614
Decision tree	6010	0.73913	0.678789	0.739518
Decision tree	6020	0.745342	0.68709	0.745638
Decision tree	6030	0.720497	0.654829	0.719186
Decision tree	6040	0.763975	0.709809	0.764581
Decision tree	6050	0.795031	0.748658	0.797032
Decision tree	6060	0.763975	0.709989	0.762295
Decision tree	6070	0.751553	0.695253	0.752918
Decision tree	6080	0.745342	0.685985	0.742006
Decision tree	6090	0.73913	0.679745	0.739253
Decision tree	6100	0.701863	0.63303	0.700206
Decision tree	6110	0.782609	0.731718	0.779166
Decision tree	6120	0.732919	0.670411	0.726509
Decision tree	6130	0.832298	0.794744	0.834077
Decision tree	6140	0.745342	0.688734	0.744605
Decision tree	6150	0.770186	0.716891	0.769546
Decision tree	6160	0.757764	0.703621	0.759831
Decision tree	6170	0.751553	0.694627	0.749153
Decision tree	6180	0.720497	0.657704	0.721279
Decision tree	6190	0.745342	0.687676	0.745409
Decision tree	6200	0.795031	0.746519	0.79293
Decision tree	6210	0.73913	0.680443	0.740145
Decision tree	6220	0.732919	0.672584	0.734071
Decision tree	6230	0.73913	0.681645	0.736651
Decision tree	6240	0.770186	0.717046	0.76884
Decision tree	6250	0.751553	0.69386	0.750714
Decision tree	6260	0.770186	0.7174	0.770282
Decision tree	6270	0.757764	0.702301	0.757889
Decision tree	6280	0.714286	0.648966	0.713905
Decision tree	6290	0.770186	0.717237	0.769151
Decision tree	6300	0.795031	0.747817	0.795931
Decision tree	6310	0.801242	0.758427	0.802702
Decision tree	6320	0.757764	0.702966	0.756621
Decision tree	6330	0.757764	0.702102	0.756037
Decision tree	6340	0.714286	0.648524	0.710744
Decision tree	6350	0.770186	0.716867	0.770949
Decision tree	6360	0.770186	0.718922	0.775366
Decision tree	6370	0.770186	0.720689	0.768405
Decision tree	6380	0.751553	0.695295	0.751843
Decision tree	6390	0.78882	0.740716	0.787079
Decision tree	6400	0.745342	0.686635	0.743912
Decision tree	6410	0.782609	0.733322	0.783455
Decision tree	6420	0.795031	0.748214	0.793158
Decision tree	6430	0.763975	0.709624	0.762124
Decision tree	6440	0.757764	0.702067	0.75776
Decision tree	6450	0.726708	0.664878	0.728295
Decision tree	6460	0.745342	0.689027	0.745021
Decision tree	6470	0.73913	0.678437	0.738061
Decision tree	6480	0.708075	0.641234	0.708292
Decision tree	6490	0.770186	0.716187	0.76944
Decision tree	6500	0.795031	0.747978	0.793722
Decision tree	6510	0.770186	0.716288	0.769674
Decision tree	6520	0.757764	0.702586	0.760123
Decision tree	6530	0.78882	0.74012	0.788349
Decision tree	6540	0.770186	0.719569	0.771807
Decision tree	6550	0.732919	0.670067	0.73117
Decision tree	6560	0.78882	0.739628	0.787971
Decision tree	6570	0.757764	0.701611	0.756183
Decision tree	6580	0.776398	0.729247	0.77812
Decision tree	6590	0.745342	0.687028	0.744726
Decision tree	6600	0.745342	0.687566	0.745783
Decision tree	6610	0.776398	0.725363	0.777626
Decision tree	6620	0.795031	0.749337	0.792765
Decision tree	6630	0.770186	0.717607	0.770378
Decision tree	6640	0.720497	0.656206	0.721427
Decision tree	6650	0.770186	0.719007	0.768839
Decision tree	6660	0.776398	0.724083	0.774785
Decision tree	6670	0.770186	0.717626	0.77131
Decision tree	6680	0.757764	0.702701	0.757799
Decision tree	6690	0.745342	0.685013	0.740859
Decision tree	6700	0.757764	0.703686	0.757319
Decision tree	6710	0.776398	0.724484	0.775496
Decision tree	6720	0.78882	0.73922	0.788039
Decision tree	6730	0.78882	0.7399	0.788456
Decision tree	6740	0.751553	0.694789	0.752814
Decision tree	6750	0.757764	0.701802	0.758396
Decision tree	6760	0.73913	0.678308	0.737463
Decision tree	6770	0.708075	0.641618	0.710583
Decision tree	6780	0.770186	0.717329	0.771655
Decision tree	6790	0.78882	0.740255	0.784574
Decision tree	6800	0.732919	0.671016	0.73247
Decision tree	6810	0.782609	0.732916	0.783723
Decision tree	6820	0.745342	0.687588	0.742199
Decision tree	6830	0.763975	0.7113	0.765853
Decision tree	6840	0.770186	0.717071	0.77152
Decision tree	6850	0.770186	0.718515	0.769932
Decision tree	6860	0.763975	0.70972	0.760978
Decision tree	6870	0.745342	0.685869	0.74241
Decision tree	6880	0.745342	0.686434	0.742979
Decision tree	6890	0.795031	0.749779	0.796964
Decision tree	6900	0.726708	0.66378	0.728541
Decision tree	6910	0.770186	0.718004	0.771146
Decision tree	6920	0.757764	0.702214	0.758786
Decision tree	6930	0.78882	0.739958	0.787103
Decision tree	6940	0.73913	0.679366	0.739944
Decision tree	6950	0.770186	0.717815	0.77041
Decision tree	6960	0.726708	0.664883	0.727137
Decision tree	6970	0.732919	0.673486	0.732226
Decision tree	6980	0.757764	0.701953	0.756522
Decision tree	6990	0.757764	0.703666	0.758334
Decision tree	7000	0.795031	0.748405	0.794305
Decision tree	7010	0.73913	0.67831	0.739649
Decision tree	7020	0.757764	0.70199	0.756424
Decision tree	7030	0.763975	0.710973	0.763232
Decision tree	7040	0.726708	0.663711	0.722567
Decision tree	7050	0.782609	0.733165	0.781392
Decision tree	7060	0.782609	0.732089	0.778312
Decision tree	7070	0.757764	0.702781	0.757058
Decision tree	7080	0.78882	0.741458	0.791172
Decision tree	7090	0.708075	0.641205	0.707331
Decision tree	7100	0.795031	0.748383	0.795455
Decision tree	7110	0.770186	0.719638	0.772962
Decision tree	7120	0.751553	0.69447	0.748184
Decision tree	7130	0.807453	0.762599	0.806779
Decision tree	7140	0.776398	0.724292	0.776271
Decision tree	7150	0.708075	0.64183	0.708614
Decision tree	7160	0.763975	0.710767	0.765431
Decision tree	7170	0.776398	0.724808	0.77387
Decision tree	7180	0.776398	0.726426	0.771406
Decision tree	7190	0.751553	0.693381	0.748006
Decision tree	7200	0.73913	0.680193	0.737061
Decision tree	7210	0.757764	0.70149	0.756233
Decision tree	7220	0.763975	0.710118	0.763361
Decision tree	7230	0.757764	0.702499	0.757884
Decision tree	7240	0.757764	0.700711	0.754927
Decision tree	7250	0.776398	0.725417	0.774476
Decision tree	7260	0.751553	0.694096	0.750163
Decision tree	7270	0.732919	0.670641	0.730854
Decision tree	7280	0.78882	0.741046	0.791108
Decision tree	7290	0.757764	0.703089	0.756563
Decision tree	7300	0.757764	0.701921	0.758564
Decision tree	7310	0.745342	0.686584	0.742673
Decision tree	7320	0.782609	0.732187	0.780413
Decision tree	7330	0.757764	0.701856	0.754718
Decision tree	7340	0.726708	0.663586	0.727491
Decision tree	7350	0.763975	0.709416	0.763136
Decision tree	7360	0.782609	0.733599	0.782429
Decision tree	7370	0.73913	0.678373	0.736344
Decision tree	7380	0.726708	0.662856	0.726462
Decision tree	7390	0.782609	0.734167	0.783204
Decision tree	7400	0.726708	0.665476	0.727355
Decision tree	7410	0.757764	0.703391	0.759584
Decision tree	7420	0.78882	0.739348	0.787234
Decision tree	7430	0.770186	0.71695	0.770035
Decision tree	7440	0.795031	0.750119	0.792592
Decision tree	7450	0.770186	0.715943	0.766915
Decision tree	7460	0.770186	0.718953	0.77057
Decision tree	7470	0.751553	0.694533	0.750562
Decision tree	7480	0.78882	0.740013	0.788698
Decision tree	7490	0.726708	0.662948	0.723759
Decision tree	7500	0.763975	0.709049	0.763629
Decision tree	7510	0.73913	0.679916	0.740564
Decision tree	7520	0.720497	0.657861	0.722788
Decision tree	7530	0.745342	0.686634	0.747059
Decision tree	7540	0.720497	0.655278	0.721316
Decision tree	7550	0.726708	0.663031	0.725066
Decision tree	7560	0.726708	0.663535	0.723188
Decision tree	7570	0.757764	0.703013	0.75845
Decision tree	7580	0.78882	0.741392	0.78867
Decision tree	7590	0.732919	0.672484	0.731717
Decision tree	7600	0.73913	0.680679	0.739557
Decision tree	7610	0.757764	0.703202	0.75533
Decision tree	7620	0.78882	0.739793	0.7879
Decision tree	7630	0.795031	0.747285	0.795562
Decision tree	7640	0.751553	0.696056	0.752453
Decision tree	7650	0.73913	0.679916	0.73866
Decision tree	7660	0.751553	0.694763	0.750813
Decision tree	7670	0.751553	0.693822	0.749754
Decision tree	7680	0.78882	0.741803	0.789366
Decision tree	7690	0.776398	0.726209	0.77851
Decision tree	7700	0.745342	0.685588	0.744564
Decision tree	7710	0.757764	0.703567	0.758692
Decision tree	7720	0.776398	0.723813	0.774813
Decision tree	7730	0.763975	0.709117	0.762659
Decision tree	7740	0.751553	0.696905	0.748627
Decision tree	7750	0.770186	0.717486	0.76892
Decision tree	7760	0.73913	0.679509	0.737555
Decision tree	7770	0.795031	0.747764	0.796845
Decision tree	7780	0.776398	0.725633	0.775837
Decision tree	7790	0.78882	0.740003	0.789357
Decision tree	7800	0.757764	0.702907	0.758235
Decision tree	7810	0.782609	0.73436	0.779532
Decision tree	7820	0.813665	0.772647	0.817373
Decision tree	7830	0.726708	0.665821	0.730083
Decision tree	7840	0.720497	0.658751	0.723231
Decision tree	7850	0.770186	0.717662	0.768746
Decision tree	7860	0.763975	0.710951	0.766014
Decision tree	7870	0.745342	0.686428	0.745516
Decision tree	7880	0.751553	0.694811	0.752039
Decision tree	7890	0.757764	0.703092	0.758567
Decision tree	7900	0.751553	0.695248	0.7541
Decision tree	7910	0.720497	0.656453	0.718962
Decision tree	7920	0.763975	0.70897	0.763854
Decision tree	7930	0.714286	0.647982	0.713823
Decision tree	7940	0.763975	0.711745	0.761232
Decision tree	7950	0.745342	0.686859	0.745721
Decision tree	7960	0.763975	0.709848	0.763596
Decision tree	7970	0.732919	0.672901	0.73486
Decision tree	7980	0.73913	0.680308	0.741792
Decision tree	7990	0.714286	0.648962	0.710816
Decision tree	8000	0.732919	0.671735	0.73274
Decision tree	8010	0.751553	0.695572	0.750407
Decision tree	8020	0.807453	0.763386	0.80697
Decision tree	8030	0.745342	0.688808	0.744501
Decision tree	8040	0.714286	0.647796	0.710434
Decision tree	8050	0.720497	0.656138	0.719208
Decision tree	8060	0.73913	0.682536	0.738055
Decision tree	8070	0.751553	0.694756	0.750819
Decision tree	8080	0.732919	0.671587	0.73307
Decision tree	8090	0.776398	0.725424	0.774731
Decision tree	8100	0.745342	0.687161	0.747132
Decision tree	8110	0.776398	0.725779	0.773882
Decision tree	8120	0.770186	0.716713	0.76846
Decision tree	8130	0.732919	0.672728	0.73167
Decision tree	8140	0.732919	0.671401	0.732676
Decision tree	8150	0.763975	0.709379	0.763429
Decision tree	8160	0.751553	0.692644	0.748324
Decision tree	8170	0.770186	0.717841	0.769742
Decision tree	8180	0.782609	0.732802	0.782073
Decision tree	8190	0.745342	0.686548	0.742221
Decision tree	8200	0.745342	0.688749	0.743501
Decision tree	8210	0.73913	0.678674	0.736109
Decision tree	8220	0.726708	0.664477	0.726558
Decision tree	8230	0.751553	0.693949	0.749923
Decision tree	8240	0.757764	0.701099	0.755352
Decision tree	8250	0.701863	0.632238	0.697753
Decision tree	8260	0.776398	0.725684	0.776076
Decision tree	8270	0.751553	0.694429	0.749534
Decision tree	8280	0.714286	0.64768	0.714325
Decision tree	8290	0.745342	0.686292	0.744505
Decision tree	8300	0.745342	0.687406	0.74518
Decision tree	8310	0.751553	0.695125	0.750652
Decision tree	8320	0.757764	0.70352	0.756841
Decision tree	8330	0.813665	0.770336	0.813209
Decision tree	8340	0.714286	0.649294	0.710276
Decision tree	8350	0.751553	0.695962	0.754026
Decision tree	8360	0.776398	0.725952	0.774682
Decision tree	8370	0.751553	0.69358	0.752189
Decision tree	8380	0.732919	0.674648	0.734628
Decision tree	8390	0.776398	0.72554	0.775646
Decision tree	8400	0.801242	0.755789	0.800185
Decision tree	8410	0.751553	0.695288	0.751138
Decision tree	8420	0.751553	0.695011	0.750636
Decision tree	8430	0.714286	0.649692	0.715309
Decision tree	8440	0.745342	0.687152	0.739823
Decision tree	8450	0.745342	0.688189	0.7473
Decision tree	8460	0.745342	0.68518	0.742851
Decision tree	8470	0.73913	0.679924	0.738495
Decision tree	8480	0.689441	0.618647	0.688587
Decision tree	8490	0.763975	0.71103	0.762594
Decision tree	8500	0.770186	0.718649	0.772636
Decision tree	8510	0.832298	0.79435	0.832898
Decision tree	8520	0.745342	0.685517	0.741345
Decision tree	8530	0.763975	0.709286	0.762539
Decision tree	8540	0.782609	0.732362	0.781818
Decision tree	8550	0.745342	0.688546	0.742675
Decision tree	8560	0.795031	0.748841	0.795555
Decision tree	8570	0.726708	0.663328	0.72479
Decision tree	8580	0.751553	0.694888	0.747002
Decision tree	8590	0.795031	0.747856	0.79523
Decision tree	8600	0.807453	0.762879	0.807611
Decision tree	8610	0.782609	0.733085	0.784391
Decision tree	8620	0.714286	0.649511	0.713926
Decision tree	8630	0.720497	0.656264	0.710364
Decision tree	8640	0.726708	0.663364	0.723843
Decision tree	8650	0.73913	0.679317	0.739559
Decision tree	8660	0.714286	0.647833	0.71268
Decision tree	8670	0.708075	0.640783	0.70694
Decision tree	8680	0.770186	0.718533	0.767695
Decision tree	8690	0.726708	0.664085	0.727516
Decision tree	8700	0.776398	0.724931	0.776305
Decision tree	8710	0.78882	0.741675	0.78857
Decision tree	8720	0.776398	0.726045	0.777874
Decision tree	8730	0.782609	0.733337	0.782626
Decision tree	8740	0.782609	0.733489	0.783544
Decision tree	8750	0.763975	0.710084	0.764794
Decision tree	8760	0.776398	0.724964	0.775716
Decision tree	8770	0.757764	0.703826	0.758566
Decision tree	8780	0.732919	0.671766	0.733817
Decision tree	8790	0.745342	0.688885	0.750197
Decision tree	8800	0.757764	0.702401	0.756979
Decision tree	8810	0.720497	0.656541	0.721001
Decision tree	8820	0.770186	0.717241	0.771116
Decision tree	8830	0.770186	0.717057	0.771106
Decision tree	8840	0.745342	0.686989	0.745544
Decision tree	8850	0.757764	0.702577	0.75883
Decision tree	8860	0.714286	0.648272	0.712366
Decision tree	8870	0.73913	0.679591	0.735486
Decision tree	8880	0.751553	0.69624	0.749675
Decision tree	8890	0.763975	0.710055	0.762181
Decision tree	8900	0.745342	0.685833	0.742746
Decision tree	8910	0.795031	0.747528	0.795693
Decision tree	8920	0.78882	0.739556	0.788089
Decision tree	8930	0.745342	0.687761	0.746506
Decision tree	8940	0.732919	0.671016	0.733463
Decision tree	8950	0.751553	0.694862	0.75042
Decision tree	8960	0.770186	0.718365	0.768476
Decision tree	8970	0.763975	0.710109	0.763166
Decision tree	8980	0.745342	0.687155	0.743035
Decision tree	8990	0.745342	0.687304	0.742815
Decision tree	9000	0.757764	0.701471	0.758291
Decision tree	9010	0.757764	0.700841	0.756945
Decision tree	9020	0.751553	0.694511	0.75206
Decision tree	9030	0.770186	0.718227	0.768592
Decision tree	9040	0.720497	0.658039	0.724784
Decision tree	9050	0.757764	0.702413	0.757522
Decision tree	9060	0.745342	0.687857	0.743901
Decision tree	9070	0.720497	0.655685	0.719477
Decision tree	9080	0.770186	0.717533	0.767598
Decision tree	9090	0.776398	0.726175	0.776502
Decision tree	9100	0.73913	0.679096	0.738386
Decision tree	9110	0.726708	0.662793	0.725635
Decision tree	9120	0.73913	0.677599	0.738412
Decision tree	9130	0.782609	0.733132	0.782967
Decision tree	9140	0.751553	0.69476	0.75314
Decision tree	9150	0.745342	0.686698	0.744722
Decision tree	9160	0.720497	0.656608	0.720407
Decision tree	9170	0.782609	0.735241	0.781499
Decision tree	9180	0.782609	0.732905	0.783031
Decision tree	9190	0.732919	0.672237	0.731613
Decision tree	9200	0.720497	0.658737	0.716696
Decision tree	9210	0.732919	0.670532	0.73135
Decision tree	9220	0.78882	0.739541	0.784858
Decision tree	9230	0.807453	0.762181	0.806728
Decision tree	9240	0.751553	0.694886	0.750898
Decision tree	9250	0.795031	0.747659	0.795093
Decision tree	9260	0.745342	0.687845	0.743772
Decision tree	9270	0.751553	0.694034	0.752239
Decision tree	9280	0.782609	0.732442	0.78226
Decision tree	9290	0.73913	0.678604	0.737607
Decision tree	9300	0.757764	0.702467	0.757767
Decision tree	9310	0.751553	0.697046	0.7483
Decision tree	9320	0.776398	0.727213	0.778022
Decision tree	9330	0.763975	0.709191	0.761259
Decision tree	9340	0.801242	0.755625	0.801833
Decision tree	9350	0.782609	0.735249	0.783087
Decision tree	9360	0.745342	0.686503	0.74422
Decision tree	9370	0.770186	0.716788	0.76894
Decision tree	9380	0.795031	0.747059	0.794597
Decision tree	9390	0.757764	0.702583	0.756525
Decision tree	9400	0.757764	0.70221	0.756171
Decision tree	9410	0.770186	0.716702	0.768974
Decision tree	9420	0.720497	0.656376	0.720363
Decision tree	9430	0.732919	0.672501	0.732184
Decision tree	9440	0.757764	0.701893	0.757145
Decision tree	9450	0.770186	0.717687	0.769478
Decision tree	9460	0.763975	0.708971	0.76213
Decision tree	9470	0.776398	0.725429	0.776802
Decision tree	9480	0.770186	0.716795	0.771366
Decision tree	9490	0.73913	0.678707	0.732981
Decision tree	9500	0.732919	0.670404	0.729824
Decision tree	9510	0.732919	0.671962	0.728635
Decision tree	9520	0.73913	0.681926	0.740581
Decision tree	9530	0.757764	0.703564	0.755471
Decision tree	9540	0.732919	0.670744	0.733848
Decision tree	9550	0.751553	0.692854	0.749457
Decision tree	9560	0.763975	0.712017	0.762869
Decision tree	9570	0.732919	0.671584	0.731953
Decision tree	9580	0.782609	0.73201	0.778928
Decision tree	9590	0.73913	0.680862	0.743003
Decision tree	9600	0.763975	0.709613	0.764057
Decision tree	9610	0.73913	0.679275	0.739088
Decision tree	9620	0.770186	0.717955	0.771417
Decision tree	9630	0.751553	0.694824	0.750622
Decision tree	9640	0.763975	0.709281	0.762715
Decision tree	9650	0.751553	0.694762	0.748101
Decision tree	9660	0.732919	0.671999	0.733657
Decision tree	9670	0.770186	0.717932	0.767615
Decision tree	9680	0.763975	0.709693	0.763339
Decision tree	9690	0.714286	0.650096	0.715727
Decision tree	9700	0.801242	0.755274	0.801842
Decision tree	9710	0.782609	0.732769	0.781667
Decision tree	9720	0.763975	0.71005	0.764336
Decision tree	9730	0.732919	0.67128	0.732349
Decision tree	9740	0.807453	0.762409	0.80757
Decision tree	9750	0.751553	0.693211	0.750442
Decision tree	9760	0.732919	0.670645	0.731777
Decision tree	9770	0.757764	0.701924	0.756184
Decision tree	9780	0.770186	0.716491	0.769069
Decision tree	9790	0.720497	0.660273	0.722636
Decision tree	9800	0.776398	0.724531	0.776281
Decision tree	9810	0.801242	0.756819	0.80115
Decision tree	9820	0.78882	0.742127	0.787224
Decision tree	9830	0.73913	0.679064	0.739292
Decision tree	9840	0.73913	0.67906	0.735552
Decision tree	9850	0.732919	0.67111	0.730189
Decision tree	9860	0.763975	0.710044	0.764588
Decision tree	9870	0.732919	0.672134	0.733712
Decision tree	9880	0.751553	0.694852	0.749656
Decision tree	9890	0.757764	0.70267	0.757948
Decision tree	9900	0.745342	0.687081	0.744133
Decision tree	9910	0.726708	0.664965	0.727977
Decision tree	9920	0.770186	0.717706	0.767978
Decision tree	9930	0.720497	0.655706	0.720419
Decision tree	9940	0.763975	0.708377	0.760211
Decision tree	9950	0.726708	0.665625	0.728919
Decision tree	9960	0.732919	0.671928	0.732429
Decision tree	9970	0.751553	0.694701	0.751246
Decision tree	9980	0.763975	0.710317	0.764153
Decision tree	9990	0.720497	0.655798	0.718618
Decision tree	10000	0.78882	0.740938	0.790247
Decision tree	10010	0.770186	0.717545	0.77008
Decision tree	10020	0.751553	0.696869	0.752407
Decision tree	10030	0.751553	0.695189	0.751518
Decision tree	10040	0.726708	0.664797	0.727134
Decision tree	10050	0.726708	0.664955	0.729049
Decision tree	10060	0.714286	0.647159	0.713366
Decision tree	10070	0.73913	0.680026	0.741017
Decision tree	10080	0.795031	0.748478	0.795988
Decision tree	10090	0.745342	0.690308	0.745435
Decision tree	10100	0.732919	0.672069	0.732725
Decision tree	10110	0.776398	0.725893	0.773074
Decision tree	10120	0.776398	0.726024	0.777113
Decision tree	10130	0.720497	0.657619	0.720237
Decision tree	10140	0.745342	0.690302	0.748457
Decision tree	10150	0.770186	0.718325	0.770839
Decision tree	10160	0.757764	0.702538	0.753571
Decision tree	10170	0.68323	0.608462	0.681319
Decision tree	10180	0.745342	0.688642	0.745416
Decision tree	10190	0.770186	0.718259	0.76962
Decision tree	10200	0.770186	0.718744	0.769791
Decision tree	10210	0.763975	0.709957	0.76439
Decision tree	10220	0.732919	0.672896	0.731583
Decision tree	10230	0.73913	0.679	0.739588
Decision tree	10240	0.757764	0.703011	0.757621
Decision tree	10250	0.763975	0.71029	0.76657
Decision tree	10260	0.776398	0.7244	0.77584
Decision tree	10270	0.782609	0.733267	0.781584
Decision tree	10280	0.732919	0.671794	0.733349
Decision tree	10290	0.745342	0.685815	0.744008
Decision tree	10300	0.73913	0.681771	0.738551
Decision tree	10310	0.801242	0.755761	0.799648
Decision tree	10320	0.776398	0.724584	0.775822
Decision tree	10330	0.770186	0.716761	0.767728
Decision tree	10340	0.745342	0.686784	0.74545
Decision tree	10350	0.751553	0.693977	0.750571
Decision tree	10360	0.708075	0.644136	0.712663
Decision tree	10370	0.770186	0.719116	0.77354
Decision tree	10380	0.763975	0.70936	0.764258
Decision tree	10390	0.807453	0.763134	0.807805
Decision tree	10400	0.776398	0.725179	0.775679
Decision tree	10410	0.726708	0.664558	0.725133
Decision tree	10420	0.745342	0.689733	0.74895
Decision tree	10430	0.763975	0.710762	0.762445
Decision tree	10440	0.732919	0.671946	0.738628
Decision tree	10450	0.73913	0.679256	0.737688
Decision tree	10460	0.757764	0.702334	0.756055
Decision tree	10470	0.782609	0.735231	0.78332
Decision tree	10480	0.782609	0.733258	0.783253
Decision tree	10490	0.757764	0.701383	0.757101
Decision tree	10500	0.714286	0.650072	0.71534
Decision tree	10510	0.763975	0.710896	0.763577
Decision tree	10520	0.776398	0.725266	0.775776
Decision tree	10530	0.726708	0.664066	0.727035
Decision tree	10540	0.732919	0.672471	0.733577
Decision tree	10550	0.68323	0.612413	0.682786
Decision tree	10560	0.751553	0.694244	0.752026
Decision tree	10570	0.795031	0.747549	0.794247
Decision tree	10580	0.720497	0.655735	0.720951
Decision tree	10590	0.732919	0.671478	0.733333
Decision tree	10600	0.78882	0.740819	0.787127
Decision tree	10610	0.770186	0.71885	0.769203
Decision tree	10620	0.763975	0.708854	0.759319
Decision tree	10630	0.78882	0.740464	0.788965
Decision tree	10640	0.745342	0.687115	0.744845
Decision tree	10650	0.78882	0.741741	0.789264
Decision tree	10660	0.751553	0.695117	0.75257
Decision tree	10670	0.73913	0.679476	0.737187
Decision tree	10680	0.782609	0.733839	0.782898
Decision tree	10690	0.745342	0.68684	0.7463
Decision tree	10700	0.763975	0.709841	0.764461
Decision tree	10710	0.776398	0.724362	0.77463
Decision tree	10720	0.745342	0.686731	0.746216
Decision tree	10730	0.757764	0.702021	0.757066
Decision tree	10740	0.745342	0.686445	0.744483
Decision tree	10750	0.770186	0.717143	0.769184
Decision tree	10760	0.795031	0.747607	0.791868
Decision tree	10770	0.807453	0.764712	0.804583
Decision tree	10780	0.782609	0.732452	0.78242
Decision tree	10790	0.73913	0.680632	0.741276
Decision tree	10800	0.720497	0.657402	0.722258
Decision tree	10810	0.819876	0.778542	0.819035
Decision tree	10820	0.770186	0.716586	0.768672
Decision tree	10830	0.73913	0.680308	0.738092
Decision tree	10840	0.745342	0.688645	0.746766
Decision tree	10850	0.757764	0.702365	0.75493
Decision tree	10860	0.714286	0.648429	0.713281
Decision tree	10870	0.78882	0.738612	0.785007
Decision tree	10880	0.78882	0.740071	0.786957
Decision tree	10890	0.732919	0.671417	0.726076
Decision tree	10900	0.714286	0.647327	0.7114
Decision tree	10910	0.795031	0.748477	0.793193
Decision tree	10920	0.732919	0.672509	0.73239
Decision tree	10930	0.757764	0.7013	0.756361
Decision tree	10940	0.763975	0.711534	0.764098
Decision tree	10950	0.770186	0.717579	0.770799
Decision tree	10960	0.745342	0.688475	0.74406
Decision tree	10970	0.763975	0.709437	0.764362
Decision tree	10980	0.757764	0.704275	0.759072
Decision tree	10990	0.763975	0.710131	0.76508
Decision tree	11000	0.726708	0.664572	0.724654
Decision tree	11010	0.832298	0.793112	0.83226
Decision tree	11020	0.701863	0.633858	0.702592
Decision tree	11030	0.770186	0.717256	0.769901
Decision tree	11040	0.770186	0.718273	0.769134
Decision tree	11050	0.751553	0.693772	0.75133
Decision tree	11060	0.695652	0.626501	0.692157
Decision tree	11070	0.732919	0.671566	0.732113
Decision tree	11080	0.770186	0.718743	0.765965
Decision tree	11090	0.776398	0.725904	0.778053
Decision tree	11100	0.78882	0.739859	0.788076
Decision tree	11110	0.732919	0.671344	0.731526
Decision tree	11120	0.770186	0.719402	0.771684
Decision tree	11130	0.708075	0.640761	0.708185
Decision tree	11140	0.714286	0.648438	0.71328
Decision tree	11150	0.73913	0.680306	0.739244
Decision tree	11160	0.78882	0.740448	0.788373
Decision tree	11170	0.78882	0.743009	0.788353
Decision tree	11180	0.763975	0.710266	0.76268
Decision tree	11190	0.751553	0.695157	0.752877
Decision tree	11200	0.751553	0.693743	0.751607
Decision tree	11210	0.73913	0.679018	0.739432
Decision tree	11220	0.714286	0.649089	0.711219
Decision tree	11230	0.745342	0.686039	0.744186
Decision tree	11240	0.782609	0.733368	0.780205
Decision tree	11250	0.757764	0.706762	0.757379
Decision tree	11260	0.763975	0.711803	0.766832
Decision tree	11270	0.751553	0.69601	0.749661
Decision tree	11280	0.795031	0.748118	0.795683
Decision tree	11290	0.807453	0.764269	0.804851
Decision tree	11300	0.726708	0.665198	0.72812
Decision tree	11310	0.751553	0.6952	0.752679
Decision tree	11320	0.745342	0.686459	0.744747
Decision tree	11330	0.714286	0.650402	0.716456
Decision tree	11340	0.763975	0.70994	0.761595
Decision tree	11350	0.770186	0.719012	0.771894
Decision tree	11360	0.813665	0.771922	0.813342
Decision tree	11370	0.757764	0.704611	0.760624
Decision tree	11380	0.807453	0.762456	0.806841
Decision tree	11390	0.763975	0.709695	0.762586
Decision tree	11400	0.726708	0.663738	0.727596
Decision tree	11410	0.770186	0.717819	0.768667
Decision tree	11420	0.751553	0.694464	0.75047
Decision tree	11430	0.751553	0.694834	0.75285
Decision tree	11440	0.726708	0.66386	0.725668
Decision tree	11450	0.732919	0.67199	0.734807
Decision tree	11460	0.78882	0.740385	0.786642
Decision tree	11470	0.770186	0.718166	0.768401
Decision tree	11480	0.776398	0.726715	0.775483
Decision tree	11490	0.776398	0.724891	0.776404
Decision tree	11500	0.732919	0.671567	0.732358
Decision tree	11510	0.801242	0.75773	0.801766
Decision tree	11520	0.73913	0.679465	0.739335
Decision tree	11530	0.776398	0.724113	0.773285
Decision tree	11540	0.695652	0.624454	0.692807
Decision tree	11550	0.720497	0.655781	0.719361
Decision tree	11560	0.776398	0.72459	0.776462
Decision tree	11570	0.776398	0.724365	0.776515
Decision tree	11580	0.757764	0.703935	0.754852
Decision tree	11590	0.751553	0.696291	0.749134
Decision tree	11600	0.763975	0.71118	0.764239
Decision tree	11610	0.732919	0.67208	0.733218
Decision tree	11620	0.732919	0.672073	0.732227
Decision tree	11630	0.763975	0.711475	0.762457
Decision tree	11640	0.813665	0.771469	0.813856
Decision tree	11650	0.770186	0.717228	0.770165
Decision tree	11660	0.751553	0.694419	0.750067
Decision tree	11670	0.801242	0.756103	0.799011
Decision tree	11680	0.770186	0.717762	0.769273
Decision tree	11690	0.770186	0.718066	0.771543
Decision tree	11700	0.708075	0.640189	0.707298
Decision tree	11710	0.776398	0.726149	0.777839
Decision tree	11720	0.770186	0.717131	0.769531
Decision tree	11730	0.757764	0.704807	0.755483
Decision tree	11740	0.751553	0.695984	0.752738
Decision tree	11750	0.726708	0.663792	0.722681
Decision tree	11760	0.763975	0.710994	0.759349
Decision tree	11770	0.776398	0.72651	0.776062
Decision tree	11780	0.689441	0.620078	0.687798
Decision tree	11790	0.807453	0.763448	0.806636
Decision tree	11800	0.801242	0.75561	0.801154
Decision tree	11810	0.751553	0.695117	0.752312
Decision tree	11820	0.78882	0.741017	0.788487
Decision tree	11830	0.763975	0.709519	0.760978
Decision tree	11840	0.726708	0.665202	0.730026
Decision tree	11850	0.73913	0.68051	0.737249
Decision tree	11860	0.751553	0.694876	0.75429
Decision tree	11870	0.745342	0.686071	0.743154
Decision tree	11880	0.776398	0.725968	0.778225
Decision tree	11890	0.807453	0.763159	0.808292
Decision tree	11900	0.763975	0.709269	0.76276
Decision tree	11910	0.770186	0.716721	0.767506
Decision tree	11920	0.714286	0.648827	0.712788
Decision tree	11930	0.720497	0.656895	0.720282
Decision tree	11940	0.782609	0.732333	0.777803
Decision tree	11950	0.757764	0.70205	0.757717
Decision tree	11960	0.763975	0.70974	0.763934
Decision tree	11970	0.813665	0.770279	0.812897
Decision tree	11980	0.763975	0.709951	0.761159
Decision tree	11990	0.745342	0.688775	0.746154
Decision tree	12000	0.714286	0.648728	0.71464
Decision tree	12010	0.78882	0.739794	0.788012
Decision tree	12020	0.782609	0.732073	0.781356
Decision tree	12030	0.745342	0.687661	0.743007
Decision tree	12040	0.782609	0.731413	0.780116
Decision tree	12050	0.757764	0.704572	0.7553
Decision tree	12060	0.801242	0.756623	0.801842
Decision tree	12070	0.714286	0.647927	0.713168
Decision tree	12080	0.751553	0.694232	0.74994
Decision tree	12090	0.732919	0.671826	0.732943
Decision tree	12100	0.745342	0.686277	0.744188
Decision tree	12110	0.795031	0.747463	0.794775
Decision tree	12120	0.745342	0.686337	0.74348
Decision tree	12130	0.73913	0.68058	0.742988
Decision tree	12140	0.720497	0.657182	0.721225
Decision tree	12150	0.757764	0.705467	0.759091
Decision tree	12160	0.726708	0.664622	0.724339
Decision tree	12170	0.763975	0.711716	0.765484
Decision tree	12180	0.776398	0.72407	0.775407
Decision tree	12190	0.763975	0.7091	0.762341
Decision tree	12200	0.757764	0.703085	0.757118
Decision tree	12210	0.714286	0.651376	0.714769
Decision tree	12220	0.78882	0.739137	0.787517
Decision tree	12230	0.770186	0.718041	0.771699
Decision tree	12240	0.726708	0.663639	0.725945
Decision tree	12250	0.73913	0.680984	0.739248
Decision tree	12260	0.770186	0.718417	0.772558
Decision tree	12270	0.782609	0.732862	0.782823
Decision tree	12280	0.795031	0.747359	0.794241
Decision tree	12290	0.745342	0.686272	0.7456
Decision tree	12300	0.770186	0.717109	0.768499
Decision tree	12310	0.745342	0.688899	0.743929
Decision tree	12320	0.714286	0.648351	0.715848
Decision tree	12330	0.751553	0.692578	0.748117
Decision tree	12340	0.714286	0.65023	0.716139
Decision tree	12350	0.732919	0.673603	0.732016
Decision tree	12360	0.720497	0.658277	0.720688
Decision tree	12370	0.73913	0.67925	0.740189
Decision tree	12380	0.770186	0.718078	0.767347
Decision tree	12390	0.751553	0.693558	0.749633
Decision tree	12400	0.795031	0.750031	0.797141
Decision tree	12410	0.763975	0.710751	0.763135
Decision tree	12420	0.757764	0.701909	0.758013
Decision tree	12430	0.770186	0.716652	0.768471
Decision tree	12440	0.776398	0.724367	0.774417
Decision tree	12450	0.745342	0.687503	0.746292
Decision tree	12460	0.751553	0.693853	0.750846
Decision tree	12470	0.751553	0.69322	0.750612
Decision tree	12480	0.745342	0.686925	0.743827
Decision tree	12490	0.726708	0.662948	0.724339
Decision tree	12500	0.763975	0.70984	0.759862
Decision tree	12510	0.745342	0.686131	0.742378
Decision tree	12520	0.751553	0.69504	0.75001
Decision tree	12530	0.763975	0.709753	0.765284
Decision tree	12540	0.757764	0.703467	0.756442
Decision tree	12550	0.745342	0.688386	0.744994
Decision tree	12560	0.73913	0.679305	0.737616
Decision tree	12570	0.745342	0.688254	0.747543
Decision tree	12580	0.726708	0.663078	0.726589
Decision tree	12590	0.776398	0.723591	0.7754
Decision tree	12600	0.757764	0.701786	0.75556
Decision tree	12610	0.770186	0.718957	0.770206
Decision tree	12620	0.745342	0.686494	0.743772
Decision tree	12630	0.757764	0.702341	0.758759
Decision tree	12640	0.745342	0.688273	0.742302
Decision tree	12650	0.751553	0.694523	0.752483
Decision tree	12660	0.78882	0.739947	0.788763
Decision tree	12670	0.745342	0.687331	0.744652
Decision tree	12680	0.78882	0.740497	0.789561
Decision tree	12690	0.73913	0.681545	0.744614
Decision tree	12700	0.720497	0.659501	0.723382
Decision tree	12710	0.73913	0.680462	0.738774
Decision tree	12720	0.770186	0.719253	0.765229
Decision tree	12730	0.78882	0.740524	0.787903
Decision tree	12740	0.73913	0.68034	0.743818
Decision tree	12750	0.708075	0.639911	0.706217
Decision tree	12760	0.782609	0.734308	0.78465
Decision tree	12770	0.763975	0.711588	0.762035
Decision tree	12780	0.73913	0.679703	0.736591
Decision tree	12790	0.757764	0.70365	0.760251
Decision tree	12800	0.782609	0.73327	0.780665
Decision tree	12810	0.757764	0.70244	0.75724
Decision tree	12820	0.745342	0.685047	0.741163
Decision tree	12830	0.770186	0.718401	0.770951
Decision tree	12840	0.770186	0.718497	0.768623
Decision tree	12850	0.757764	0.703181	0.756588
Decision tree	12860	0.770186	0.718177	0.767076
Decision tree	12870	0.782609	0.733495	0.78243
Decision tree	12880	0.801242	0.757219	0.802658
Decision tree	12890	0.714286	0.649568	0.715273
Decision tree	12900	0.757764	0.702026	0.757582
Decision tree	12910	0.751553	0.694604	0.751903
Decision tree	12920	0.73913	0.678642	0.73634
Decision tree	12930	0.776398	0.725308	0.774963
Decision tree	12940	0.726708	0.664063	0.726795
Decision tree	12950	0.732919	0.673163	0.731478
Decision tree	12960	0.763975	0.7093	0.764138
Decision tree	12970	0.695652	0.624793	0.693039
Decision tree	12980	0.732919	0.671725	0.731529
Decision tree	12990	0.720497	0.656177	0.71575
Decision tree	13000	0.763975	0.711889	0.760124
Decision tree	13010	0.776398	0.724414	0.774934
Decision tree	13020	0.708075	0.641303	0.709448
Decision tree	13030	0.745342	0.686098	0.743486
Decision tree	13040	0.801242	0.754817	0.799005
Decision tree	13050	0.745342	0.68913	0.747264
Decision tree	13060	0.73913	0.680653	0.740192
Decision tree	13070	0.757764	0.702363	0.755695
Decision tree	13080	0.782609	0.733152	0.783919
Decision tree	13090	0.745342	0.687799	0.745625
Decision tree	13100	0.763975	0.71076	0.760848
Decision tree	13110	0.745342	0.687609	0.748008
Decision tree	13120	0.720497	0.655509	0.721003
Decision tree	13130	0.726708	0.66261	0.725735
Decision tree	13140	0.776398	0.725526	0.77759
Decision tree	13150	0.720497	0.657733	0.71897
Decision tree	13160	0.732919	0.671878	0.733692
Decision tree	13170	0.776398	0.724848	0.772724
Decision tree	13180	0.751553	0.696204	0.749267
Decision tree	13190	0.73913	0.679434	0.740258
Decision tree	13200	0.751553	0.694389	0.751335
Decision tree	13210	0.751553	0.693753	0.747063
Decision tree	13220	0.745342	0.686852	0.74596
Decision tree	13230	0.751553	0.693881	0.748268
Decision tree	13240	0.732919	0.670932	0.728385
Decision tree	13250	0.763975	0.709539	0.763736
Decision tree	13260	0.757764	0.702801	0.755418
Decision tree	13270	0.745342	0.685735	0.744489
Decision tree	13280	0.776398	0.725071	0.775911
Decision tree	13290	0.714286	0.647612	0.713288
Decision tree	13300	0.732919	0.67217	0.730509
Decision tree	13310	0.757764	0.702041	0.757618
Decision tree	13320	0.708075	0.640845	0.707242
Decision tree	13330	0.770186	0.71569	0.767861
Decision tree	13340	0.751553	0.694006	0.749961
Decision tree	13350	0.763975	0.71128	0.761116
Decision tree	13360	0.770186	0.716531	0.769331
Decision tree	13370	0.770186	0.71743	0.766219
Decision tree	13380	0.782609	0.73425	0.784846
Decision tree	13390	0.677019	0.604273	0.676393
Decision tree	13400	0.726708	0.664046	0.7294
Decision tree	13410	0.745342	0.686191	0.746902
Decision tree	13420	0.73913	0.68016	0.737591
Decision tree	13430	0.73913	0.681302	0.741905
Decision tree	13440	0.757764	0.704962	0.757484
Decision tree	13450	0.770186	0.719055	0.770758
Decision tree	13460	0.720497	0.656481	0.721
Decision tree	13470	0.720497	0.65614	0.719615
Decision tree	13480	0.732919	0.672113	0.732307
Decision tree	13490	0.757764	0.701439	0.754589
Decision tree	13500	0.751553	0.693326	0.74586
Decision tree	13510	0.776398	0.724	0.773018
Decision tree	13520	0.701863	0.632556	0.699342
Decision tree	13530	0.745342	0.685636	0.742957
Decision tree	13540	0.770186	0.717766	0.766077
Decision tree	13550	0.751553	0.693954	0.748428
Decision tree	13560	0.726708	0.664852	0.72794
Decision tree	13570	0.782609	0.732131	0.782115
Decision tree	13580	0.782609	0.734493	0.782389
Decision tree	13590	0.782609	0.731574	0.781202
Decision tree	13600	0.776398	0.724908	0.7745
Decision tree	13610	0.726708	0.663746	0.723639
Decision tree	13620	0.757764	0.702593	0.75638
Decision tree	13630	0.732919	0.670902	0.732804
Decision tree	13640	0.757764	0.701368	0.757043
Decision tree	13650	0.751553	0.694577	0.751514
Decision tree	13660	0.795031	0.748099	0.795956
Decision tree	13670	0.78882	0.740074	0.787151
Decision tree	13680	0.751553	0.694319	0.75004
Decision tree	13690	0.689441	0.620136	0.693718
Decision tree	13700	0.73913	0.678968	0.739373
Decision tree	13710	0.795031	0.748047	0.792069
Decision tree	13720	0.751553	0.694615	0.751302
Decision tree	13730	0.801242	0.756086	0.800204
Decision tree	13740	0.763975	0.71114	0.763336
Decision tree	13750	0.776398	0.724765	0.772929
Decision tree	13760	0.73913	0.678841	0.737075
Decision tree	13770	0.782609	0.732685	0.783464
Decision tree	13780	0.714286	0.649458	0.711705
Decision tree	13790	0.726708	0.66386	0.72422
Decision tree	13800	0.770186	0.717023	0.768318
Decision tree	13810	0.770186	0.718075	0.770028
Decision tree	13820	0.73913	0.682486	0.740748
Decision tree	13830	0.732919	0.671221	0.730867
Decision tree	13840	0.770186	0.717551	0.770584
Decision tree	13850	0.776398	0.724722	0.776587
Decision tree	13860	0.726708	0.66418	0.727549
Decision tree	13870	0.807453	0.764741	0.808318
Decision tree	13880	0.782609	0.734911	0.782657
Decision tree	13890	0.751553	0.695687	0.753269
Decision tree	13900	0.770186	0.717248	0.76693
Decision tree	13910	0.726708	0.665287	0.724347
Decision tree	13920	0.751553	0.696829	0.75646
Decision tree	13930	0.726708	0.663812	0.725485
Decision tree	13940	0.770186	0.721611	0.769513
Decision tree	13950	0.763975	0.710824	0.760668
Decision tree	13960	0.763975	0.711399	0.763685
Decision tree	13970	0.795031	0.748694	0.797096
Decision tree	13980	0.807453	0.764682	0.807863
Decision tree	13990	0.770186	0.71773	0.770974
Decision tree	14000	0.726708	0.663911	0.727029
Decision tree	14010	0.751553	0.695201	0.749988
Decision tree	14020	0.751553	0.694553	0.749477
Decision tree	14030	0.757764	0.702302	0.75718
Decision tree	14040	0.732919	0.671824	0.731104
Decision tree	14050	0.726708	0.665624	0.728302
Decision tree	14060	0.763975	0.709707	0.764235
Decision tree	14070	0.78882	0.74097	0.787484
Decision tree	14080	0.763975	0.710979	0.763737
Decision tree	14090	0.720497	0.658661	0.722496
Decision tree	14100	0.726708	0.66508	0.722246
Decision tree	14110	0.745342	0.686945	0.745328
Decision tree	14120	0.795031	0.748667	0.7929
Decision tree	14130	0.770186	0.718131	0.769608
Decision tree	14140	0.73913	0.67848	0.739038
Decision tree	14150	0.720497	0.660727	0.721778
Decision tree	14160	0.73913	0.680021	0.739854
Decision tree	14170	0.726708	0.662888	0.725767
Decision tree	14180	0.732919	0.671295	0.733492
Decision tree	14190	0.720497	0.657448	0.719089
Decision tree	14200	0.745342	0.686194	0.745294
Decision tree	14210	0.732919	0.671741	0.732527
Decision tree	14220	0.751553	0.694771	0.753376
Decision tree	14230	0.751553	0.695642	0.7478
Decision tree	14240	0.689441	0.620234	0.690768
Decision tree	14250	0.813665	0.770531	0.813322
Decision tree	14260	0.763975	0.709592	0.764265
Decision tree	14270	0.782609	0.732589	0.779388
Decision tree	14280	0.701863	0.635329	0.702924
Decision tree	14290	0.751553	0.69439	0.751516
Decision tree	14300	0.757764	0.701708	0.75735
Decision tree	14310	0.745342	0.687764	0.74549
Decision tree	14320	0.776398	0.725198	0.77342
Decision tree	14330	0.720497	0.65522	0.719419
Decision tree	14340	0.763975	0.710017	0.765044
Decision tree	14350	0.720497	0.657586	0.722827
Decision tree	14360	0.73913	0.678823	0.7358
Decision tree	14370	0.763975	0.709399	0.763125
Decision tree	14380	0.776398	0.724091	0.776923
Decision tree	14390	0.763975	0.709549	0.76396
Decision tree	14400	0.751553	0.694598	0.7511
Decision tree	14410	0.757764	0.702761	0.758788
Decision tree	14420	0.78882	0.741449	0.786928
Decision tree	14430	0.73913	0.677817	0.738352
Decision tree	14440	0.801242	0.756044	0.800546
Decision tree	14450	0.732919	0.672588	0.733385
Decision tree	14460	0.763975	0.709361	0.762882
Decision tree	14470	0.695652	0.626474	0.688635
Decision tree	14480	0.763975	0.710347	0.764892
Decision tree	14490	0.763975	0.71001	0.762259
Decision tree	14500	0.751553	0.694735	0.750734
Decision tree	14510	0.795031	0.747894	0.794054
Decision tree	14520	0.757764	0.702234	0.758351
Decision tree	14530	0.776398	0.723993	0.77449
Decision tree	14540	0.776398	0.724953	0.775193
Decision tree	14550	0.745342	0.687583	0.744599
Decision tree	14560	0.751553	0.693824	0.749832
Decision tree	14570	0.714286	0.64991	0.715362
Decision tree	14580	0.708075	0.640978	0.706925
Decision tree	14590	0.726708	0.664985	0.726301
Decision tree	14600	0.751553	0.695212	0.752132
Decision tree	14610	0.726708	0.663176	0.726312
Decision tree	14620	0.745342	0.686096	0.744791
Decision tree	14630	0.763975	0.710542	0.765803
Decision tree	14640	0.782609	0.733711	0.782374
Decision tree	14650	0.78882	0.740018	0.785591
Decision tree	14660	0.776398	0.725785	0.776699
Decision tree	14670	0.714286	0.650894	0.714369
Decision tree	14680	0.757764	0.701608	0.756574
Decision tree	14690	0.745342	0.687697	0.74577
Decision tree	14700	0.757764	0.701266	0.755335
Decision tree	14710	0.770186	0.717617	0.770017
Decision tree	14720	0.73913	0.678723	0.739104
Decision tree	14730	0.695652	0.625596	0.6922
Decision tree	14740	0.751553	0.693278	0.750973
Decision tree	14750	0.745342	0.686591	0.745252
Decision tree	14760	0.732919	0.671406	0.731348
Decision tree	14770	0.751553	0.693429	0.749925
Decision tree	14780	0.757764	0.702397	0.758283
Decision tree	14790	0.78882	0.740449	0.788728
Decision tree	14800	0.751553	0.696338	0.755021
Decision tree	14810	0.776398	0.723885	0.775085
Decision tree	14820	0.770186	0.716997	0.769211
Decision tree	14830	0.751553	0.696556	0.752066
Decision tree	14840	0.751553	0.696943	0.750614
Decision tree	14850	0.714286	0.648534	0.715188
Decision tree	14860	0.745342	0.687226	0.745642
Decision tree	14870	0.751553	0.693716	0.743731
Decision tree	14880	0.782609	0.733429	0.784536
Decision tree	14890	0.782609	0.733587	0.779055
Decision tree	14900	0.795031	0.748629	0.796275
Decision tree	14910	0.751553	0.693111	0.748219
Decision tree	14920	0.714286	0.651592	0.719493
Decision tree	14930	0.776398	0.726375	0.779216
Decision tree	14940	0.763975	0.709492	0.761899
Decision tree	14950	0.782609	0.733089	0.784035
Decision tree	14960	0.732919	0.670604	0.729328
Decision tree	14970	0.732919	0.672455	0.730872
Decision tree	14980	0.73913	0.679431	0.73578
Decision tree	14990	0.73913	0.679115	0.740997
Decision tree	15000	0.68323	0.609763	0.679596
Decision tree	15010	0.78882	0.740038	0.78871
Decision tree	15020	0.763975	0.710399	0.763917
Decision tree	15030	0.757764	0.701323	0.755643
Decision tree	15040	0.757764	0.702481	0.757175
Decision tree	15050	0.757764	0.702778	0.756345
Decision tree	15060	0.776398	0.725925	0.775748
Decision tree	15070	0.838509	0.802379	0.838594
Decision tree	15080	0.751553	0.694719	0.749435
Decision tree	15090	0.763975	0.71152	0.767013
Decision tree	15100	0.751553	0.693805	0.752225
Decision tree	15110	0.73913	0.679809	0.741336
Decision tree	15120	0.720497	0.656397	0.719637
Decision tree	15130	0.726708	0.663801	0.726732
Decision tree	15140	0.745342	0.6858	0.74408
Decision tree	15150	0.732919	0.670952	0.732504
Decision tree	15160	0.732919	0.670877	0.730893
Decision tree	15170	0.757764	0.703004	0.758313
Decision tree	15180	0.776398	0.724296	0.77444
Decision tree	15190	0.732919	0.670467	0.731106
Decision tree	15200	0.708075	0.641025	0.708775
Decision tree	15210	0.757764	0.703288	0.75905
Decision tree	15220	0.757764	0.703704	0.75411
Decision tree	15230	0.745342	0.686209	0.743894
Decision tree	15240	0.714286	0.6502	0.713668
Decision tree	15250	0.763975	0.70974	0.763825
Decision tree	15260	0.732919	0.672593	0.730779
Decision tree	15270	0.770186	0.717933	0.767856
Decision tree	15280	0.782609	0.73132	0.781296
Decision tree	15290	0.73913	0.678823	0.738277
Decision tree	15300	0.751553	0.694524	0.744075
Decision tree	15310	0.695652	0.62637	0.697251
Decision tree	15320	0.801242	0.756047	0.801898
Decision tree	15330	0.745342	0.687009	0.744992
Decision tree	15340	0.757764	0.70382	0.753802
Decision tree	15350	0.720497	0.654784	0.718567
Decision tree	15360	0.732919	0.671327	0.731072
Decision tree	15370	0.720497	0.655064	0.718592
Decision tree	15380	0.776398	0.724708	0.774923
Decision tree	15390	0.745342	0.690044	0.738727
Decision tree	15400	0.782609	0.733333	0.781699
Decision tree	15410	0.795031	0.750655	0.797551
Decision tree	15420	0.695652	0.628427	0.697433
Decision tree	15430	0.745342	0.689183	0.742679
Decision tree	15440	0.776398	0.724512	0.77543
Decision tree	15450	0.782609	0.732024	0.776916
Decision tree	15460	0.795031	0.747297	0.795369
Decision tree	15470	0.689441	0.617955	0.685928
Decision tree	15480	0.763975	0.709589	0.760473
Decision tree	15490	0.78882	0.740121	0.789019
Decision tree	15500	0.770186	0.717456	0.769443
Decision tree	15510	0.763975	0.710469	0.762774
Decision tree	15520	0.763975	0.710361	0.76486
Decision tree	15530	0.689441	0.618486	0.689398
Decision tree	15540	0.732919	0.672603	0.734488
Decision tree	15550	0.732919	0.673849	0.728322
Decision tree	15560	0.720497	0.657931	0.719181
Decision tree	15570	0.751553	0.695486	0.754147
Decision tree	15580	0.763975	0.709708	0.760471
Decision tree	15590	0.714286	0.6494	0.715942
Decision tree	15600	0.726708	0.663334	0.726569
Decision tree	15610	0.770186	0.717995	0.769223
Decision tree	15620	0.745342	0.685803	0.744491
Decision tree	15630	0.807453	0.764357	0.806151
Decision tree	15640	0.745342	0.687105	0.745719
Decision tree	15650	0.782609	0.732918	0.781513
Decision tree	15660	0.745342	0.687055	0.741639
Decision tree	15670	0.720497	0.655456	0.717844
Decision tree	15680	0.751553	0.696004	0.75176
Decision tree	15690	0.770186	0.716553	0.770123
Decision tree	15700	0.726708	0.663905	0.7267
Decision tree	15710	0.73913	0.678471	0.735517
Decision tree	15720	0.776398	0.72496	0.777644
Decision tree	15730	0.757764	0.701868	0.757924
Decision tree	15740	0.78882	0.740038	0.788652
Decision tree	15750	0.776398	0.725698	0.77473
Decision tree	15760	0.73913	0.681259	0.740428
Decision tree	15770	0.732919	0.670055	0.727758
Decision tree	15780	0.745342	0.688105	0.746269
Decision tree	15790	0.720497	0.656925	0.716871
Decision tree	15800	0.776398	0.725084	0.776413
Decision tree	15810	0.807453	0.763391	0.805422
Decision tree	15820	0.801242	0.755446	0.801081
Decision tree	15830	0.757764	0.705104	0.761007
Decision tree	15840	0.751553	0.695236	0.750264
Decision tree	15850	0.807453	0.765347	0.807567
Decision tree	15860	0.751553	0.695698	0.750516
Decision tree	15870	0.708075	0.641494	0.706928
Decision tree	15880	0.776398	0.726356	0.778152
Decision tree	15890	0.801242	0.7569	0.800985
Decision tree	15900	0.726708	0.664873	0.723298
Decision tree	15910	0.714286	0.649055	0.714799
Decision tree	15920	0.73913	0.678242	0.73775
Decision tree	15930	0.84472	0.808922	0.844632
Decision tree	15940	0.720497	0.655975	0.720158
Decision tree	15950	0.751553	0.693516	0.747865
Decision tree	15960	0.757764	0.703312	0.759124
Decision tree	15970	0.763975	0.708538	0.762471
Decision tree	15980	0.73913	0.680993	0.738941
Decision tree	15990	0.801242	0.754388	0.799072
Decision tree	16000	0.751553	0.695527	0.751437
Decision tree	16010	0.73913	0.678892	0.736381
Decision tree	16020	0.745342	0.68849	0.742987
Decision tree	16030	0.770186	0.717819	0.76675
Decision tree	16040	0.73913	0.678693	0.735485
Decision tree	16050	0.726708	0.663075	0.723931
Decision tree	16060	0.757764	0.701681	0.75529
Decision tree	16070	0.751553	0.693337	0.751387
Decision tree	16080	0.782609	0.733804	0.783316
Decision tree	16090	0.695652	0.627019	0.700624
Decision tree	16100	0.751553	0.69403	0.752141
Decision tree	16110	0.757764	0.702112	0.755601
Decision tree	16120	0.78882	0.741201	0.790101
Decision tree	16130	0.763975	0.70897	0.763509
Decision tree	16140	0.782609	0.732019	0.781244
Decision tree	16150	0.732919	0.672216	0.733207
Decision tree	16160	0.745342	0.687569	0.741787
Decision tree	16170	0.732919	0.671188	0.734789
Decision tree	16180	0.732919	0.669987	0.730496
Decision tree	16190	0.745342	0.687108	0.743936
Decision tree	16200	0.745342	0.685828	0.744206
Decision tree	16210	0.714286	0.646905	0.710318
Decision tree	16220	0.720497	0.656613	0.720721
Decision tree	16230	0.757764	0.704058	0.758233
Decision tree	16240	0.73913	0.679263	0.738043
Decision tree	16250	0.763975	0.70848	0.760849
Decision tree	16260	0.745342	0.686408	0.744763
Decision tree	16270	0.776398	0.726937	0.779465
Decision tree	16280	0.720497	0.657493	0.721751
Decision tree	16290	0.801242	0.754357	0.799423
Decision tree	16300	0.708075	0.641817	0.706434
Decision tree	16310	0.770186	0.718543	0.771096
Decision tree	16320	0.73913	0.679358	0.742101
Decision tree	16330	0.757764	0.703507	0.759735
Decision tree	16340	0.757764	0.701805	0.75746
Decision tree	16350	0.776398	0.727108	0.775573
Decision tree	16360	0.708075	0.642701	0.706432
Decision tree	16370	0.73913	0.680365	0.738357
Decision tree	16380	0.708075	0.64164	0.70437
Decision tree	16390	0.776398	0.725583	0.775875
Decision tree	16400	0.770186	0.71766	0.7716
Decision tree	16410	0.745342	0.688795	0.745675
Decision tree	16420	0.751553	0.696976	0.753096
Decision tree	16430	0.751553	0.693234	0.751546
Decision tree	16440	0.819876	0.779189	0.820464
Decision tree	16450	0.714286	0.647341	0.712791
Decision tree	16460	0.714286	0.648245	0.714058
Decision tree	16470	0.763975	0.710227	0.764435
Decision tree	16480	0.813665	0.771468	0.813549
Decision tree	16490	0.770186	0.718584	0.771063
Decision tree	16500	0.757764	0.703764	0.756804
Decision tree	16510	0.801242	0.759157	0.798169
Decision tree	16520	0.819876	0.778107	0.819574
Decision tree	16530	0.763975	0.711971	0.763286
Decision tree	16540	0.776398	0.724835	0.776014
Decision tree	16550	0.751553	0.694706	0.751933
Decision tree	16560	0.795031	0.748624	0.794768
Decision tree	16570	0.776398	0.724823	0.776444
Decision tree	16580	0.813665	0.772437	0.813431
Decision tree	16590	0.763975	0.711296	0.760747
Decision tree	16600	0.763975	0.709605	0.765469
Decision tree	16610	0.757764	0.703646	0.757745
Decision tree	16620	0.757764	0.70276	0.757291
Decision tree	16630	0.726708	0.665277	0.727347
Decision tree	16640	0.826087	0.786689	0.825689
Decision tree	16650	0.795031	0.747576	0.794591
Decision tree	16660	0.78882	0.739672	0.787348
Decision tree	16670	0.782609	0.731816	0.782515
Decision tree	16680	0.745342	0.687659	0.744676
Decision tree	16690	0.745342	0.68733	0.744883
Decision tree	16700	0.732919	0.669643	0.728032
Decision tree	16710	0.763975	0.709553	0.757722
Decision tree	16720	0.782609	0.733993	0.782154
Decision tree	16730	0.757764	0.703333	0.759707
Decision tree	16740	0.807453	0.764011	0.808715
Decision tree	16750	0.776398	0.725833	0.77605
Decision tree	16760	0.763975	0.710825	0.763655
Decision tree	16770	0.795031	0.747383	0.79518
Decision tree	16780	0.73913	0.680246	0.736679
Decision tree	16790	0.745342	0.686523	0.745596
Decision tree	16800	0.751553	0.694867	0.751545
Decision tree	16810	0.732919	0.671327	0.732038
Decision tree	16820	0.726708	0.665051	0.728565
Decision tree	16830	0.782609	0.734686	0.782593
Decision tree	16840	0.73913	0.678276	0.73773
Decision tree	16850	0.732919	0.674096	0.737005
Decision tree	16860	0.763975	0.711665	0.764098
Decision tree	16870	0.732919	0.671815	0.730405
Decision tree	16880	0.726708	0.663255	0.725637
Decision tree	16890	0.763975	0.713023	0.765037
Decision tree	16900	0.726708	0.665443	0.730025
Decision tree	16910	0.776398	0.724748	0.775337
Decision tree	16920	0.751553	0.695585	0.757682
Decision tree	16930	0.813665	0.771669	0.812522
Decision tree	16940	0.757764	0.70257	0.755875
Decision tree	16950	0.770186	0.717923	0.770002
Decision tree	16960	0.801242	0.754907	0.799807
Decision tree	16970	0.757764	0.703986	0.757496
Decision tree	16980	0.720497	0.654237	0.716601
Decision tree	16990	0.726708	0.662762	0.725664
Decision tree	17000	0.795031	0.747904	0.797059
Decision tree	17010	0.745342	0.685962	0.741433
Decision tree	17020	0.770186	0.718545	0.76932
Decision tree	17030	0.751553	0.696349	0.75269
Decision tree	17040	0.757764	0.701215	0.755993
Decision tree	17050	0.776398	0.724406	0.775046
Decision tree	17060	0.770186	0.718669	0.768187
Decision tree	17070	0.782609	0.735644	0.781915
Decision tree	17080	0.757764	0.703503	0.759186
Decision tree	17090	0.751553	0.695551	0.749804
Decision tree	17100	0.763975	0.710195	0.767327
Decision tree	17110	0.763975	0.710285	0.762469
Decision tree	17120	0.782609	0.734606	0.785652
Decision tree	17130	0.776398	0.725769	0.778407
Decision tree	17140	0.745342	0.688578	0.742658
Decision tree	17150	0.745342	0.686759	0.746147
Decision tree	17160	0.776398	0.725222	0.773492
Decision tree	17170	0.689441	0.619621	0.684576
Decision tree	17180	0.782609	0.732875	0.782142
Decision tree	17190	0.782609	0.732538	0.782075
Decision tree	17200	0.745342	0.687005	0.745913
Decision tree	17210	0.801242	0.755474	0.799859
Decision tree	17220	0.757764	0.703154	0.757643
Decision tree	17230	0.745342	0.686794	0.745623
Decision tree	17240	0.78882	0.740205	0.790023
Decision tree	17250	0.782609	0.732596	0.779242
Decision tree	17260	0.763975	0.710911	0.761823
Decision tree	17270	0.801242	0.757303	0.801496
Decision tree	17280	0.73913	0.678249	0.735336
Decision tree	17290	0.745342	0.685795	0.744841
Decision tree	17300	0.726708	0.664973	0.727467
Decision tree	17310	0.726708	0.664284	0.724765
Decision tree	17320	0.689441	0.618848	0.691632
Decision tree	17330	0.751553	0.696685	0.746919
Decision tree	17340	0.751553	0.694911	0.749183
Decision tree	17350	0.78882	0.738699	0.787385
Decision tree	17360	0.770186	0.717201	0.769777
Decision tree	17370	0.708075	0.641977	0.706141
Decision tree	17380	0.770186	0.718233	0.767442
Decision tree	17390	0.763975	0.709941	0.763246
Decision tree	17400	0.782609	0.732193	0.782609
Decision tree	17410	0.732919	0.671061	0.733411
Decision tree	17420	0.84472	0.809552	0.843846
Decision tree	17430	0.726708	0.663339	0.72825
Decision tree	17440	0.757764	0.701789	0.756872
Decision tree	17450	0.795031	0.749786	0.794684
Decision tree	17460	0.726708	0.665134	0.728936
Decision tree	17470	0.832298	0.794121	0.832464
Decision tree	17480	0.745342	0.685767	0.74328
Decision tree	17490	0.73913	0.678892	0.738407
Decision tree	17500	0.73913	0.680018	0.73809
Decision tree	17510	0.751553	0.69476	0.749341
Decision tree	17520	0.726708	0.665796	0.725241
Decision tree	17530	0.701863	0.63337	0.698829
Decision tree	17540	0.73913	0.680235	0.740084
Decision tree	17550	0.763975	0.709845	0.764404
Decision tree	17560	0.757764	0.701404	0.757767
Decision tree	17570	0.782609	0.733368	0.785052
Decision tree	17580	0.757764	0.700946	0.755897
Decision tree	17590	0.770186	0.718155	0.76985
Decision tree	17600	0.801242	0.756752	0.79997
Decision tree	17610	0.732919	0.674375	0.738345
Decision tree	17620	0.714286	0.649523	0.715034
Decision tree	17630	0.78882	0.740731	0.787353
Decision tree	17640	0.73913	0.680953	0.739598
Decision tree	17650	0.763975	0.709943	0.763382
Decision tree	17660	0.770186	0.720394	0.772847
Decision tree	17670	0.677019	0.603213	0.670601
Decision tree	17680	0.726708	0.663156	0.724926
Decision tree	17690	0.813665	0.770691	0.814089
Decision tree	17700	0.73913	0.679119	0.735964
Decision tree	17710	0.776398	0.725424	0.774762
Decision tree	17720	0.73913	0.679567	0.738941
Decision tree	17730	0.757764	0.702188	0.756165
Decision tree	17740	0.726708	0.663047	0.726796
Decision tree	17750	0.73913	0.678512	0.738693
Decision tree	17760	0.708075	0.64109	0.704514
Decision tree	17770	0.714286	0.648775	0.713436
Decision tree	17780	0.732919	0.670364	0.729577
Decision tree	17790	0.776398	0.725117	0.774978
Decision tree	17800	0.776398	0.724565	0.772783
Decision tree	17810	0.757764	0.702165	0.759181
Decision tree	17820	0.757764	0.703717	0.75907
Decision tree	17830	0.726708	0.665551	0.728822
Decision tree	17840	0.714286	0.649758	0.71218
Decision tree	17850	0.801242	0.756633	0.800084
Decision tree	17860	0.708075	0.6405	0.707747
Decision tree	17870	0.732919	0.675437	0.72938
Decision tree	17880	0.745342	0.687152	0.744031
Decision tree	17890	0.732919	0.673543	0.72981
Decision tree	17900	0.763975	0.710846	0.762951
Decision tree	17910	0.795031	0.7495	0.791757
Decision tree	17920	0.751553	0.694522	0.749774
Decision tree	17930	0.763975	0.710772	0.763252
Decision tree	17940	0.763975	0.710214	0.762307
Decision tree	17950	0.745342	0.687203	0.744432
Decision tree	17960	0.763975	0.709961	0.760598
Decision tree	17970	0.720497	0.655828	0.721074
Decision tree	17980	0.807453	0.762357	0.806605
Decision tree	17990	0.745342	0.687152	0.745437
Decision tree	18000	0.745342	0.686502	0.743897
Decision tree	18010	0.78882	0.740096	0.787717
Decision tree	18020	0.732919	0.671958	0.733146
Decision tree	18030	0.763975	0.70881	0.76271
Decision tree	18040	0.732919	0.671314	0.730643
Decision tree	18050	0.732919	0.673613	0.733144
Decision tree	18060	0.751553	0.694603	0.751206
Decision tree	18070	0.720497	0.656607	0.722626
Decision tree	18080	0.73913	0.680595	0.737938
Decision tree	18090	0.745342	0.686709	0.743465
Decision tree	18100	0.770186	0.717789	0.768907
Decision tree	18110	0.782609	0.732162	0.781929
Decision tree	18120	0.795031	0.749286	0.791918
Decision tree	18130	0.795031	0.750476	0.793595
Decision tree	18140	0.782609	0.732751	0.78232
Decision tree	18150	0.78882	0.740316	0.790383
Decision tree	18160	0.726708	0.663956	0.726402
Decision tree	18170	0.763975	0.712537	0.758518
Decision tree	18180	0.732919	0.672815	0.733642
Decision tree	18190	0.770186	0.717694	0.769739
Decision tree	18200	0.714286	0.647498	0.714056
Decision tree	18210	0.78882	0.741784	0.78871
Decision tree	18220	0.708075	0.640627	0.704345
Decision tree	18230	0.708075	0.644654	0.719844
Decision tree	18240	0.714286	0.64991	0.715954
Decision tree	18250	0.776398	0.725579	0.777471
Decision tree	18260	0.751553	0.695844	0.744153
Decision tree	18270	0.770186	0.71873	0.76912
Decision tree	18280	0.801242	0.755696	0.799563
Decision tree	18290	0.770186	0.718724	0.77042
Decision tree	18300	0.801242	0.756931	0.80098
Decision tree	18310	0.770186	0.716768	0.76989
Decision tree	18320	0.770186	0.716666	0.769396
Decision tree	18330	0.708075	0.642348	0.710676
Decision tree	18340	0.763975	0.71015	0.76014
Decision tree	18350	0.726708	0.664544	0.726563
Decision tree	18360	0.726708	0.663397	0.725047
Decision tree	18370	0.776398	0.726372	0.775256
Decision tree	18380	0.745342	0.688264	0.743652
Decision tree	18390	0.757764	0.703205	0.752897
Decision tree	18400	0.720497	0.656461	0.716659
Decision tree	18410	0.795031	0.747833	0.795892
Decision tree	18420	0.757764	0.70131	0.757474
Decision tree	18430	0.757764	0.704095	0.756626
Decision tree	18440	0.751553	0.694727	0.751406
Decision tree	18450	0.826087	0.786143	0.82625
Decision tree	18460	0.677019	0.605988	0.683451
Decision tree	18470	0.745342	0.68948	0.74189
Decision tree	18480	0.751553	0.693442	0.750586
Decision tree	18490	0.795031	0.748159	0.795829
Decision tree	18500	0.757764	0.70189	0.755849
Decision tree	18510	0.801242	0.754867	0.800096
Decision tree	18520	0.708075	0.641818	0.708335
Decision tree	18530	0.782609	0.734925	0.784945
Decision tree	18540	0.751553	0.696504	0.747452
Decision tree	18550	0.795031	0.747236	0.795129
Decision tree	18560	0.751553	0.694501	0.751967
Decision tree	18570	0.714286	0.648872	0.713251
Decision tree	18580	0.763975	0.711893	0.761311
Decision tree	18590	0.714286	0.651719	0.714567
Decision tree	18600	0.78882	0.739288	0.785139
Decision tree	18610	0.782609	0.732452	0.780419
Decision tree	18620	0.776398	0.72664	0.776138
Decision tree	18630	0.745342	0.687391	0.745157
Decision tree	18640	0.776398	0.725518	0.774791
Decision tree	18650	0.689441	0.620169	0.693997
Decision tree	18660	0.73913	0.67863	0.736815
Decision tree	18670	0.813665	0.770835	0.812102
Decision tree	18680	0.763975	0.710048	0.765063
Decision tree	18690	0.745342	0.687057	0.743822
Decision tree	18700	0.795031	0.746949	0.794145
Decision tree	18710	0.763975	0.709018	0.761178
Decision tree	18720	0.720497	0.655873	0.720231
Decision tree	18730	0.770186	0.718616	0.769538
Decision tree	18740	0.701863	0.632721	0.702845
Decision tree	18750	0.73913	0.679865	0.7369
Decision tree	18760	0.751553	0.694463	0.750069
Decision tree	18770	0.720497	0.65679	0.71724
Decision tree	18780	0.770186	0.71868	0.768538
Decision tree	18790	0.770186	0.718075	0.768476
Decision tree	18800	0.73913	0.679633	0.73865
Decision tree	18810	0.73913	0.679387	0.740153
Decision tree	18820	0.726708	0.664421	0.727493
Decision tree	18830	0.782609	0.733948	0.780196
Decision tree	18840	0.770186	0.718307	0.771954
Decision tree	18850	0.732919	0.673937	0.737712
Decision tree	18860	0.801242	0.755804	0.800973
Decision tree	18870	0.726708	0.662967	0.724958
Decision tree	18880	0.751553	0.693701	0.75215
Decision tree	18890	0.726708	0.663255	0.727334
Decision tree	18900	0.763975	0.710386	0.765613
Decision tree	18910	0.776398	0.725905	0.776057
Decision tree	18920	0.720497	0.657468	0.717732
Decision tree	18930	0.726708	0.665088	0.726658
Decision tree	18940	0.720497	0.657041	0.719285
Decision tree	18950	0.714286	0.64993	0.706286
Decision tree	18960	0.732919	0.67243	0.731962
Decision tree	18970	0.757764	0.702115	0.75599
Decision tree	18980	0.763975	0.709553	0.762053
Decision tree	18990	0.807453	0.76373	0.809457
Decision tree	19000	0.776398	0.726065	0.775236
Decision tree	19010	0.782609	0.734215	0.785185
Decision tree	19020	0.795031	0.750595	0.793657
Decision tree	19030	0.751553	0.69555	0.750361
Decision tree	19040	0.73913	0.678361	0.736708
Decision tree	19050	0.763975	0.710898	0.765635
Decision tree	19060	0.689441	0.621903	0.689974
Decision tree	19070	0.807453	0.763765	0.804341
Decision tree	19080	0.745342	0.686935	0.740255
Decision tree	19090	0.726708	0.664781	0.724443
Decision tree	19100	0.776398	0.725337	0.773294
Decision tree	19110	0.745342	0.689148	0.747308
Decision tree	19120	0.782609	0.731785	0.779497
Decision tree	19130	0.732919	0.672244	0.731327
Decision tree	19140	0.782609	0.732849	0.781979
Decision tree	19150	0.776398	0.725232	0.776215
Decision tree	19160	0.745342	0.688872	0.746551
Decision tree	19170	0.776398	0.7253	0.77516
Decision tree	19180	0.763975	0.710113	0.763967
Decision tree	19190	0.763975	0.710302	0.76136
Decision tree	19200	0.763975	0.709818	0.759922
Decision tree	19210	0.73913	0.680023	0.73887
Decision tree	19220	0.677019	0.601226	0.673436
Decision tree	19230	0.751553	0.694993	0.751566
Decision tree	19240	0.73913	0.681655	0.740347
Decision tree	19250	0.720497	0.657731	0.717746
Decision tree	19260	0.745342	0.686113	0.744078
Decision tree	19270	0.763975	0.710662	0.762158
Decision tree	19280	0.745342	0.688204	0.743583
Decision tree	19290	0.695652	0.62431	0.693538
Decision tree	19300	0.745342	0.68659	0.742796
Decision tree	19310	0.732919	0.671397	0.733544
Decision tree	19320	0.720497	0.657167	0.720614
Decision tree	19330	0.732919	0.672821	0.733343
Decision tree	19340	0.751553	0.694226	0.748623
Decision tree	19350	0.770186	0.716637	0.766239
Decision tree	19360	0.776398	0.725277	0.774162
Decision tree	19370	0.720497	0.658099	0.71689
Decision tree	19380	0.726708	0.665545	0.725279
Decision tree	19390	0.795031	0.7481	0.796585
Decision tree	19400	0.745342	0.688036	0.744913
Decision tree	19410	0.714286	0.651018	0.710887
Decision tree	19420	0.782609	0.734354	0.781668
Decision tree	19430	0.770186	0.71686	0.769177
Decision tree	19440	0.770186	0.716868	0.768834
Decision tree	19450	0.763975	0.71111	0.761939
Decision tree	19460	0.726708	0.66481	0.723633
Decision tree	19470	0.708075	0.641601	0.707139
Decision tree	19480	0.751553	0.695198	0.751076
Decision tree	19490	0.732919	0.672874	0.733752
Decision tree	19500	0.813665	0.772351	0.814033
Decision tree	19510	0.720497	0.657059	0.714663
Decision tree	19520	0.701863	0.634303	0.698314
Decision tree	19530	0.751553	0.695954	0.753087
Decision tree	19540	0.757764	0.702745	0.759139
Decision tree	19550	0.795031	0.748869	0.797206
Decision tree	19560	0.732919	0.671784	0.731913
Decision tree	19570	0.819876	0.778533	0.820562
Decision tree	19580	0.776398	0.724493	0.774748
Decision tree	19590	0.732919	0.672477	0.733366
Decision tree	19600	0.757764	0.703014	0.756581
Decision tree	19610	0.726708	0.664685	0.724647
Decision tree	19620	0.745342	0.688036	0.741869
Decision tree	19630	0.795031	0.74842	0.795244
Decision tree	19640	0.751553	0.696076	0.754566
Decision tree	19650	0.776398	0.725936	0.775152
Decision tree	19660	0.73913	0.678359	0.735625
Decision tree	19670	0.776398	0.725945	0.774279
Decision tree	19680	0.776398	0.725857	0.77194
Decision tree	19690	0.745342	0.686685	0.743212
Decision tree	19700	0.745342	0.687	0.743229
Decision tree	19710	0.732919	0.671236	0.729096
Decision tree	19720	0.73913	0.67886	0.738678
Decision tree	19730	0.701863	0.633265	0.697006
Decision tree	19740	0.795031	0.748131	0.792493
Decision tree	19750	0.726708	0.665133	0.727081
Decision tree	19760	0.757764	0.702349	0.758974
Decision tree	19770	0.763975	0.711146	0.759542
Decision tree	19780	0.726708	0.664753	0.728709
Decision tree	19790	0.751553	0.694614	0.750618
Decision tree	19800	0.763975	0.710903	0.764109
Decision tree	19810	0.763975	0.708783	0.762996
Decision tree	19820	0.763975	0.710341	0.764856
Decision tree	19830	0.720497	0.657287	0.722247
Decision tree	19840	0.720497	0.656516	0.719454
Decision tree	19850	0.776398	0.72608	0.774312
Decision tree	19860	0.73913	0.679709	0.736981
Decision tree	19870	0.770186	0.717551	0.769025
Decision tree	19880	0.782609	0.73275	0.779163
Decision tree	19890	0.701863	0.632764	0.698279
Decision tree	19900	0.73913	0.680302	0.740117
Decision tree	19910	0.751553	0.695539	0.752315
Decision tree	19920	0.776398	0.724525	0.773285
Decision tree	19930	0.73913	0.679132	0.734906
Decision tree	19940	0.73913	0.680717	0.736475
Decision tree	19950	0.726708	0.663571	0.725479
Decision tree	19960	0.757764	0.704614	0.758659
Decision tree	19970	0.757764	0.701449	0.756375
Decision tree	19980	0.757764	0.70247	0.758007
Decision tree	19990	0.720497	0.655028	0.720662
[truncated: 8,545 more rows]

## Sheet: PFI feature list
Classification algorithm	Number of features	ACC	MCC	Weighted F1
Decision tree	10	0.608696	0.522531	0.610849
Decision tree	20	0.714286	0.647977	0.712772
Decision tree	30	0.689441	0.619595	0.687906
Decision tree	40	0.776398	0.725143	0.776777
Decision tree	50	0.776398	0.727007	0.779087
Decision tree	60	0.807453	0.762661	0.808469
Decision tree	70	0.751553	0.696417	0.754528
Decision tree	80	0.776398	0.727216	0.781358
Decision tree	90	0.795031	0.747788	0.797126
Decision tree	100	0.776398	0.724796	0.776291
Decision tree	110	0.745342	0.690551	0.74788
Decision tree	120	0.751553	0.69611	0.750893
Decision tree	130	0.776398	0.725094	0.774824
Decision tree	140	0.776398	0.725667	0.778796
Decision tree	150	0.73913	0.680784	0.740595
Decision tree	160	0.732919	0.671241	0.731184
Decision tree	170	0.776398	0.725677	0.777593
Decision tree	180	0.770186	0.718808	0.770092
Decision tree	190	0.757764	0.702547	0.760695
Decision tree	200	0.770186	0.720569	0.772242
Decision tree	210	0.757764	0.701831	0.756243
Decision tree	220	0.726708	0.664532	0.72601
Decision tree	230	0.73913	0.678338	0.735393
Decision tree	240	0.795031	0.748732	0.793732
Decision tree	250	0.795031	0.749366	0.793693
Decision tree	260	0.770186	0.719127	0.771222
Decision tree	270	0.782609	0.732118	0.78133
Decision tree	280	0.795031	0.749226	0.792686
Decision tree	290	0.763975	0.71042	0.758972
Decision tree	300	0.714286	0.649977	0.717083
Decision tree	310	0.763975	0.710465	0.760489
Decision tree	320	0.770186	0.719206	0.773457
Decision tree	330	0.726708	0.665455	0.724466
Decision tree	340	0.757764	0.702532	0.760968
Decision tree	350	0.720497	0.657354	0.721258
Decision tree	360	0.757764	0.702347	0.760515
Decision tree	370	0.757764	0.703304	0.758033
Decision tree	380	0.745342	0.689248	0.746199
Decision tree	390	0.732919	0.671359	0.733152
Decision tree	400	0.782609	0.735398	0.779466
Decision tree	410	0.726708	0.666131	0.723356
Decision tree	420	0.714286	0.651183	0.717812
Decision tree	430	0.732919	0.671283	0.72649
Decision tree	440	0.776398	0.726741	0.778335
Decision tree	450	0.701863	0.635614	0.702567
Decision tree	460	0.732919	0.670997	0.731612
Decision tree	470	0.776398	0.728081	0.778042
Decision tree	480	0.776398	0.726935	0.775955
Decision tree	490	0.726708	0.664639	0.724778
Decision tree	500	0.776398	0.727161	0.770279
Decision tree	510	0.751553	0.695401	0.7542
Decision tree	520	0.701863	0.638544	0.700123
Decision tree	530	0.763975	0.708756	0.761937
Decision tree	540	0.695652	0.624666	0.686486
Decision tree	550	0.732919	0.672616	0.732739
Decision tree	560	0.708075	0.641392	0.706445
Decision tree	570	0.751553	0.696111	0.756167
Decision tree	580	0.751553	0.693336	0.748752
Decision tree	590	0.714286	0.647048	0.709618
Decision tree	600	0.745342	0.687226	0.746329
Decision tree	610	0.78882	0.742723	0.784355
Decision tree	620	0.708075	0.641519	0.709747
Decision tree	630	0.763975	0.709357	0.762777
Decision tree	640	0.770186	0.719426	0.765846
Decision tree	650	0.720497	0.656985	0.719357
Decision tree	660	0.73913	0.679456	0.742337
Decision tree	670	0.745342	0.688077	0.745596
Decision tree	680	0.757764	0.705312	0.762842
Decision tree	690	0.745342	0.687379	0.746928
Decision tree	700	0.708075	0.642158	0.709268
Decision tree	710	0.689441	0.619915	0.688592
Decision tree	720	0.770186	0.718606	0.76692
Decision tree	730	0.782609	0.733236	0.782427
Decision tree	740	0.795031	0.748977	0.790066
Decision tree	750	0.770186	0.716791	0.767287
Decision tree	760	0.751553	0.69811	0.756038
Decision tree	770	0.726708	0.665998	0.728793
Decision tree	780	0.73913	0.680735	0.737101
Decision tree	790	0.745342	0.687182	0.744477
Decision tree	800	0.695652	0.626491	0.699019
Decision tree	810	0.745342	0.687656	0.744133
Decision tree	820	0.757764	0.701877	0.757531
Decision tree	830	0.770186	0.716761	0.768023
Decision tree	840	0.757764	0.702774	0.760858
Decision tree	850	0.701863	0.633173	0.698204
Decision tree	860	0.757764	0.704425	0.758405
Decision tree	870	0.726708	0.668109	0.726036
Decision tree	880	0.708075	0.64324	0.70865
Decision tree	890	0.720497	0.662121	0.72407
Decision tree	900	0.763975	0.709849	0.761314
Decision tree	910	0.68323	0.609502	0.680552
Decision tree	920	0.73913	0.682969	0.739822
Decision tree	930	0.770186	0.719326	0.773502
Decision tree	940	0.73913	0.679259	0.741774
Decision tree	950	0.708075	0.64388	0.714182
Decision tree	960	0.776398	0.726297	0.775285
Decision tree	970	0.720497	0.656118	0.722738
Decision tree	980	0.73913	0.679903	0.739642
Decision tree	990	0.770186	0.716679	0.77079
Decision tree	1000	0.757764	0.702215	0.760982
Decision tree	1010	0.726708	0.664115	0.730787
Decision tree	1020	0.782609	0.733388	0.782502
Decision tree	1030	0.732919	0.67227	0.734554
Decision tree	1040	0.757764	0.703649	0.761352
Decision tree	1050	0.770186	0.718258	0.772341
Decision tree	1060	0.73913	0.679859	0.74201
Decision tree	1070	0.73913	0.678937	0.741266
Decision tree	1080	0.813665	0.771559	0.813761
Decision tree	1090	0.751553	0.694752	0.750228
Decision tree	1100	0.73913	0.681173	0.743128
Decision tree	1110	0.757764	0.701354	0.759225
Decision tree	1120	0.757764	0.704596	0.755908
Decision tree	1130	0.701863	0.635478	0.707247
Decision tree	1140	0.745342	0.687762	0.747826
Decision tree	1150	0.708075	0.641211	0.708872
Decision tree	1160	0.73913	0.679563	0.741707
Decision tree	1170	0.714286	0.651771	0.714081
Decision tree	1180	0.701863	0.634129	0.704151
Decision tree	1190	0.770186	0.71942	0.772125
Decision tree	1200	0.757764	0.703234	0.757657
Decision tree	1210	0.757764	0.70443	0.762625
Decision tree	1220	0.763975	0.708922	0.764333
Decision tree	1230	0.720497	0.658614	0.727474
Decision tree	1240	0.801242	0.756074	0.801748
Decision tree	1250	0.720497	0.656557	0.721618
Decision tree	1260	0.701863	0.635474	0.705136
Decision tree	1270	0.689441	0.619854	0.691576
Decision tree	1280	0.751553	0.694789	0.753507
Decision tree	1290	0.757764	0.702493	0.760504
Decision tree	1300	0.720497	0.657162	0.721476
Decision tree	1310	0.770186	0.718438	0.770901
Decision tree	1320	0.78882	0.740571	0.78913
Decision tree	1330	0.720497	0.659827	0.720769
Decision tree	1340	0.732919	0.67297	0.732767
Decision tree	1350	0.782609	0.73281	0.783121
Decision tree	1360	0.720497	0.657418	0.724686
Decision tree	1370	0.751553	0.696962	0.757002
Decision tree	1380	0.751553	0.694326	0.748966
Decision tree	1390	0.73913	0.678825	0.736794
Decision tree	1400	0.782609	0.732607	0.78028
Decision tree	1410	0.714286	0.649671	0.71521
Decision tree	1420	0.73913	0.680161	0.741252
Decision tree	1430	0.708075	0.644956	0.711441
Decision tree	1440	0.745342	0.688279	0.744321
Decision tree	1450	0.732919	0.675307	0.738209
Decision tree	1460	0.714286	0.649265	0.710863
Decision tree	1470	0.745342	0.688892	0.747433
Decision tree	1480	0.751553	0.696386	0.753524
Decision tree	1490	0.708075	0.644765	0.716165
Decision tree	1500	0.726708	0.664793	0.723041
Decision tree	1510	0.751553	0.693664	0.752385
Decision tree	1520	0.751553	0.699382	0.755026
Decision tree	1530	0.795031	0.749952	0.799073
Decision tree	1540	0.701863	0.634033	0.696867
Decision tree	1550	0.757764	0.70186	0.758012
Decision tree	1560	0.732919	0.671359	0.735226
Decision tree	1570	0.720497	0.657912	0.722847
Decision tree	1580	0.726708	0.665438	0.73065
Decision tree	1590	0.745342	0.688808	0.747727
Decision tree	1600	0.720497	0.658165	0.721411
Decision tree	1610	0.720497	0.65728	0.720388
Decision tree	1620	0.732919	0.672381	0.734717
Decision tree	1630	0.770186	0.718625	0.772586
Decision tree	1640	0.751553	0.694349	0.751951
Decision tree	1650	0.720497	0.659897	0.724989
Decision tree	1660	0.819876	0.778782	0.819914
Decision tree	1670	0.745342	0.689632	0.748295
Decision tree	1680	0.763975	0.709547	0.768088
Decision tree	1690	0.763975	0.711001	0.764724
Decision tree	1700	0.770186	0.717306	0.77212
Decision tree	1710	0.720497	0.656808	0.724462
Decision tree	1720	0.73913	0.679909	0.744025
Decision tree	1730	0.726708	0.664433	0.724092
Decision tree	1740	0.68323	0.61318	0.689137
Decision tree	1750	0.745342	0.687488	0.742695
Decision tree	1760	0.770186	0.719096	0.774365
Decision tree	1770	0.776398	0.726923	0.77962
Decision tree	1780	0.732919	0.673711	0.739888
Decision tree	1790	0.726708	0.666045	0.728522
Decision tree	1800	0.745342	0.687411	0.745095
Decision tree	1810	0.708075	0.639853	0.710683
Decision tree	1820	0.689441	0.618823	0.689671
Decision tree	1830	0.73913	0.68381	0.742867
Decision tree	1840	0.732919	0.672224	0.732482
Decision tree	1850	0.664596	0.59203	0.657863
Decision tree	1860	0.732919	0.673882	0.737521
Decision tree	1870	0.720497	0.659097	0.722864
Decision tree	1880	0.73913	0.680157	0.739941
Decision tree	1890	0.751553	0.695398	0.75576
Decision tree	1900	0.757764	0.70274	0.758714
Decision tree	1910	0.782609	0.733944	0.783891
Decision tree	1920	0.751553	0.693911	0.750343
Decision tree	1930	0.751553	0.693286	0.749945
Decision tree	1940	0.78882	0.741404	0.790955
Decision tree	1950	0.763975	0.711368	0.767054
Decision tree	1960	0.763975	0.713056	0.771147
Decision tree	1970	0.757764	0.702812	0.76164
Decision tree	1980	0.720497	0.658398	0.721781
Decision tree	1990	0.751553	0.697704	0.75246
Decision tree	2000	0.732919	0.675375	0.735049
Decision tree	2010	0.745342	0.68831	0.748057
Decision tree	2020	0.73913	0.681403	0.739808
Decision tree	2030	0.695652	0.629811	0.701978
Decision tree	2040	0.782609	0.733637	0.783836
Decision tree	2050	0.73913	0.682057	0.743362
Decision tree	2060	0.732919	0.674464	0.738381
Decision tree	2070	0.770186	0.720118	0.773105
Decision tree	2080	0.78882	0.74327	0.786715
Decision tree	2090	0.726708	0.66482	0.730115
Decision tree	2100	0.732919	0.672456	0.73383
Decision tree	2110	0.73913	0.681876	0.742118
Decision tree	2120	0.782609	0.732732	0.783146
Decision tree	2130	0.782609	0.733326	0.783914
Decision tree	2140	0.73913	0.681263	0.737573
Decision tree	2150	0.763975	0.712861	0.764292
Decision tree	2160	0.776398	0.728349	0.778959
Decision tree	2170	0.757764	0.706006	0.760474
Decision tree	2180	0.757764	0.7027	0.75726
Decision tree	2190	0.78882	0.74224	0.790945
Decision tree	2200	0.745342	0.68757	0.746063
Decision tree	2210	0.751553	0.696701	0.754023
Decision tree	2220	0.73913	0.681666	0.736603
Decision tree	2230	0.73913	0.681008	0.739259
Decision tree	2240	0.757764	0.704016	0.756586
Decision tree	2250	0.714286	0.648094	0.715645
Decision tree	2260	0.714286	0.652366	0.718394
Decision tree	2270	0.745342	0.687474	0.747494
Decision tree	2280	0.757764	0.703536	0.760089
Decision tree	2290	0.795031	0.74931	0.797251
Decision tree	2300	0.745342	0.689572	0.747829
Decision tree	2310	0.757764	0.70302	0.758016
Decision tree	2320	0.751553	0.696399	0.752843
Decision tree	2330	0.726708	0.668143	0.730122
Decision tree	2340	0.751553	0.695083	0.750485
Decision tree	2350	0.73913	0.68431	0.738355
Decision tree	2360	0.720497	0.657044	0.72018
Decision tree	2370	0.751553	0.695447	0.753447
Decision tree	2380	0.763975	0.710024	0.765256
Decision tree	2390	0.782609	0.733954	0.783467
Decision tree	2400	0.726708	0.665971	0.729851
Decision tree	2410	0.757764	0.704994	0.76284
Decision tree	2420	0.745342	0.687037	0.744389
Decision tree	2430	0.757764	0.702205	0.758207
Decision tree	2440	0.751553	0.694319	0.747445
Decision tree	2450	0.745342	0.688817	0.744077
Decision tree	2460	0.745342	0.688359	0.743796
Decision tree	2470	0.751553	0.696184	0.75068
Decision tree	2480	0.763975	0.711419	0.762954
Decision tree	2490	0.695652	0.625108	0.697135
Decision tree	2500	0.770186	0.718188	0.77217
Decision tree	2510	0.751553	0.694731	0.753835
Decision tree	2520	0.73913	0.681967	0.741772
Decision tree	2530	0.782609	0.734002	0.782625
Decision tree	2540	0.757764	0.70394	0.761488
Decision tree	2550	0.732919	0.67353	0.737437
Decision tree	2560	0.770186	0.720527	0.775259
Decision tree	2570	0.801242	0.755529	0.802753
Decision tree	2580	0.726708	0.665293	0.728023
Decision tree	2590	0.732919	0.672048	0.732441
Decision tree	2600	0.757764	0.7037	0.755408
Decision tree	2610	0.757764	0.705342	0.764247
Decision tree	2620	0.73913	0.680174	0.74262
Decision tree	2630	0.782609	0.735775	0.785152
Decision tree	2640	0.757764	0.702548	0.757356
Decision tree	2650	0.763975	0.71102	0.768904
Decision tree	2660	0.720497	0.65864	0.728585
Decision tree	2670	0.770186	0.718099	0.771783
Decision tree	2680	0.763975	0.710242	0.764194
Decision tree	2690	0.776398	0.725926	0.776999
Decision tree	2700	0.763975	0.710602	0.764744
Decision tree	2710	0.770186	0.718512	0.767113
Decision tree	2720	0.726708	0.662247	0.724135
Decision tree	2730	0.763975	0.712904	0.766539
Decision tree	2740	0.78882	0.742534	0.791356
Decision tree	2750	0.708075	0.643239	0.710395
Decision tree	2760	0.745342	0.686152	0.742205
Decision tree	2770	0.695652	0.629168	0.699403
Decision tree	2780	0.73913	0.683538	0.740425
Decision tree	2790	0.763975	0.710268	0.762383
Decision tree	2800	0.745342	0.688524	0.749464
Decision tree	2810	0.745342	0.688482	0.746908
Decision tree	2820	0.782609	0.734304	0.783861
Decision tree	2830	0.745342	0.68875	0.745254
Decision tree	2840	0.745342	0.687486	0.74843
Decision tree	2850	0.763975	0.711463	0.765534
Decision tree	2860	0.745342	0.68653	0.744427
Decision tree	2870	0.763975	0.713058	0.764496
Decision tree	2880	0.757764	0.702296	0.754887
Decision tree	2890	0.751553	0.695696	0.754099
Decision tree	2900	0.745342	0.689752	0.741178
Decision tree	2910	0.757764	0.704843	0.759228
Decision tree	2920	0.770186	0.717698	0.770018
Decision tree	2930	0.770186	0.718416	0.77329
Decision tree	2940	0.770186	0.717111	0.770214
Decision tree	2950	0.73913	0.680604	0.738164
Decision tree	2960	0.73913	0.682142	0.739776
Decision tree	2970	0.770186	0.719016	0.773246
Decision tree	2980	0.757764	0.705863	0.760418
Decision tree	2990	0.745342	0.686904	0.745436
Decision tree	3000	0.763975	0.709713	0.763083
Decision tree	3010	0.726708	0.662808	0.72659
Decision tree	3020	0.751553	0.696137	0.754062
Decision tree	3030	0.732919	0.674183	0.737354
Decision tree	3040	0.726708	0.666207	0.72622
Decision tree	3050	0.763975	0.710657	0.764875
Decision tree	3060	0.73913	0.681058	0.742316
Decision tree	3070	0.726708	0.664342	0.729896
Decision tree	3080	0.745342	0.689855	0.753186
Decision tree	3090	0.68323	0.613107	0.685513
Decision tree	3100	0.757764	0.703399	0.757551
Decision tree	3110	0.751553	0.696821	0.754976
Decision tree	3120	0.776398	0.725823	0.776945
Decision tree	3130	0.726708	0.664547	0.727076
Decision tree	3140	0.776398	0.728055	0.777592
Decision tree	3150	0.726708	0.664981	0.729315
Decision tree	3160	0.763975	0.710372	0.766629
Decision tree	3170	0.701863	0.636542	0.706068
Decision tree	3180	0.745342	0.688222	0.747805
Decision tree	3190	0.708075	0.645323	0.70918
Decision tree	3200	0.763975	0.710856	0.760717
Decision tree	3210	0.782609	0.734553	0.781761
Decision tree	3220	0.708075	0.642083	0.706622
Decision tree	3230	0.726708	0.664981	0.73018
Decision tree	3240	0.73913	0.679271	0.736535
Decision tree	3250	0.757764	0.704827	0.760486
Decision tree	3260	0.776398	0.726488	0.773892
Decision tree	3270	0.73913	0.681038	0.738954
Decision tree	3280	0.757764	0.702793	0.758143
Decision tree	3290	0.763975	0.711028	0.76506
Decision tree	3300	0.73913	0.682915	0.739318
Decision tree	3310	0.757764	0.702503	0.756862
Decision tree	3320	0.701863	0.638703	0.710942
Decision tree	3330	0.770186	0.718099	0.769235
Decision tree	3340	0.701863	0.633809	0.70644
Decision tree	3350	0.745342	0.687261	0.745922
Decision tree	3360	0.73913	0.680459	0.738216
Decision tree	3370	0.726708	0.666644	0.729158
Decision tree	3380	0.763975	0.712526	0.763873
Decision tree	3390	0.73913	0.680734	0.736752
Decision tree	3400	0.714286	0.64977	0.716788
Decision tree	3410	0.751553	0.697569	0.752626
Decision tree	3420	0.763975	0.711569	0.767466
Decision tree	3430	0.751553	0.695741	0.753042
Decision tree	3440	0.763975	0.711593	0.76645
Decision tree	3450	0.751553	0.696422	0.752235
Decision tree	3460	0.745342	0.692058	0.749761
Decision tree	3470	0.73913	0.682751	0.738652
Decision tree	3480	0.757764	0.702754	0.757146
Decision tree	3490	0.751553	0.696676	0.749221
Decision tree	3500	0.726708	0.666406	0.727063
Decision tree	3510	0.745342	0.687801	0.739393
Decision tree	3520	0.757764	0.702342	0.757407
Decision tree	3530	0.770186	0.720797	0.772625
Decision tree	3540	0.745342	0.689117	0.749614
Decision tree	3550	0.757764	0.703981	0.760044
Decision tree	3560	0.73913	0.67972	0.736991
Decision tree	3570	0.751553	0.694687	0.754086
Decision tree	3580	0.770186	0.720292	0.774015
Decision tree	3590	0.726708	0.667233	0.734506
Decision tree	3600	0.782609	0.73368	0.781696
Decision tree	3610	0.757764	0.704455	0.7554
Decision tree	3620	0.801242	0.757181	0.801543
Decision tree	3630	0.757764	0.703671	0.759481
Decision tree	3640	0.689441	0.620155	0.694807
Decision tree	3650	0.73913	0.680514	0.742425
Decision tree	3660	0.726708	0.664457	0.728477
Decision tree	3670	0.732919	0.671041	0.734154
Decision tree	3680	0.751553	0.697262	0.751841
Decision tree	3690	0.732919	0.674488	0.73405
Decision tree	3700	0.757764	0.704988	0.757847
Decision tree	3710	0.745342	0.687543	0.744619
Decision tree	3720	0.763975	0.712204	0.766454
Decision tree	3730	0.745342	0.687275	0.746268
Decision tree	3740	0.714286	0.652211	0.717714
Decision tree	3750	0.720497	0.6603	0.726816
Decision tree	3760	0.782609	0.734864	0.784307
Decision tree	3770	0.776398	0.726936	0.775912
Decision tree	3780	0.73913	0.680427	0.738324
Decision tree	3790	0.714286	0.648775	0.712702
Decision tree	3800	0.732919	0.672076	0.73579
Decision tree	3810	0.73913	0.67937	0.741465
Decision tree	3820	0.695652	0.627286	0.698139
Decision tree	3830	0.745342	0.687571	0.746938
Decision tree	3840	0.726708	0.665071	0.730076
Decision tree	3850	0.720497	0.656823	0.724717
Decision tree	3860	0.782609	0.73549	0.783493
Decision tree	3870	0.732919	0.673664	0.738073
Decision tree	3880	0.745342	0.688907	0.745802
Decision tree	3890	0.73913	0.678789	0.740757
Decision tree	3900	0.714286	0.651106	0.715629
Decision tree	3910	0.701863	0.634486	0.705417
Decision tree	3920	0.73913	0.678762	0.737916
Decision tree	3930	0.763975	0.711859	0.763516
Decision tree	3940	0.751553	0.693994	0.751522
Decision tree	3950	0.73913	0.679353	0.739773
Decision tree	3960	0.726708	0.663971	0.723606
Decision tree	3970	0.720497	0.658118	0.720425
Decision tree	3980	0.757764	0.702224	0.75334
Decision tree	3990	0.745342	0.688574	0.74341
Decision tree	4000	0.78882	0.743172	0.790313
Decision tree	4010	0.745342	0.686937	0.746374
Decision tree	4020	0.757764	0.704988	0.758809
Decision tree	4030	0.73913	0.680064	0.739349
Decision tree	4040	0.745342	0.685851	0.745987
Decision tree	4050	0.763975	0.71165	0.766164
Decision tree	4060	0.732919	0.672347	0.735477
Decision tree	4070	0.770186	0.717972	0.770493
Decision tree	4080	0.689441	0.618027	0.69089
Decision tree	4090	0.770186	0.720139	0.769082
Decision tree	4100	0.695652	0.627387	0.697751
Decision tree	4110	0.708075	0.642388	0.710319
Decision tree	4120	0.732919	0.672728	0.733589
Decision tree	4130	0.770186	0.720295	0.767879
Decision tree	4140	0.745342	0.691965	0.750513
Decision tree	4150	0.726708	0.665128	0.723216
Decision tree	4160	0.714286	0.649624	0.71626
Decision tree	4170	0.714286	0.649022	0.713642
Decision tree	4180	0.726708	0.665572	0.72273
Decision tree	4190	0.73913	0.681102	0.745352
Decision tree	4200	0.720497	0.65481	0.716651
Decision tree	4210	0.73913	0.681987	0.740545
Decision tree	4220	0.701863	0.635699	0.705797
Decision tree	4230	0.763975	0.710973	0.764516
Decision tree	4240	0.745342	0.689242	0.748886
Decision tree	4250	0.813665	0.771898	0.812306
Decision tree	4260	0.73913	0.681712	0.740672
Decision tree	4270	0.708075	0.643419	0.711703
Decision tree	4280	0.714286	0.647712	0.708514
Decision tree	4290	0.757764	0.702557	0.753998
Decision tree	4300	0.757764	0.702716	0.759246
Decision tree	4310	0.745342	0.687398	0.740495
Decision tree	4320	0.714286	0.653668	0.7169
Decision tree	4330	0.776398	0.727381	0.777495
Decision tree	4340	0.726708	0.666037	0.723545
Decision tree	4350	0.714286	0.649988	0.713336
Decision tree	4360	0.757764	0.705616	0.761196
Decision tree	4370	0.73913	0.67866	0.738162
Decision tree	4380	0.732919	0.673012	0.732336
Decision tree	4390	0.751553	0.696483	0.754274
Decision tree	4400	0.73913	0.68078	0.740487
Decision tree	4410	0.751553	0.69683	0.754363
Decision tree	4420	0.776398	0.725169	0.775889
Decision tree	4430	0.745342	0.688462	0.745548
Decision tree	4440	0.726708	0.665156	0.728247
Decision tree	4450	0.795031	0.749152	0.796968
Decision tree	4460	0.701863	0.634142	0.703814
Decision tree	4470	0.68323	0.61568	0.68846
Decision tree	4480	0.726708	0.665161	0.726516
Decision tree	4490	0.695652	0.62812	0.699415
Decision tree	4500	0.714286	0.650177	0.71798
Decision tree	4510	0.770186	0.717299	0.770621
Decision tree	4520	0.757764	0.704529	0.761503
Decision tree	4530	0.751553	0.694475	0.750817
Decision tree	4540	0.73913	0.680136	0.739377
Decision tree	4550	0.726708	0.666379	0.732143
Decision tree	4560	0.776398	0.724132	0.774894
Decision tree	4570	0.757764	0.70483	0.756244
Decision tree	4580	0.751553	0.697073	0.753786
Decision tree	4590	0.732919	0.672313	0.733681
Decision tree	4600	0.757764	0.704148	0.759637
Decision tree	4610	0.78882	0.741538	0.787227
Decision tree	4620	0.701863	0.635854	0.708529
Decision tree	4630	0.720497	0.656048	0.719433
Decision tree	4640	0.745342	0.689454	0.747999
Decision tree	4650	0.763975	0.711182	0.765497
Decision tree	4660	0.73913	0.678548	0.73882
Decision tree	4670	0.73913	0.683056	0.740451
Decision tree	4680	0.770186	0.720527	0.773922
Decision tree	4690	0.73913	0.680723	0.741077
Decision tree	4700	0.73913	0.682261	0.737008
Decision tree	4710	0.782609	0.733398	0.782033
Decision tree	4720	0.720497	0.65778	0.722709
Decision tree	4730	0.726708	0.664249	0.726881
Decision tree	4740	0.763975	0.709606	0.760557
Decision tree	4750	0.751553	0.696031	0.750689
Decision tree	4760	0.714286	0.652015	0.717481
Decision tree	4770	0.720497	0.658798	0.719748
Decision tree	4780	0.714286	0.650859	0.715044
Decision tree	4790	0.751553	0.696622	0.754339
Decision tree	4800	0.726708	0.667412	0.722917
Decision tree	4810	0.770186	0.718111	0.772522
Decision tree	4820	0.732919	0.675059	0.735279
Decision tree	4830	0.701863	0.637079	0.704397
Decision tree	4840	0.757764	0.703773	0.7603
Decision tree	4850	0.757764	0.7039	0.761869
Decision tree	4860	0.73913	0.681407	0.741141
Decision tree	4870	0.720497	0.65689	0.718669
Decision tree	4880	0.757764	0.704794	0.760462
Decision tree	4890	0.720497	0.659854	0.721118
Decision tree	4900	0.714286	0.654143	0.718376
Decision tree	4910	0.745342	0.689117	0.746456
Decision tree	4920	0.763975	0.710758	0.765165
Decision tree	4930	0.801242	0.758528	0.804171
Decision tree	4940	0.757764	0.703323	0.759034
Decision tree	4950	0.751553	0.694359	0.749261
Decision tree	4960	0.770186	0.718774	0.775593
Decision tree	4970	0.795031	0.750235	0.799271
Decision tree	4980	0.751553	0.696613	0.75463
Decision tree	4990	0.78882	0.740905	0.790466
Decision tree	5000	0.78882	0.742694	0.787532
Decision tree	5010	0.751553	0.69514	0.754476
Decision tree	5020	0.763975	0.711601	0.764551
Decision tree	5030	0.745342	0.689549	0.749339
Decision tree	5040	0.751553	0.694586	0.751694
Decision tree	5050	0.776398	0.727705	0.781113
Decision tree	5060	0.745342	0.688407	0.745808
Decision tree	5070	0.776398	0.728482	0.778681
Decision tree	5080	0.763975	0.712648	0.762352
Decision tree	5090	0.763975	0.713166	0.762586
Decision tree	5100	0.770186	0.718638	0.774366
Decision tree	5110	0.73913	0.680886	0.737302
Decision tree	5120	0.720497	0.660786	0.724041
Decision tree	5130	0.795031	0.749334	0.792465
Decision tree	5140	0.757764	0.703493	0.760243
Decision tree	5150	0.73913	0.679928	0.738842
Decision tree	5160	0.745342	0.68725	0.747968
Decision tree	5170	0.807453	0.76286	0.807549
Decision tree	5180	0.801242	0.755864	0.802487
Decision tree	5190	0.770186	0.721281	0.773481
Decision tree	5200	0.745342	0.690093	0.753394
Decision tree	5210	0.757764	0.704548	0.753455
Decision tree	5220	0.763975	0.710016	0.76635
Decision tree	5230	0.701863	0.636132	0.699895
Decision tree	5240	0.763975	0.710177	0.765346
Decision tree	5250	0.73913	0.679061	0.739027
Decision tree	5260	0.745342	0.690118	0.747893
Decision tree	5270	0.720497	0.657159	0.722106
Decision tree	5280	0.78882	0.740441	0.789892
Decision tree	5290	0.770186	0.717193	0.76707
Decision tree	5300	0.726708	0.666395	0.732305
Decision tree	5310	0.757764	0.702301	0.758462
Decision tree	5320	0.795031	0.74912	0.79368
Decision tree	5330	0.73913	0.680318	0.742589
Decision tree	5340	0.795031	0.748219	0.796366
Decision tree	5350	0.714286	0.649972	0.711934
Decision tree	5360	0.763975	0.711317	0.767211
Decision tree	5370	0.78882	0.740827	0.788926
Decision tree	5380	0.732919	0.676218	0.735581
Decision tree	5390	0.745342	0.687806	0.7475
Decision tree	5400	0.745342	0.689777	0.75079
Decision tree	5410	0.770186	0.717846	0.773066
Decision tree	5420	0.770186	0.720543	0.770499
Decision tree	5430	0.770186	0.718456	0.767418
Decision tree	5440	0.850932	0.816597	0.849099
Decision tree	5450	0.763975	0.713939	0.769274
Decision tree	5460	0.73913	0.679351	0.737845
Decision tree	5470	0.745342	0.686292	0.745103
Decision tree	5480	0.763975	0.712348	0.761866
Decision tree	5490	0.763975	0.710478	0.763867
Decision tree	5500	0.726708	0.664118	0.728575
Decision tree	5510	0.714286	0.650823	0.717505
Decision tree	5520	0.763975	0.713715	0.761732
Decision tree	5530	0.807453	0.763631	0.807349
Decision tree	5540	0.782609	0.731482	0.779879
Decision tree	5550	0.757764	0.702639	0.75972
Decision tree	5560	0.757764	0.702569	0.756558
Decision tree	5570	0.720497	0.657428	0.724151
Decision tree	5580	0.776398	0.726371	0.775486
Decision tree	5590	0.751553	0.695317	0.753329
Decision tree	5600	0.732919	0.676563	0.732853
Decision tree	5610	0.776398	0.725472	0.775997
Decision tree	5620	0.751553	0.696676	0.752389
Decision tree	5630	0.813665	0.772561	0.809059
Decision tree	5640	0.757764	0.702375	0.758751
Decision tree	5650	0.757764	0.703043	0.760819
Decision tree	5660	0.782609	0.732723	0.783114
Decision tree	5670	0.745342	0.686566	0.744697
Decision tree	5680	0.770186	0.717719	0.772377
Decision tree	5690	0.73913	0.679624	0.74201
Decision tree	5700	0.745342	0.688979	0.739761
Decision tree	5710	0.732919	0.672765	0.734112
Decision tree	5720	0.745342	0.688726	0.748937
Decision tree	5730	0.819876	0.779437	0.822969
Decision tree	5740	0.782609	0.734722	0.782201
Decision tree	5750	0.701863	0.635509	0.700052
Decision tree	5760	0.726708	0.666404	0.72678
Decision tree	5770	0.726708	0.666088	0.730927
Decision tree	5780	0.732919	0.672711	0.732072
Decision tree	5790	0.751553	0.695073	0.752471
Decision tree	5800	0.795031	0.748301	0.79423
Decision tree	5810	0.751553	0.697071	0.757275
Decision tree	5820	0.726708	0.665021	0.726183
Decision tree	5830	0.770186	0.721163	0.770571
Decision tree	5840	0.813665	0.773319	0.815965
Decision tree	5850	0.776398	0.726031	0.777463
Decision tree	5860	0.78882	0.740835	0.788552
Decision tree	5870	0.763975	0.710246	0.765596
Decision tree	5880	0.714286	0.650302	0.716376
Decision tree	5890	0.763975	0.710368	0.764211
Decision tree	5900	0.78882	0.740794	0.789153
Decision tree	5910	0.751553	0.695725	0.753294
[truncated: 9,953 more rows]
