# Supplementary material for: Identification of dynamic gene expression profiles during sequential vaccination with ChAdOx1/BNT162b2 using machine learning methods
Source: Front Microbiol. 2023 Mar 17;14:1138674. doi: 10.3389/fmicb.2023.1138674 (PMC10063797; doi:10.3389/fmicb.2023.1138674)
Supplement: SUPPLEMENTARY TABLE S3 — Intersection of feature sets used to construct feasible random forest classifiers on five feature lists. [file Table_3.XLSX]

## Sheet: Sheet1
Features in one feature set	Features in two feature sets	Features in three feature sets	Features in four feature sets	Features in five feature sets
NDUFB9	CENPF	RPRD1B
BRCA2	VAMP1	SNRPG
LOC102031319	NT5DC2	NFE2L2
SSBP1	ABCB9	SMC5
PDP1	ACOXL	DNASE2
LINC01089	ZBTB26	NEU3
C2orf16	ABCB4	CDC45
ID2	ITM2C	TSSK4
LINC00630	TK1
MIR4434	IFI27
LINC01159	C1QB
LOC101927305	E2F8
UNC13B	PAXBP1
LOC101928977	BHLHE41
LINC01433	TOP1
EPN2-AS1	RNF213
ZNF676	LOC100270804
CRTAC1	YY1
LINC00850	SLC35F6
LOC100652999	ZFC3H1
PLA2G2F	ZNF852
LOC100129027	MFAP1
DNAH8	UBE2H
TRIM31-AS1	GPR132
DNAH9	FAM98B
C2orf72	TGIF2
LINC00696	ZNF672
TRIM6	CCDC28A
IRF2BPL	TRIM52
SNORD70	EIF2AK3
NEUROG2	C2
HOXA-AS3	MAX
SULT1C2	THRAP3
MIR361	NODAL
BOC
C3orf58
SPRY3
PXK
BMP10
LOC387810
MIR1273G
OR13D1
LINC01586
TNFRSF6B
FCRL4
LOC101927911
MIR1976
FAXC
HIST1H4H
CCL17
MIR4261
CHAF1B
FYB
GPC6-AS1
MIR4660
TMEM52
UTS2R
SNORD116-2
MIR6513
FAM209A
FAM83E
LRRD1
AGAP1-IT1
SNORD16
DNAJC28
MIR505
RNU6-83P
AADACP1
CLDND1
PLS3
SERPINA10
DEK
OR4F13P
MEX3B
SCNN1G
MAMDC2-AS1
KCTD18
ZBTB20-AS4
LOC731157
PIWIL3
LINC01320
A1BG
A1BG-AS1
A1CF
A2M
A2M-AS1
A2ML1
A2MP1
A3GALT2
A4GALT
A4GNT
AA06
AAAS
AACS
AACSP1
AADAC
AADACL2
AADACL2-AS1
AADACL3
AADACL4
AADAT
AAED1
AAGAB
AAK1
AAMDC
AAMP
AANAT
AAR2
AARD
AARS
AARS2
AARSD1
AASDH
AASDHPPT
AASS
AATBC
AATF
AATK
AATK-AS1
ABALON
ABAT
ABCA1
ABCA10
ABCA11P
ABCA12
ABCA13
ABCA17P
ABCA2
ABCA3
ABCA4
ABCA5
ABCA6
ABCA7
ABCA8
ABCA9
ABCA9-AS1
ABCB1
ABCB10
ABCB11
ABCB5
ABCB6
ABCB7
ABCB8
ABCC1
ABCC10
ABCC11
ABCC12
ABCC13
ABCC2
ABCC3
ABCC4
ABCC5
ABCC5-AS1
ABCC6
ABCC6P1
ABCC6P2
ABCC8
ABCC9
ABCD1
ABCD2
ABCD3
ABCD4
ABCE1
ABCF1
ABCF2
ABCF3
ABCG1
ABCG2
ABCG4
ABCG5
ABCG8
ABHD1
ABHD10
ABHD11
ABHD11-AS1
ABHD12
ABHD12B
ABHD13
ABHD14A
ABHD14A-ACY1
ABHD14B
ABHD15
ABHD16A
ABHD16B
ABHD17A
ABHD17B
ABHD17C
ABHD2
ABHD3
ABHD4
ABHD5
ABHD6
ABHD8
ABI1
ABI2
ABI3
ABI3BP
ABL1
ABL2
ABLIM1
ABLIM2
ABLIM3
ABO
ABR
ABRA
ABRACL
ABT1
ABTB1
ABTB2
ACAA1
ACAA2
ACACA
ACACB
ACAD10
ACAD11
ACAD8
ACAD9
ACADL
ACADM
ACADS
ACADSB
ACADVL
ACAN
ACAP1
ACAP2
ACAP3
ACAT1
ACAT2
ACBD3
ACBD4
ACBD5
ACBD6
ACBD7
ACCS
ACCSL
ACD
ACE
ACE2
ACER1
ACER2
ACER3
ACHE
ACIN1
ACKR1
ACKR2
ACKR3
ACKR4
ACLY
ACMSD
ACO1
ACO2
ACOT1
ACOT11
ACOT12
ACOT13
ACOT2
ACOT4
ACOT6
ACOT7
ACOT8
ACOT9
ACOX1
ACOX2
ACOX3
ACP1
ACP2
ACP5
ACP6
ACPP
ACPT
ACR
ACRBP
ACRC
ACRV1
ACSBG1
ACSBG2
ACSF2
ACSF3
ACSL1
ACSL3
ACSL4
ACSL5
ACSL6
HSP90B1
LPAR3
TPX2
ITGAE
SPATA24
GTSE1
RSPH14
FAM86B1
OLFML2B
LOC100507634
DCLRE1C
RAB35
MED14
TAGAP
MIR7161
MED8
COX6B1
ZNF350-AS1
ALPK1
PARP6
LYG2
GP9
GDAP1L1
ZNF836
ZNF846
ZNF521
RNF185
PARP14
PALM
KRBA2
CCDC117
TSG101
SEZ6
METTL3
CDKL4
BATF2
USP3
NCOA5
MTFR2
GLS2
C1QC
SDC1
CAV1
SNORA2B
TTBK2
IGF1
SLFN12L
NID2
DTL
PPAP2B
FUT8
RYBP
TOPBP1
IGLL5
MZB1
LOC100506639
KANTR
LOC100506321
TM2D3
MIXL1
ELL2
LINC00641
TRIM23
ANP32A-IT1
SDC3
RORA-AS1
LINC00342
C1QA
ACTG1P20
JCHAIN
TNFRSF17
CCRL2
GPRC5D
CLSPN
MCM10
PTAR1
KIFC1
KLHL14
CSF1R
ATP6V1E1
SRPRB
CUL3
HNRNPF
CD86
RNF219
CYB561D1
MACC1
METTL14
RBBP6
DENND5B
CDK1
YWHAG
CD55
MIR25
SLC16A1
EEF1B2
CWC22
ARMCX3
TPP1
MGAT2
COBLL1
INTS10
TPI1
SDPR
CASP3
YWHAE
ZNF75D
CD101
ARCN1
CEMIP
ZFAND6
POU2AF1
MKI67
HDAC3
IP6K1
TOR4A
TCP11L2
C2orf88
CCDC47
HMBOX1
RAB30
SLA
TCF7L2
CELF2-AS1
TNF
TIMM17A
LARP1B
MEPCE
KIAA0754
BRCA1
FEN1
HID1
SLC16A14
STAC3
ATF5
RAD51
GABPB1
CTNNBL1
ARHGAP42
PSME2
RALGAPA1
ARIH1
SNORA76A
ING4
MOXD1
HJURP
GAB1
CHEK1
ANLN
ATPIF1
DLG1
NMT1
GDF15
CENPN
ZMAT2
CEP128
EXTL3
TSPO2
CROCCP3
NT5M
CORO1C
RNF121
LEFTY1
TRMT13
LOC728323
ZBTB32
CDC42EP2
LACE1
CEP350
TSHR
ESPL1
YIPF1
NPC2
ELMO2
TNFSF9
RNF126
NRG4
CPM
ORAI3
MIR6747
EIF3L
TNFAIP3
MRPS18B
ITGB4
CD81
