# Supplementary material for: Identification of dynamic gene expression profiles during sequential vaccination with ChAdOx1/BNT162b2 using machine learning methods
Source: Front Microbiol. 2023 Mar 17;14:1138674. doi: 10.3389/fmicb.2023.1138674 (PMC10063797; doi:10.3389/fmicb.2023.1138674)
Supplement: SUPPLEMENTARY TABLE S4 — Classification rules generated by the optimal DT classifier on different feature lists. [file Table_4.XLSX]

## Sheet: Lasso feature list
Rules_0	passed counts:36
node_0: feature_name=CAV1	feature_id[2801].value <= threshold=1.9337080717086792
node_1: feature_name=IFI27	feature_id[8698].value <= threshold=6.4316246509552
node_2: feature_name=LINC00641	feature_id[10441].value <= threshold=52.502296447753906
node_3: feature_name=CPT2	feature_id[4147].value <= threshold=14.053485870361328
node_4: feature_name=ADRBK2	feature_id[515].value <= threshold=127.0294189453125
node_5: feature_name=B9D1	feature_id[1630].value <= threshold=0.9800767302513123
Class: I-D0
Rules_1	passed counts:34
node_0: feature_name=CAV1	feature_id[2801].value <= threshold=1.9337080717086792
node_1: feature_name=IFI27	feature_id[8698].value > threshold=6.4316246509552
node_25: feature_name=LOC100506321	feature_id[11358].value <= threshold=1.0886028409004211
node_26: feature_name=ARRB1	feature_id[1288].value > threshold=141.87705993652344
Class: I-D2-4
Rules_2	passed counts:32
node_0: feature_name=CAV1	feature_id[2801].value > threshold=1.9337080717086792
node_34: feature_name=GGNBP2	feature_id[7289].value > threshold=112.16434860229492
Class: I-D7
Rules_3	passed counts:14
node_0: feature_name=CAV1	feature_id[2801].value <= threshold=1.9337080717086792
node_1: feature_name=IFI27	feature_id[8698].value <= threshold=6.4316246509552
node_2: feature_name=LINC00641	feature_id[10441].value > threshold=52.502296447753906
node_16: feature_name=CEP55	feature_id[3443].value <= threshold=1.2845478653907776
node_17: feature_name=FAM160A2	feature_id[6147].value > threshold=35.57919883728027
Class: II-D0
Rules_4	passed counts:11
node_0: feature_name=CAV1	feature_id[2801].value <= threshold=1.9337080717086792
node_1: feature_name=IFI27	feature_id[8698].value <= threshold=6.4316246509552
node_2: feature_name=LINC00641	feature_id[10441].value > threshold=52.502296447753906
node_16: feature_name=CEP55	feature_id[3443].value > threshold=1.2845478653907776
node_22: feature_name=LOC101927950	feature_id[11729].value > threshold=0.30327196419239044
Class: II-D7-10
Rules_5	passed counts:8
node_0: feature_name=CAV1	feature_id[2801].value <= threshold=1.9337080717086792
node_1: feature_name=IFI27	feature_id[8698].value > threshold=6.4316246509552
node_25: feature_name=LOC100506321	feature_id[11358].value > threshold=1.0886028409004211
node_29: feature_name=C16orf72	feature_id[2145].value > threshold=77.66853332519531
Class: II-D1-4
Rules_6	passed counts:6
node_0: feature_name=CAV1	feature_id[2801].value <= threshold=1.9337080717086792
node_1: feature_name=IFI27	feature_id[8698].value <= threshold=6.4316246509552
node_2: feature_name=LINC00641	feature_id[10441].value > threshold=52.502296447753906
node_16: feature_name=CEP55	feature_id[3443].value > threshold=1.2845478653907776
node_22: feature_name=LOC101927950	feature_id[11729].value <= threshold=0.30327196419239044
Class: II-D1-4
Rules_7	passed counts:4
node_0: feature_name=CAV1	feature_id[2801].value <= threshold=1.9337080717086792
node_1: feature_name=IFI27	feature_id[8698].value <= threshold=6.4316246509552
node_2: feature_name=LINC00641	feature_id[10441].value <= threshold=52.502296447753906
node_3: feature_name=CPT2	feature_id[4147].value > threshold=14.053485870361328
node_13: feature_name=CDCA7	feature_id[3237].value > threshold=5.249252557754517
Class: I-D7
Rules_8	passed counts:2
node_0: feature_name=CAV1	feature_id[2801].value > threshold=1.9337080717086792
node_34: feature_name=GGNBP2	feature_id[7289].value <= threshold=112.16434860229492
node_35: feature_name=KIAA1467	feature_id[9495].value > threshold=6.914331912994385
Class: II-D7-10
Rules_9	passed counts:2
node_0: feature_name=CAV1	feature_id[2801].value <= threshold=1.9337080717086792
node_1: feature_name=IFI27	feature_id[8698].value <= threshold=6.4316246509552
node_2: feature_name=LINC00641	feature_id[10441].value > threshold=52.502296447753906
node_16: feature_name=CEP55	feature_id[3443].value <= threshold=1.2845478653907776
node_17: feature_name=FAM160A2	feature_id[6147].value <= threshold=35.57919883728027
node_18: feature_name=CCDC38	feature_id[2943].value > threshold=0.9855175912380219
Class: II-D1-4
Rules_10	passed counts:2
node_0: feature_name=CAV1	feature_id[2801].value <= threshold=1.9337080717086792
node_1: feature_name=IFI27	feature_id[8698].value <= threshold=6.4316246509552
node_2: feature_name=LINC00641	feature_id[10441].value <= threshold=52.502296447753906
node_3: feature_name=CPT2	feature_id[4147].value > threshold=14.053485870361328
node_13: feature_name=CDCA7	feature_id[3237].value <= threshold=5.249252557754517
Class: II-D0
Rules_11	passed counts:2
node_0: feature_name=CAV1	feature_id[2801].value <= threshold=1.9337080717086792
node_1: feature_name=IFI27	feature_id[8698].value <= threshold=6.4316246509552
node_2: feature_name=LINC00641	feature_id[10441].value <= threshold=52.502296447753906
node_3: feature_name=CPT2	feature_id[4147].value <= threshold=14.053485870361328
node_4: feature_name=ADRBK2	feature_id[515].value > threshold=127.0294189453125
node_8: feature_name=BEAN1-AS1	feature_id[1759].value <= threshold=0.17091744393110275
Class: II-D1-4
Rules_12	passed counts:1
node_0: feature_name=CAV1	feature_id[2801].value > threshold=1.9337080717086792
node_34: feature_name=GGNBP2	feature_id[7289].value <= threshold=112.16434860229492
node_35: feature_name=KIAA1467	feature_id[9495].value <= threshold=6.914331912994385
Class: I-D2-4
Rules_13	passed counts:1
node_0: feature_name=CAV1	feature_id[2801].value <= threshold=1.9337080717086792
node_1: feature_name=IFI27	feature_id[8698].value > threshold=6.4316246509552
node_25: feature_name=LOC100506321	feature_id[11358].value > threshold=1.0886028409004211
node_29: feature_name=C16orf72	feature_id[2145].value <= threshold=77.66853332519531
node_30: feature_name=HSD17B7	feature_id[8543].value > threshold=10.056129217147827
Class: I-D0
Rules_14	passed counts:1
node_0: feature_name=CAV1	feature_id[2801].value <= threshold=1.9337080717086792
node_1: feature_name=IFI27	feature_id[8698].value > threshold=6.4316246509552
node_25: feature_name=LOC100506321	feature_id[11358].value > threshold=1.0886028409004211
node_29: feature_name=C16orf72	feature_id[2145].value <= threshold=77.66853332519531
node_30: feature_name=HSD17B7	feature_id[8543].value <= threshold=10.056129217147827
Class: II-D7-10
Rules_15	passed counts:1
node_0: feature_name=CAV1	feature_id[2801].value <= threshold=1.9337080717086792
node_1: feature_name=IFI27	feature_id[8698].value > threshold=6.4316246509552
node_25: feature_name=LOC100506321	feature_id[11358].value <= threshold=1.0886028409004211
node_26: feature_name=ARRB1	feature_id[1288].value <= threshold=141.87705993652344
Class: I-D7
Rules_16	passed counts:1
node_0: feature_name=CAV1	feature_id[2801].value <= threshold=1.9337080717086792
node_1: feature_name=IFI27	feature_id[8698].value <= threshold=6.4316246509552
node_2: feature_name=LINC00641	feature_id[10441].value > threshold=52.502296447753906
node_16: feature_name=CEP55	feature_id[3443].value <= threshold=1.2845478653907776
node_17: feature_name=FAM160A2	feature_id[6147].value <= threshold=35.57919883728027
node_18: feature_name=CCDC38	feature_id[2943].value <= threshold=0.9855175912380219
Class: II-D7-10
Rules_17	passed counts:1
node_0: feature_name=CAV1	feature_id[2801].value <= threshold=1.9337080717086792
node_1: feature_name=IFI27	feature_id[8698].value <= threshold=6.4316246509552
node_2: feature_name=LINC00641	feature_id[10441].value <= threshold=52.502296447753906
node_3: feature_name=CPT2	feature_id[4147].value <= threshold=14.053485870361328
node_4: feature_name=ADRBK2	feature_id[515].value > threshold=127.0294189453125
node_8: feature_name=BEAN1-AS1	feature_id[1759].value > threshold=0.17091744393110275
node_10: feature_name=C19orf52	feature_id[2209].value > threshold=5.349451541900635
Class: II-D0
Rules_18	passed counts:1
node_0: feature_name=CAV1	feature_id[2801].value <= threshold=1.9337080717086792
node_1: feature_name=IFI27	feature_id[8698].value <= threshold=6.4316246509552
node_2: feature_name=LINC00641	feature_id[10441].value <= threshold=52.502296447753906
node_3: feature_name=CPT2	feature_id[4147].value <= threshold=14.053485870361328
node_4: feature_name=ADRBK2	feature_id[515].value > threshold=127.0294189453125
node_8: feature_name=BEAN1-AS1	feature_id[1759].value > threshold=0.17091744393110275
node_10: feature_name=C19orf52	feature_id[2209].value <= threshold=5.349451541900635
Class: I-D2-4
Rules_19	passed counts:1
node_0: feature_name=CAV1	feature_id[2801].value <= threshold=1.9337080717086792
node_1: feature_name=IFI27	feature_id[8698].value <= threshold=6.4316246509552
node_2: feature_name=LINC00641	feature_id[10441].value <= threshold=52.502296447753906
node_3: feature_name=CPT2	feature_id[4147].value <= threshold=14.053485870361328
node_4: feature_name=ADRBK2	feature_id[515].value <= threshold=127.0294189453125
node_5: feature_name=B9D1	feature_id[1630].value > threshold=0.9800767302513123
Class: II-D7-10

## Sheet: LightGBM feature list
Rules_0	passed counts:35
node_0: feature_name=SDC1	feature_id[346].value <= threshold=0.4017190635204315
node_1: feature_name=IFI27	feature_id[13].value <= threshold=6.4316246509552
node_2: feature_name=SNRPG	feature_id[20].value > threshold=47.10087203979492
node_16: feature_name=NEK2	feature_id[10819].value <= threshold=0.9330570995807648
node_17: feature_name=NKX6-3	feature_id[10669].value <= threshold=0.025672626681625843
Class: I-D0
Rules_1	passed counts:34
node_0: feature_name=SDC1	feature_id[346].value > threshold=0.4017190635204315
node_32: feature_name=CCDC28A	feature_id[212].value > threshold=23.920994758605957
Class: I-D7
Rules_2	passed counts:34
node_0: feature_name=SDC1	feature_id[346].value <= threshold=0.4017190635204315
node_1: feature_name=IFI27	feature_id[13].value > threshold=6.4316246509552
node_25: feature_name=ANP32A-IT1	feature_id[82].value <= threshold=1.3878546953201294
Class: I-D2-4
Rules_3	passed counts:16
node_0: feature_name=SDC1	feature_id[346].value <= threshold=0.4017190635204315
node_1: feature_name=IFI27	feature_id[13].value <= threshold=6.4316246509552
node_2: feature_name=SNRPG	feature_id[20].value <= threshold=47.10087203979492
node_3: feature_name=PKN2-AS1	feature_id[8965].value <= threshold=0.19421999901533127
node_4: feature_name=TPX2	feature_id[6].value <= threshold=4.064798474311829
node_5: feature_name=SNHG16	feature_id[5622].value <= threshold=109.19563674926758
Class: II-D0
Rules_4	passed counts:8
node_0: feature_name=SDC1	feature_id[346].value <= threshold=0.4017190635204315
node_1: feature_name=IFI27	feature_id[13].value > threshold=6.4316246509552
node_25: feature_name=ANP32A-IT1	feature_id[82].value > threshold=1.3878546953201294
node_27: feature_name=PARM1	feature_id[9552].value <= threshold=7.497234582901001
Class: II-D1-4
Rules_5	passed counts:8
node_0: feature_name=SDC1	feature_id[346].value <= threshold=0.4017190635204315
node_1: feature_name=IFI27	feature_id[13].value <= threshold=6.4316246509552
node_2: feature_name=SNRPG	feature_id[20].value <= threshold=47.10087203979492
node_3: feature_name=PKN2-AS1	feature_id[8965].value > threshold=0.19421999901533127
Class: II-D1-4
Rules_6	passed counts:8
node_0: feature_name=SDC1	feature_id[346].value <= threshold=0.4017190635204315
node_1: feature_name=IFI27	feature_id[13].value <= threshold=6.4316246509552
node_2: feature_name=SNRPG	feature_id[20].value <= threshold=47.10087203979492
node_3: feature_name=PKN2-AS1	feature_id[8965].value <= threshold=0.19421999901533127
node_4: feature_name=TPX2	feature_id[6].value > threshold=4.064798474311829
node_12: feature_name=ZNF592	feature_id[1538].value <= threshold=148.5497817993164
Class: II-D7-10
Rules_7	passed counts:5
node_0: feature_name=SDC1	feature_id[346].value > threshold=0.4017190635204315
node_32: feature_name=CCDC28A	feature_id[212].value <= threshold=23.920994758605957
node_33: feature_name=POLR1E	feature_id[8718].value > threshold=24.13286304473877
Class: II-D7-10
Rules_8	passed counts:2
node_0: feature_name=SDC1	feature_id[346].value <= threshold=0.4017190635204315
node_1: feature_name=IFI27	feature_id[13].value <= threshold=6.4316246509552
node_2: feature_name=SNRPG	feature_id[20].value > threshold=47.10087203979492
node_16: feature_name=NEK2	feature_id[10819].value > threshold=0.9330570995807648
node_20: feature_name=ADPRHL2	feature_id[510].value > threshold=21.06591510772705
Class: I-D7
Rules_9	passed counts:2
node_0: feature_name=SDC1	feature_id[346].value <= threshold=0.4017190635204315
node_1: feature_name=IFI27	feature_id[13].value <= threshold=6.4316246509552
node_2: feature_name=SNRPG	feature_id[20].value <= threshold=47.10087203979492
node_3: feature_name=PKN2-AS1	feature_id[8965].value <= threshold=0.19421999901533127
node_4: feature_name=TPX2	feature_id[6].value > threshold=4.064798474311829
node_12: feature_name=ZNF592	feature_id[1538].value > threshold=148.5497817993164
Class: II-D1-4
Rules_10	passed counts:1
node_0: feature_name=SDC1	feature_id[346].value > threshold=0.4017190635204315
node_32: feature_name=CCDC28A	feature_id[212].value <= threshold=23.920994758605957
node_33: feature_name=POLR1E	feature_id[8718].value <= threshold=24.13286304473877
Class: I-D2-4
Rules_11	passed counts:1
node_0: feature_name=SDC1	feature_id[346].value <= threshold=0.4017190635204315
node_1: feature_name=IFI27	feature_id[13].value > threshold=6.4316246509552
node_25: feature_name=ANP32A-IT1	feature_id[82].value > threshold=1.3878546953201294
node_27: feature_name=PARM1	feature_id[9552].value > threshold=7.497234582901001
node_29: feature_name=MECOM	feature_id[13734].value > threshold=0.1722734309732914
Class: II-D7-10
Rules_12	passed counts:1
node_0: feature_name=SDC1	feature_id[346].value <= threshold=0.4017190635204315
node_1: feature_name=IFI27	feature_id[13].value > threshold=6.4316246509552
node_25: feature_name=ANP32A-IT1	feature_id[82].value > threshold=1.3878546953201294
node_27: feature_name=PARM1	feature_id[9552].value > threshold=7.497234582901001
node_29: feature_name=MECOM	feature_id[13734].value <= threshold=0.1722734309732914
Class: I-D0
Rules_13	passed counts:1
node_0: feature_name=SDC1	feature_id[346].value <= threshold=0.4017190635204315
node_1: feature_name=IFI27	feature_id[13].value <= threshold=6.4316246509552
node_2: feature_name=SNRPG	feature_id[20].value > threshold=47.10087203979492
node_16: feature_name=NEK2	feature_id[10819].value > threshold=0.9330570995807648
node_20: feature_name=ADPRHL2	feature_id[510].value <= threshold=21.06591510772705
node_21: feature_name=POLR1C	feature_id[8720].value > threshold=22.434556007385254
Class: II-D7-10
Rules_14	passed counts:1
node_0: feature_name=SDC1	feature_id[346].value <= threshold=0.4017190635204315
node_1: feature_name=IFI27	feature_id[13].value <= threshold=6.4316246509552
node_2: feature_name=SNRPG	feature_id[20].value > threshold=47.10087203979492
node_16: feature_name=NEK2	feature_id[10819].value > threshold=0.9330570995807648
node_20: feature_name=ADPRHL2	feature_id[510].value <= threshold=21.06591510772705
node_21: feature_name=POLR1C	feature_id[8720].value <= threshold=22.434556007385254
Class: I-D2-4
Rules_15	passed counts:1
node_0: feature_name=SDC1	feature_id[346].value <= threshold=0.4017190635204315
node_1: feature_name=IFI27	feature_id[13].value <= threshold=6.4316246509552
node_2: feature_name=SNRPG	feature_id[20].value > threshold=47.10087203979492
node_16: feature_name=NEK2	feature_id[10819].value <= threshold=0.9330570995807648
node_17: feature_name=NKX6-3	feature_id[10669].value > threshold=0.025672626681625843
Class: II-D0
Rules_16	passed counts:1
node_0: feature_name=SDC1	feature_id[346].value <= threshold=0.4017190635204315
node_1: feature_name=IFI27	feature_id[13].value <= threshold=6.4316246509552
node_2: feature_name=SNRPG	feature_id[20].value <= threshold=47.10087203979492
node_3: feature_name=PKN2-AS1	feature_id[8965].value <= threshold=0.19421999901533127
node_4: feature_name=TPX2	feature_id[6].value <= threshold=4.064798474311829
node_5: feature_name=SNHG16	feature_id[5622].value > threshold=109.19563674926758
node_7: feature_name=RXRG	feature_id[6889].value > threshold=0.01689067669212818
Class: II-D7-10
Rules_17	passed counts:1
node_0: feature_name=SDC1	feature_id[346].value <= threshold=0.4017190635204315
node_1: feature_name=IFI27	feature_id[13].value <= threshold=6.4316246509552
node_2: feature_name=SNRPG	feature_id[20].value <= threshold=47.10087203979492
node_3: feature_name=PKN2-AS1	feature_id[8965].value <= threshold=0.19421999901533127
node_4: feature_name=TPX2	feature_id[6].value <= threshold=4.064798474311829
node_5: feature_name=SNHG16	feature_id[5622].value > threshold=109.19563674926758
node_7: feature_name=RXRG	feature_id[6889].value <= threshold=0.01689067669212818
node_8: feature_name=RAB31	feature_id[7883].value > threshold=157.6658477783203
Class: I-D0
Rules_18	passed counts:1
node_0: feature_name=SDC1	feature_id[346].value <= threshold=0.4017190635204315
node_1: feature_name=IFI27	feature_id[13].value <= threshold=6.4316246509552
node_2: feature_name=SNRPG	feature_id[20].value <= threshold=47.10087203979492
node_3: feature_name=PKN2-AS1	feature_id[8965].value <= threshold=0.19421999901533127
node_4: feature_name=TPX2	feature_id[6].value <= threshold=4.064798474311829
node_5: feature_name=SNHG16	feature_id[5622].value > threshold=109.19563674926758
node_7: feature_name=RXRG	feature_id[6889].value <= threshold=0.01689067669212818
node_8: feature_name=RAB31	feature_id[7883].value <= threshold=157.6658477783203
Class: I-D7

## Sheet: MCFS feature list
Rules_0	passed counts:35
node_0: feature_name=SDC1	feature_id[7].value <= threshold=0.4017190635204315
node_1: feature_name=IFI27	feature_id[17].value <= threshold=6.4316246509552
node_2: feature_name=SNRPG	feature_id[11].value > threshold=47.10087203979492
node_16: feature_name=TACR1	feature_id[8527].value <= threshold=0.12627813965082169
node_17: feature_name=LOC100268168	feature_id[4897].value <= threshold=0.4664767235517502
Class: I-D0
Rules_1	passed counts:34
node_0: feature_name=SDC1	feature_id[7].value > threshold=0.4017190635204315
node_32: feature_name=CCDC28A	feature_id[44].value > threshold=23.920994758605957
Class: I-D7
Rules_2	passed counts:34
node_0: feature_name=SDC1	feature_id[7].value <= threshold=0.4017190635204315
node_1: feature_name=IFI27	feature_id[17].value > threshold=6.4316246509552
node_25: feature_name=OPA1-AS1	feature_id[878].value <= threshold=0.47451283037662506
Class: I-D2-4
Rules_3	passed counts:16
node_0: feature_name=SDC1	feature_id[7].value <= threshold=0.4017190635204315
node_1: feature_name=IFI27	feature_id[17].value <= threshold=6.4316246509552
node_2: feature_name=SNRPG	feature_id[11].value <= threshold=47.10087203979492
node_3: feature_name=PKN2-AS1	feature_id[1744].value <= threshold=0.19421999901533127
node_4: feature_name=TPX2	feature_id[176].value <= threshold=4.064798474311829
node_5: feature_name=FAM227B	feature_id[6840].value > threshold=4.103072643280029
Class: II-D0
Rules_4	passed counts:8
node_0: feature_name=SDC1	feature_id[7].value <= threshold=0.4017190635204315
node_1: feature_name=IFI27	feature_id[17].value > threshold=6.4316246509552
node_25: feature_name=OPA1-AS1	feature_id[878].value > threshold=0.47451283037662506
node_27: feature_name=SNORD74	feature_id[11906].value > threshold=0.13933663442730904
Class: II-D1-4
Rules_5	passed counts:8
node_0: feature_name=SDC1	feature_id[7].value <= threshold=0.4017190635204315
node_1: feature_name=IFI27	feature_id[17].value <= threshold=6.4316246509552
node_2: feature_name=SNRPG	feature_id[11].value <= threshold=47.10087203979492
node_3: feature_name=PKN2-AS1	feature_id[1744].value > threshold=0.19421999901533127
Class: II-D1-4
Rules_6	passed counts:8
node_0: feature_name=SDC1	feature_id[7].value <= threshold=0.4017190635204315
node_1: feature_name=IFI27	feature_id[17].value <= threshold=6.4316246509552
node_2: feature_name=SNRPG	feature_id[11].value <= threshold=47.10087203979492
node_3: feature_name=PKN2-AS1	feature_id[1744].value <= threshold=0.19421999901533127
node_4: feature_name=TPX2	feature_id[176].value > threshold=4.064798474311829
node_12: feature_name=LRPAP1	feature_id[13408].value <= threshold=53.303457260131836
Class: II-D7-10
Rules_7	passed counts:5
node_0: feature_name=SDC1	feature_id[7].value > threshold=0.4017190635204315
node_32: feature_name=CCDC28A	feature_id[44].value <= threshold=23.920994758605957
node_33: feature_name=MIR1290	feature_id[1795].value <= threshold=0.007819310761988163
Class: II-D7-10
Rules_8	passed counts:2
node_0: feature_name=SDC1	feature_id[7].value <= threshold=0.4017190635204315
node_1: feature_name=IFI27	feature_id[17].value <= threshold=6.4316246509552
node_2: feature_name=SNRPG	feature_id[11].value > threshold=47.10087203979492
node_16: feature_name=TACR1	feature_id[8527].value > threshold=0.12627813965082169
node_20: feature_name=LOC101927053	feature_id[15147].value > threshold=0.22144445776939392
Class: I-D7
Rules_9	passed counts:2
node_0: feature_name=SDC1	feature_id[7].value <= threshold=0.4017190635204315
node_1: feature_name=IFI27	feature_id[17].value <= threshold=6.4316246509552
node_2: feature_name=SNRPG	feature_id[11].value <= threshold=47.10087203979492
node_3: feature_name=PKN2-AS1	feature_id[1744].value <= threshold=0.19421999901533127
node_4: feature_name=TPX2	feature_id[176].value > threshold=4.064798474311829
node_12: feature_name=LRPAP1	feature_id[13408].value > threshold=53.303457260131836
Class: II-D1-4
Rules_10	passed counts:1
node_0: feature_name=SDC1	feature_id[7].value > threshold=0.4017190635204315
node_32: feature_name=CCDC28A	feature_id[44].value <= threshold=23.920994758605957
node_33: feature_name=MIR1290	feature_id[1795].value > threshold=0.007819310761988163
Class: I-D2-4
Rules_11	passed counts:1
node_0: feature_name=SDC1	feature_id[7].value <= threshold=0.4017190635204315
node_1: feature_name=IFI27	feature_id[17].value > threshold=6.4316246509552
node_25: feature_name=OPA1-AS1	feature_id[878].value > threshold=0.47451283037662506
node_27: feature_name=SNORD74	feature_id[11906].value <= threshold=0.13933663442730904
node_28: feature_name=RNF130	feature_id[11442].value > threshold=146.8573760986328
Class: II-D7-10
Rules_12	passed counts:1
node_0: feature_name=SDC1	feature_id[7].value <= threshold=0.4017190635204315
node_1: feature_name=IFI27	feature_id[17].value > threshold=6.4316246509552
node_25: feature_name=OPA1-AS1	feature_id[878].value > threshold=0.47451283037662506
node_27: feature_name=SNORD74	feature_id[11906].value <= threshold=0.13933663442730904
node_28: feature_name=RNF130	feature_id[11442].value <= threshold=146.8573760986328
Class: I-D0
Rules_13	passed counts:1
node_0: feature_name=SDC1	feature_id[7].value <= threshold=0.4017190635204315
node_1: feature_name=IFI27	feature_id[17].value <= threshold=6.4316246509552
node_2: feature_name=SNRPG	feature_id[11].value > threshold=47.10087203979492
node_16: feature_name=TACR1	feature_id[8527].value > threshold=0.12627813965082169
node_20: feature_name=LOC101927053	feature_id[15147].value <= threshold=0.22144445776939392
node_21: feature_name=CLEC5A	feature_id[16704].value > threshold=12.273066282272339
Class: II-D0
Rules_14	passed counts:1
node_0: feature_name=SDC1	feature_id[7].value <= threshold=0.4017190635204315
node_1: feature_name=IFI27	feature_id[17].value <= threshold=6.4316246509552
node_2: feature_name=SNRPG	feature_id[11].value > threshold=47.10087203979492
node_16: feature_name=TACR1	feature_id[8527].value > threshold=0.12627813965082169
node_20: feature_name=LOC101927053	feature_id[15147].value <= threshold=0.22144445776939392
node_21: feature_name=CLEC5A	feature_id[16704].value <= threshold=12.273066282272339
Class: II-D7-10
Rules_15	passed counts:1
node_0: feature_name=SDC1	feature_id[7].value <= threshold=0.4017190635204315
node_1: feature_name=IFI27	feature_id[17].value <= threshold=6.4316246509552
node_2: feature_name=SNRPG	feature_id[11].value > threshold=47.10087203979492
node_16: feature_name=TACR1	feature_id[8527].value <= threshold=0.12627813965082169
node_17: feature_name=LOC100268168	feature_id[4897].value > threshold=0.4664767235517502
Class: I-D2-4
Rules_16	passed counts:1
node_0: feature_name=SDC1	feature_id[7].value <= threshold=0.4017190635204315
node_1: feature_name=IFI27	feature_id[17].value <= threshold=6.4316246509552
node_2: feature_name=SNRPG	feature_id[11].value <= threshold=47.10087203979492
node_3: feature_name=PKN2-AS1	feature_id[1744].value <= threshold=0.19421999901533127
node_4: feature_name=TPX2	feature_id[176].value <= threshold=4.064798474311829
node_5: feature_name=FAM227B	feature_id[6840].value <= threshold=4.103072643280029
node_6: feature_name=AIM1	feature_id[5241].value > threshold=164.81166076660156
node_8: feature_name=GPATCH4	feature_id[3334].value > threshold=26.007601737976074
Class: I-D7
Rules_17	passed counts:1
node_0: feature_name=SDC1	feature_id[7].value <= threshold=0.4017190635204315
node_1: feature_name=IFI27	feature_id[17].value <= threshold=6.4316246509552
node_2: feature_name=SNRPG	feature_id[11].value <= threshold=47.10087203979492
node_3: feature_name=PKN2-AS1	feature_id[1744].value <= threshold=0.19421999901533127
node_4: feature_name=TPX2	feature_id[176].value <= threshold=4.064798474311829
node_5: feature_name=FAM227B	feature_id[6840].value <= threshold=4.103072643280029
node_6: feature_name=AIM1	feature_id[5241].value > threshold=164.81166076660156
node_8: feature_name=GPATCH4	feature_id[3334].value <= threshold=26.007601737976074
Class: II-D7-10
Rules_18	passed counts:1
node_0: feature_name=SDC1	feature_id[7].value <= threshold=0.4017190635204315
node_1: feature_name=IFI27	feature_id[17].value <= threshold=6.4316246509552
node_2: feature_name=SNRPG	feature_id[11].value <= threshold=47.10087203979492
node_3: feature_name=PKN2-AS1	feature_id[1744].value <= threshold=0.19421999901533127
node_4: feature_name=TPX2	feature_id[176].value <= threshold=4.064798474311829
node_5: feature_name=FAM227B	feature_id[6840].value <= threshold=4.103072643280029
node_6: feature_name=AIM1	feature_id[5241].value <= threshold=164.81166076660156
Class: I-D0

## Sheet: mRMR feature list
Rules_0	passed counts:35
node_0: feature_name=SDC1	feature_id[184].value <= threshold=0.4017190635204315
node_1: feature_name=IFI27	feature_id[383].value <= threshold=6.4316246509552
node_2: feature_name=SNRPG	feature_id[57].value > threshold=47.10087203979492
node_16: feature_name=NEK2	feature_id[13101].value <= threshold=0.9330570995807648
node_17: feature_name=PPP1R13B	feature_id[11800].value > threshold=6.3429718017578125
Class: I-D0
Rules_1	passed counts:34
node_0: feature_name=SDC1	feature_id[184].value > threshold=0.4017190635204315
node_32: feature_name=RNF213	feature_id[72].value <= threshold=738.8358459472656
Class: I-D7
Rules_2	passed counts:34
node_0: feature_name=SDC1	feature_id[184].value <= threshold=0.4017190635204315
node_1: feature_name=IFI27	feature_id[383].value > threshold=6.4316246509552
node_25: feature_name=NFE2L2	feature_id[22].value > threshold=121.28047943115234
Class: I-D2-4
Rules_3	passed counts:16
node_0: feature_name=SDC1	feature_id[184].value <= threshold=0.4017190635204315
node_1: feature_name=IFI27	feature_id[383].value <= threshold=6.4316246509552
node_2: feature_name=SNRPG	feature_id[57].value <= threshold=47.10087203979492
node_3: feature_name=TPX2	feature_id[699].value <= threshold=4.064798474311829
node_4: feature_name=C22orf15	feature_id[8939].value > threshold=0.29937557876110077
node_10: feature_name=USP46	feature_id[2756].value <= threshold=23.669808387756348
Class: II-D0
Rules_4	passed counts:8
node_0: feature_name=SDC1	feature_id[184].value <= threshold=0.4017190635204315
node_1: feature_name=IFI27	feature_id[383].value > threshold=6.4316246509552
node_25: feature_name=NFE2L2	feature_id[22].value <= threshold=121.28047943115234
node_26: feature_name=SLC41A1	feature_id[8613].value > threshold=30.834784507751465
Class: II-D1-4
Rules_5	passed counts:8
node_0: feature_name=SDC1	feature_id[184].value <= threshold=0.4017190635204315
node_1: feature_name=IFI27	feature_id[383].value <= threshold=6.4316246509552
node_2: feature_name=SNRPG	feature_id[57].value <= threshold=47.10087203979492
node_3: feature_name=TPX2	feature_id[699].value > threshold=4.064798474311829
node_13: feature_name=IFIT2	feature_id[13272].value <= threshold=41.954193115234375
Class: II-D7-10
Rules_6	passed counts:6
node_0: feature_name=SDC1	feature_id[184].value <= threshold=0.4017190635204315
node_1: feature_name=IFI27	feature_id[383].value <= threshold=6.4316246509552
node_2: feature_name=SNRPG	feature_id[57].value <= threshold=47.10087203979492
node_3: feature_name=TPX2	feature_id[699].value > threshold=4.064798474311829
node_13: feature_name=IFIT2	feature_id[13272].value > threshold=41.954193115234375
Class: II-D1-4
Rules_7	passed counts:5
node_0: feature_name=SDC1	feature_id[184].value > threshold=0.4017190635204315
node_32: feature_name=RNF213	feature_id[72].value > threshold=738.8358459472656
node_34: feature_name=BCS1L	feature_id[6143].value > threshold=12.76044511795044
Class: II-D7-10
Rules_8	passed counts:4
node_0: feature_name=SDC1	feature_id[184].value <= threshold=0.4017190635204315
node_1: feature_name=IFI27	feature_id[383].value <= threshold=6.4316246509552
node_2: feature_name=SNRPG	feature_id[57].value <= threshold=47.10087203979492
node_3: feature_name=TPX2	feature_id[699].value <= threshold=4.064798474311829
node_4: feature_name=C22orf15	feature_id[8939].value <= threshold=0.29937557876110077
node_5: feature_name=WDR44	feature_id[1306].value <= threshold=36.351314544677734
Class: II-D1-4
Rules_9	passed counts:2
node_0: feature_name=SDC1	feature_id[184].value <= threshold=0.4017190635204315
node_1: feature_name=IFI27	feature_id[383].value <= threshold=6.4316246509552
node_2: feature_name=SNRPG	feature_id[57].value > threshold=47.10087203979492
node_16: feature_name=NEK2	feature_id[13101].value > threshold=0.9330570995807648
node_20: feature_name=C15orf43	feature_id[14852].value <= threshold=0.008830421604216099
Class: I-D7
Rules_10	passed counts:1
node_0: feature_name=SDC1	feature_id[184].value > threshold=0.4017190635204315
node_32: feature_name=RNF213	feature_id[72].value > threshold=738.8358459472656
node_34: feature_name=BCS1L	feature_id[6143].value <= threshold=12.76044511795044
Class: I-D2-4
Rules_11	passed counts:1
node_0: feature_name=SDC1	feature_id[184].value <= threshold=0.4017190635204315
node_1: feature_name=IFI27	feature_id[383].value > threshold=6.4316246509552
node_25: feature_name=NFE2L2	feature_id[22].value <= threshold=121.28047943115234
node_26: feature_name=SLC41A1	feature_id[8613].value <= threshold=30.834784507751465
node_27: feature_name=GDPD3	feature_id[4291].value > threshold=3.751935839653015
Class: I-D0
Rules_12	passed counts:1
node_0: feature_name=SDC1	feature_id[184].value <= threshold=0.4017190635204315
node_1: feature_name=IFI27	feature_id[383].value > threshold=6.4316246509552
node_25: feature_name=NFE2L2	feature_id[22].value <= threshold=121.28047943115234
node_26: feature_name=SLC41A1	feature_id[8613].value <= threshold=30.834784507751465
node_27: feature_name=GDPD3	feature_id[4291].value <= threshold=3.751935839653015
Class: II-D7-10
Rules_13	passed counts:1
node_0: feature_name=SDC1	feature_id[184].value <= threshold=0.4017190635204315
node_1: feature_name=IFI27	feature_id[383].value <= threshold=6.4316246509552
node_2: feature_name=SNRPG	feature_id[57].value > threshold=47.10087203979492
node_16: feature_name=NEK2	feature_id[13101].value > threshold=0.9330570995807648
node_20: feature_name=C15orf43	feature_id[14852].value > threshold=0.008830421604216099
node_22: feature_name=TCP10L	feature_id[4636].value > threshold=0.08983119577169418
Class: I-D2-4
Rules_14	passed counts:1
node_0: feature_name=SDC1	feature_id[184].value <= threshold=0.4017190635204315
node_1: feature_name=IFI27	feature_id[383].value <= threshold=6.4316246509552
node_2: feature_name=SNRPG	feature_id[57].value > threshold=47.10087203979492
node_16: feature_name=NEK2	feature_id[13101].value > threshold=0.9330570995807648
node_20: feature_name=C15orf43	feature_id[14852].value > threshold=0.008830421604216099
node_22: feature_name=TCP10L	feature_id[4636].value <= threshold=0.08983119577169418
Class: II-D7-10
Rules_15	passed counts:1
node_0: feature_name=SDC1	feature_id[184].value <= threshold=0.4017190635204315
node_1: feature_name=IFI27	feature_id[383].value <= threshold=6.4316246509552
node_2: feature_name=SNRPG	feature_id[57].value > threshold=47.10087203979492
node_16: feature_name=NEK2	feature_id[13101].value <= threshold=0.9330570995807648
node_17: feature_name=PPP1R13B	feature_id[11800].value <= threshold=6.3429718017578125
Class: II-D0
Rules_16	passed counts:1
node_0: feature_name=SDC1	feature_id[184].value <= threshold=0.4017190635204315
node_1: feature_name=IFI27	feature_id[383].value <= threshold=6.4316246509552
node_2: feature_name=SNRPG	feature_id[57].value <= threshold=47.10087203979492
node_3: feature_name=TPX2	feature_id[699].value <= threshold=4.064798474311829
node_4: feature_name=C22orf15	feature_id[8939].value > threshold=0.29937557876110077
node_10: feature_name=USP46	feature_id[2756].value > threshold=23.669808387756348
Class: II-D7-10
Rules_17	passed counts:1
node_0: feature_name=SDC1	feature_id[184].value <= threshold=0.4017190635204315
node_1: feature_name=IFI27	feature_id[383].value <= threshold=6.4316246509552
node_2: feature_name=SNRPG	feature_id[57].value <= threshold=47.10087203979492
node_3: feature_name=TPX2	feature_id[699].value <= threshold=4.064798474311829
node_4: feature_name=C22orf15	feature_id[8939].value <= threshold=0.29937557876110077
node_5: feature_name=WDR44	feature_id[1306].value > threshold=36.351314544677734
node_7: feature_name=YWHAG	feature_id[27].value > threshold=129.92137908935547
Class: I-D0
Rules_18	passed counts:1
node_0: feature_name=SDC1	feature_id[184].value <= threshold=0.4017190635204315
node_1: feature_name=IFI27	feature_id[383].value <= threshold=6.4316246509552
node_2: feature_name=SNRPG	feature_id[57].value <= threshold=47.10087203979492
node_3: feature_name=TPX2	feature_id[699].value <= threshold=4.064798474311829
node_4: feature_name=C22orf15	feature_id[8939].value <= threshold=0.29937557876110077
node_5: feature_name=WDR44	feature_id[1306].value > threshold=36.351314544677734
node_7: feature_name=YWHAG	feature_id[27].value <= threshold=129.92137908935547
Class: I-D7

## Sheet: PFI feature list
Rules_0	passed counts:35
node_0: feature_name=C2	feature_id[35].value > threshold=10.586700439453125
node_22: feature_name=ZFC3H1	feature_id[925].value <= threshold=101.704833984375
node_23: feature_name=ESPL1	feature_id[45].value > threshold=0.7837111353874207
Class: I-D2-4
Rules_1	passed counts:35
node_0: feature_name=C2	feature_id[35].value <= threshold=10.586700439453125
node_1: feature_name=UBE2C	feature_id[1896].value > threshold=0.7821069657802582
node_13: feature_name=SNIP1	feature_id[4761].value > threshold=31.35594081878662
Class: I-D7
Rules_2	passed counts:32
node_0: feature_name=C2	feature_id[35].value <= threshold=10.586700439453125
node_1: feature_name=UBE2C	feature_id[1896].value <= threshold=0.7821069657802582
node_2: feature_name=TRIM52	feature_id[2311].value <= threshold=31.409622192382812
node_3: feature_name=CDC25A	feature_id[83].value <= threshold=1.2342788577079773
Class: I-D0
Rules_3	passed counts:16
node_0: feature_name=C2	feature_id[35].value > threshold=10.586700439453125
node_22: feature_name=ZFC3H1	feature_id[925].value > threshold=101.704833984375
node_28: feature_name=TMSB15A	feature_id[2639].value > threshold=0.029541558586061
node_32: feature_name=SLC20A1	feature_id[5322].value <= threshold=116.11700057983398
Class: II-D1-4
Rules_4	passed counts:11
node_0: feature_name=C2	feature_id[35].value <= threshold=10.586700439453125
node_1: feature_name=UBE2C	feature_id[1896].value <= threshold=0.7821069657802582
node_2: feature_name=TRIM52	feature_id[2311].value > threshold=31.409622192382812
node_6: feature_name=TBX6	feature_id[3379].value <= threshold=0.3743396997451782
Class: II-D0
Rules_5	passed counts:10
node_0: feature_name=C2	feature_id[35].value <= threshold=10.586700439453125
node_1: feature_name=UBE2C	feature_id[1896].value > threshold=0.7821069657802582
node_13: feature_name=SNIP1	feature_id[4761].value <= threshold=31.35594081878662
node_14: feature_name=TCP11	feature_id[3316].value <= threshold=0.0588979609310627
Class: II-D7-10
Rules_6	passed counts:5
node_0: feature_name=C2	feature_id[35].value <= threshold=10.586700439453125
node_1: feature_name=UBE2C	feature_id[1896].value <= threshold=0.7821069657802582
node_2: feature_name=TRIM52	feature_id[2311].value > threshold=31.409622192382812
node_6: feature_name=TBX6	feature_id[3379].value > threshold=0.3743396997451782
node_8: feature_name=SLC16A6	feature_id[5349].value <= threshold=54.32584762573242
Class: II-D7-10
Rules_7	passed counts:4
node_0: feature_name=C2	feature_id[35].value > threshold=10.586700439453125
node_22: feature_name=ZFC3H1	feature_id[925].value > threshold=101.704833984375
node_28: feature_name=TMSB15A	feature_id[2639].value <= threshold=0.029541558586061
node_29: feature_name=ZUFSP	feature_id[216].value <= threshold=16.139885425567627
Class: II-D0
Rules_8	passed counts:2
node_0: feature_name=C2	feature_id[35].value > threshold=10.586700439453125
node_22: feature_name=ZFC3H1	feature_id[925].value <= threshold=101.704833984375
node_23: feature_name=ESPL1	feature_id[45].value <= threshold=0.7837111353874207
node_24: feature_name=ZRANB1	feature_id[253].value <= threshold=93.67627716064453
Class: I-D0
Rules_9	passed counts:2
node_0: feature_name=C2	feature_id[35].value <= threshold=10.586700439453125
node_1: feature_name=UBE2C	feature_id[1896].value > threshold=0.7821069657802582
node_13: feature_name=SNIP1	feature_id[4761].value <= threshold=31.35594081878662
node_14: feature_name=TCP11	feature_id[3316].value > threshold=0.0588979609310627
node_16: feature_name=CD81	feature_id[59].value <= threshold=100.0136604309082
Class: II-D1-4
Rules_10	passed counts:1
node_0: feature_name=C2	feature_id[35].value > threshold=10.586700439453125
node_22: feature_name=ZFC3H1	feature_id[925].value > threshold=101.704833984375
node_28: feature_name=TMSB15A	feature_id[2639].value > threshold=0.029541558586061
node_32: feature_name=SLC20A1	feature_id[5322].value > threshold=116.11700057983398
node_34: feature_name=SMC5	feature_id[4918].value > threshold=100.89346313476562
Class: I-D2-4
Rules_11	passed counts:1
node_0: feature_name=C2	feature_id[35].value > threshold=10.586700439453125
node_22: feature_name=ZFC3H1	feature_id[925].value > threshold=101.704833984375
node_28: feature_name=TMSB15A	feature_id[2639].value > threshold=0.029541558586061
node_32: feature_name=SLC20A1	feature_id[5322].value > threshold=116.11700057983398
node_34: feature_name=SMC5	feature_id[4918].value <= threshold=100.89346313476562
Class: I-D0
Rules_12	passed counts:1
node_0: feature_name=C2	feature_id[35].value > threshold=10.586700439453125
node_22: feature_name=ZFC3H1	feature_id[925].value > threshold=101.704833984375
node_28: feature_name=TMSB15A	feature_id[2639].value <= threshold=0.029541558586061
node_29: feature_name=ZUFSP	feature_id[216].value > threshold=16.139885425567627
Class: II-D7-10
Rules_13	passed counts:1
node_0: feature_name=C2	feature_id[35].value > threshold=10.586700439453125
node_22: feature_name=ZFC3H1	feature_id[925].value <= threshold=101.704833984375
node_23: feature_name=ESPL1	feature_id[45].value <= threshold=0.7837111353874207
node_24: feature_name=ZRANB1	feature_id[253].value > threshold=93.67627716064453
Class: II-D0
Rules_14	passed counts:1
node_0: feature_name=C2	feature_id[35].value <= threshold=10.586700439453125
node_1: feature_name=UBE2C	feature_id[1896].value > threshold=0.7821069657802582
node_13: feature_name=SNIP1	feature_id[4761].value <= threshold=31.35594081878662
node_14: feature_name=TCP11	feature_id[3316].value > threshold=0.0588979609310627
node_16: feature_name=CD81	feature_id[59].value > threshold=100.0136604309082
node_18: feature_name=BTNL2	feature_id[194].value > threshold=0.17292144149541855
Class: II-D0
Rules_15	passed counts:1
node_0: feature_name=C2	feature_id[35].value <= threshold=10.586700439453125
node_1: feature_name=UBE2C	feature_id[1896].value > threshold=0.7821069657802582
node_13: feature_name=SNIP1	feature_id[4761].value <= threshold=31.35594081878662
node_14: feature_name=TCP11	feature_id[3316].value > threshold=0.0588979609310627
node_16: feature_name=CD81	feature_id[59].value > threshold=100.0136604309082
node_18: feature_name=BTNL2	feature_id[194].value <= threshold=0.17292144149541855
Class: I-D0
Rules_16	passed counts:1
node_0: feature_name=C2	feature_id[35].value <= threshold=10.586700439453125
node_1: feature_name=UBE2C	feature_id[1896].value <= threshold=0.7821069657802582
node_2: feature_name=TRIM52	feature_id[2311].value > threshold=31.409622192382812
node_6: feature_name=TBX6	feature_id[3379].value > threshold=0.3743396997451782
node_8: feature_name=SLC16A6	feature_id[5349].value > threshold=54.32584762573242
node_10: feature_name=TMEM176B	feature_id[2857].value > threshold=72.79699301719666
Class: I-D0
Rules_17	passed counts:1
node_0: feature_name=C2	feature_id[35].value <= threshold=10.586700439453125
node_1: feature_name=UBE2C	feature_id[1896].value <= threshold=0.7821069657802582
node_2: feature_name=TRIM52	feature_id[2311].value > threshold=31.409622192382812
node_6: feature_name=TBX6	feature_id[3379].value > threshold=0.3743396997451782
node_8: feature_name=SLC16A6	feature_id[5349].value > threshold=54.32584762573242
node_10: feature_name=TMEM176B	feature_id[2857].value <= threshold=72.79699301719666
Class: I-D7
Rules_18	passed counts:1
node_0: feature_name=C2	feature_id[35].value <= threshold=10.586700439453125
node_1: feature_name=UBE2C	feature_id[1896].value <= threshold=0.7821069657802582
node_2: feature_name=TRIM52	feature_id[2311].value <= threshold=31.409622192382812
node_3: feature_name=CDC25A	feature_id[83].value > threshold=1.2342788577079773
Class: I-D7
